# Supplementary material for: Discovery and biosynthesis of karnamicins as angiotensin converting enzyme inhibitors
Source: Nat Commun. 2023 Jan 13;14:209. doi: 10.1038/s41467-023-35829-1 (PMC9838390; doi:10.1038/s41467-023-35829-1)
Supplement: Supplementary file 3 — Source Data [file 41467_2023_35829_MOESM3_ESM.xlsx]

## Sheet: Fig.2
Fig. 2 HPLC analysis of metabolic extracts from wild-type L. rhizosphaerae NEAU-A2 (magnified region focuses on 1-6), mutant strains and heterologous expression strain S. albus 5C1.
X represents retention time (min); Y represents signal intensity
WT		S.albus 5CI		ΔKnmF		ΔKnmC		ΔKnmB2		ΔKnmB1		ΔKnmA2		ΔKnmA1		ΔKnmE
X	Y	X	Y	X	Y	X	Y	X	Y	X	Y	X	Y	X	Y	X	Y
0	6e-06	0	-0.000141	0	-0.000317	0	-0.00061425	0	-0.0005575	0	-7.5e-06	0	-0.00019275	0	-0.00033725	0	-0.00102
0.00667	-4.5e-06	0.00667	-0.00015125	0.00667	-0.00031775	0.00667	-0.00061775	0.00667	-0.00056175	0.00667	-1.1e-05	0.00667	-0.000204	0.00667	-0.00034625	0.00667	-0.00102
0.01333	-1.425e-05	0.01333	-0.0001625	0.01333	-0.0003225	0.01333	-0.000623	0.01333	-0.000573	0.01333	-1.925e-05	0.01333	-0.0002135	0.01333	-0.00035475	0.01333	-0.00102
0.02	-2.075e-05	0.02	-0.000174	0.02	-0.000329	0.02	-0.000629	0.02	-0.00057575	0.02	-3.025e-05	0.02	-0.000226	0.02	-0.00036225	0.02	-0.00102
0.02667	-2.725e-05	0.02667	-0.00018375	0.02667	-0.000341	0.02667	-0.0006385	0.02667	-0.00058125	0.02667	-3.8e-05	0.02667	-0.00023625	0.02667	-0.000369	0.02667	-0.00102
0.03333	-3.725e-05	0.03333	-0.00019525	0.03333	-0.0003525	0.03333	-0.00064375	0.03333	-0.00058625	0.03333	-4.825e-05	0.03333	-0.00024675	0.03333	-0.0003775	0.03333	-0.00104
0.04	-4.825e-05	0.04	-0.0002075	0.04	-0.00036725	0.04	-0.0006515	0.04	-0.00059425	0.04	-6.225e-05	0.04	-0.00025325	0.04	-0.00038925	0.04	-0.00105
0.04667	-6.075e-05	0.04667	-0.0002205	0.04667	-0.00038025	0.04667	-0.00066075	0.04667	-0.00060425	0.04667	-7.4e-05	0.04667	-0.00026025	0.04667	-0.0004055	0.04667	-0.00106
0.05333	-7.1e-05	0.05333	-0.000233	0.05333	-0.0003985	0.05333	-0.0006695	0.05333	-0.00061825	0.05333	-8.225e-05	0.05333	-0.0002695	0.05333	-0.000417	0.05333	-0.00107
0.06	-7.725e-05	0.06	-0.00024175	0.06	-0.00042125	0.06	-0.00068025	0.06	-0.00063425	0.06	-8.825e-05	0.06	-0.00027475	0.06	-0.0004315	0.06	-0.00109
0.06667	-8.575e-05	0.06667	-0.000252	0.06667	-0.00044325	0.06667	-0.00069	0.06667	-0.00064275	0.06667	-9.975e-05	0.06667	-0.00028125	0.06667	-0.00044875	0.06667	-0.0011
0.07333	-9.3e-05	0.07333	-0.00026425	0.07333	-0.00046575	0.07333	-0.000698	0.07333	-0.00065125	0.07333	-0.000109	0.07333	-0.00028875	0.07333	-0.00046375	0.07333	-0.00111
0.08	-0.0001035	0.08	-0.0002755	0.08	-0.0004855	0.08	-0.00070375	0.08	-0.000658	0.08	-0.0001205	0.08	-0.00029475	0.08	-0.00047775	0.08	-0.00112
0.08667	-0.00011375	0.08667	-0.00028375	0.08667	-0.00050325	0.08667	-0.00071375	0.08667	-0.00066675	0.08667	-0.00013275	0.08667	-0.00030225	0.08667	-0.00049275	0.08667	-0.00113
0.09333	-0.00012125	0.09333	-0.0002945	0.09333	-0.000519	0.09333	-0.0007215	0.09333	-0.00067175	0.09333	-0.000143	0.09333	-0.00031175	0.09333	-0.00050425	0.09333	-0.00113
0.1	-0.00012675	0.1	-0.00030425	0.1	-0.0005355	0.1	-0.00072975	0.1	-0.0006795	0.1	-0.00015325	0.1	-0.00032375	0.1	-0.000513	0.1	-0.00114
0.10667	-0.0001345	0.10667	-0.00031625	0.10667	-0.00055	0.10667	-0.00074075	0.10667	-0.00068325	0.10667	-0.0001665	0.10667	-0.00032675	0.10667	-0.00052175	0.10667	-0.00114
0.11333	-0.00014575	0.11333	-0.000333	0.11333	-0.000559	0.11333	-0.00075075	0.11333	-0.00068875	0.11333	-0.00018175	0.11333	-0.000329	0.11333	-0.0005285	0.11333	-0.00115
0.12	-0.00015825	0.12	-0.00034375	0.12	-0.00056875	0.12	-0.0007595	0.12	-0.000696	0.12	-0.000192	0.12	-0.000331	0.12	-0.00053425	0.12	-0.00115
0.12667	-0.000169	0.12667	-0.00035225	0.12667	-0.0005785	0.12667	-0.00076825	0.12667	-0.000705	0.12667	-0.00020275	0.12667	-0.00033275	0.12667	-0.00053975	0.12667	-0.00116
0.13333	-0.0001755	0.13333	-0.000361	0.13333	-0.0005875	0.13333	-0.0007765	0.13333	-0.0007135	0.13333	-0.00021425	0.13333	-0.00033075	0.13333	-0.0005505	0.13333	-0.00117
0.14	-0.00018025	0.14	-0.00037325	0.14	-0.00059675	0.14	-0.000785	0.14	-0.00072175	0.14	-0.00022325	0.14	-0.0003275	0.14	-0.0005595	0.14	-0.00117
0.14667	-0.0001905	0.14667	-0.00038575	0.14667	-0.00060525	0.14667	-0.00079075	0.14667	-0.0007335	0.14667	-0.0002315	0.14667	-0.000323	0.14667	-0.000569	0.14667	-0.00118
0.15333	-0.0002035	0.15333	-0.00039475	0.15333	-0.00061375	0.15333	-0.00079575	0.15333	-0.00073825	0.15333	-0.000241	0.15333	-0.00031525	0.15333	-0.000576	0.15333	-0.00119
0.16	-0.00021475	0.16	-0.000401	0.16	-0.000622	0.16	-0.0007965	0.16	-0.00074525	0.16	-0.00025175	0.16	-0.00031925	0.16	-0.00058525	0.16	-0.00119
0.16667	-0.0002255	0.16667	-0.0004045	0.16667	-0.0006335	0.16667	-0.00080225	0.16667	-0.000752	0.16667	-0.0002635	0.16667	-0.00032425	0.16667	-0.000596	0.16667	-0.0012
0.17333	-0.0002335	0.17333	-0.000413	0.17333	-0.00064	0.17333	-0.000809	0.17333	-0.00075475	0.17333	-0.000273	0.17333	-0.00032775	0.17333	-0.0006065	0.17333	-0.00121
0.18	-0.00024475	0.18	-0.00042075	0.18	-0.00064475	0.18	-0.0008125	0.18	-0.0007655	0.18	-0.00028325	0.18	-0.0003285	0.18	-0.0006175	0.18	-0.00122
0.18667	-0.0002565	0.18667	-0.00043225	0.18667	-0.0006505	0.18667	-0.00081625	0.18667	-0.0007765	0.18667	-0.000292	0.18667	-0.000331	0.18667	-0.000624	0.18667	-0.00123
0.19333	-0.0002665	0.19333	-0.00044275	0.19333	-0.00065725	0.19333	-0.00082	0.19333	-0.0007805	0.19333	-0.00030175	0.19333	-0.00033475	0.19333	-0.00063225	0.19333	-0.00124
0.2	-0.00027275	0.2	-0.00045025	0.2	-0.0006655	0.2	-0.00082325	0.2	-0.00078675	0.2	-0.00031225	0.2	-0.00034025	0.2	-0.0006405	0.2	-0.00125
0.20667	-0.00027925	0.20667	-0.0004585	0.20667	-0.00066925	0.20667	-0.0008255	0.20667	-0.00079275	0.20667	-0.000322	0.20667	-0.00034775	0.20667	-0.00064675	0.20667	-0.00126
0.21333	-0.00028275	0.21333	-0.00046525	0.21333	-0.00067225	0.21333	-0.00083075	0.21333	-0.00079775	0.21333	-0.000327	0.21333	-0.000353	0.21333	-0.00065425	0.21333	-0.00127
0.22	-0.00028775	0.22	-0.0004735	0.22	-0.00067525	0.22	-0.00083325	0.22	-0.00080475	0.22	-0.000332	0.22	-0.00036175	0.22	-0.00066475	0.22	-0.00127
0.22667	-0.0002935	0.22667	-0.00048175	0.22667	-0.000683	0.22667	-0.00083575	0.22667	-0.00081025	0.22667	-0.00033975	0.22667	-0.000373	0.22667	-0.0006715	0.22667	-0.00128
0.23333	-0.000297	0.23333	-0.00048925	0.23333	-0.00068825	0.23333	-0.00083975	0.23333	-0.0008105	0.23333	-0.0003465	0.23333	-0.00038575	0.23333	-0.0006765	0.23333	-0.00128
0.24	-0.00030075	0.24	-0.00049475	0.24	-0.00069275	0.24	-0.00084075	0.24	-0.0008085	0.24	-0.00035375	0.24	-0.00039675	0.24	-0.00068225	0.24	-0.00128
0.24667	-0.00030975	0.24667	-0.000498	0.24667	-0.00069725	0.24667	-0.00084075	0.24667	-0.0008135	0.24667	-0.0003585	0.24667	-0.00040525	0.24667	-0.00068325	0.24667	-0.00128
0.25333	-0.00031475	0.25333	-0.0005	0.25333	-0.0006985	0.25333	-0.00084475	0.25333	-0.00081875	0.25333	-0.00036125	0.25333	-0.0004155	0.25333	-0.000685	0.25333	-0.00129
0.26	-0.000317	0.26	-0.0005015	0.26	-0.00070475	0.26	-0.000852	0.26	-0.0008205	0.26	-0.00036475	0.26	-0.00042575	0.26	-0.00068825	0.26	-0.00129
0.26667	-0.00032125	0.26667	-0.00050825	0.26667	-0.000711	0.26667	-0.0008575	0.26667	-0.0008205	0.26667	-0.0003715	0.26667	-0.0004365	0.26667	-0.000693	0.26667	-0.00128
0.27333	-0.000326	0.27333	-0.00051175	0.27333	-0.000715	0.27333	-0.00085875	0.27333	-0.00082	0.27333	-0.000375	0.27333	-0.00044425	0.27333	-0.00069275	0.27333	-0.00128
0.28	-0.000327	0.28	-0.0005175	0.28	-0.00071825	0.28	-0.00086375	0.28	-0.00082425	0.28	-0.000379	0.28	-0.0004505	0.28	-0.00069675	0.28	-0.00129
0.28667	-0.00032875	0.28667	-0.00052525	0.28667	-0.000721	0.28667	-0.00087025	0.28667	-0.0008275	0.28667	-0.00038425	0.28667	-0.000454	0.28667	-0.000699	0.28667	-0.00129
0.29333	-0.00033075	0.29333	-0.00053125	0.29333	-0.00072425	0.29333	-0.00087675	0.29333	-0.00083575	0.29333	-0.0003895	0.29333	-0.0004595	0.29333	-0.0007005	0.29333	-0.0013
0.3	-0.00032975	0.3	-0.00053675	0.3	-0.000726	0.3	-0.00088525	0.3	-0.000839	0.3	-0.00039425	0.3	-0.000467	0.3	-0.00070775	0.3	-0.0013
0.30667	-0.000331	0.30667	-0.00054375	0.30667	-0.000729	0.30667	-0.0008935	0.30667	-0.00084025	0.30667	-0.00040225	0.30667	-0.000472	0.30667	-0.00071675	0.30667	-0.00131
0.31333	-0.00033225	0.31333	-0.00055375	0.31333	-0.00073075	0.31333	-0.000894	0.31333	-0.000849	0.31333	-0.0004085	0.31333	-0.0004755	0.31333	-0.00072275	0.31333	-0.00131
0.32	-0.00033825	0.32	-0.00056275	0.32	-0.00073625	0.32	-0.0008935	0.32	-0.00085825	0.32	-0.00041275	0.32	-0.00048025	0.32	-0.000727	0.32	-0.00132
0.32667	-0.0003405	0.32667	-0.000573	0.32667	-0.0007425	0.32667	-0.0009005	0.32667	-0.00086825	0.32667	-0.000419	0.32667	-0.000486	0.32667	-0.000732	0.32667	-0.00133
0.33333	-0.000345	0.33333	-0.0005795	0.33333	-0.00074675	0.33333	-0.00090175	0.33333	-0.0008725	0.33333	-0.0004245	0.33333	-0.00048975	0.33333	-0.000736	0.33333	-0.00134
0.34	-0.000352	0.34	-0.0005875	0.34	-0.0007545	0.34	-0.000902	0.34	-0.00087775	0.34	-0.0004275	0.34	-0.00049425	0.34	-0.00074175	0.34	-0.00134
0.34667	-0.00035725	0.34667	-0.00059525	0.34667	-0.00076	0.34667	-0.000904	0.34667	-0.00088125	0.34667	-0.000432	0.34667	-0.000502	0.34667	-0.000748	0.34667	-0.00134
0.35333	-0.00036425	0.35333	-0.000604	0.35333	-0.00076425	0.35333	-0.0009055	0.35333	-0.000891	0.35333	-0.00044	0.35333	-0.00050875	0.35333	-0.00075	0.35333	-0.00135
0.36	-0.00037125	0.36	-0.00061175	0.36	-0.0007705	0.36	-0.0009105	0.36	-0.000897	0.36	-0.000445	0.36	-0.000517	0.36	-0.00075275	0.36	-0.00136
0.36667	-0.00038025	0.36667	-0.00062075	0.36667	-0.00077525	0.36667	-0.00091875	0.36667	-0.00090175	0.36667	-0.00045275	0.36667	-0.0005245	0.36667	-0.000758	0.36667	-0.00137
0.37333	-0.00038825	0.37333	-0.000626	0.37333	-0.0007815	0.37333	-0.000927	0.37333	-0.0009095	0.37333	-0.0004615	0.37333	-0.00053	0.37333	-0.0007625	0.37333	-0.00137
0.38	-0.00039925	0.38	-0.00063025	0.38	-0.000787	0.38	-0.00093025	0.38	-0.0009115	0.38	-0.00046875	0.38	-0.00053525	0.38	-0.00076925	0.38	-0.00137
0.38667	-0.00040825	0.38667	-0.00063475	0.38667	-0.0007945	0.38667	-0.00093575	0.38667	-0.00091825	0.38667	-0.0004745	0.38667	-0.00054625	0.38667	-0.00077425	0.38667	-0.00137
0.39333	-0.00041475	0.39333	-0.00063825	0.39333	-0.00079825	0.39333	-0.000941	0.39333	-0.0009245	0.39333	-0.00048275	0.39333	-0.00055725	0.39333	-0.000781	0.39333	-0.00138
0.4	-0.0004225	0.4	-0.0006415	0.4	-0.00080375	0.4	-0.00094925	0.4	-0.000931	0.4	-0.00048725	0.4	-0.00056625	0.4	-0.00078725	0.4	-0.00139
0.40667	-0.00043175	0.40667	-0.00064625	0.40667	-0.0008085	0.40667	-0.00095425	0.40667	-0.0009325	0.40667	-0.00049275	0.40667	-0.00057325	0.40667	-0.000793	0.40667	-0.00139
0.41333	-0.00044075	0.41333	-0.000653	0.41333	-0.0008155	0.41333	-0.000954	0.41333	-0.00094075	0.41333	-0.00049975	0.41333	-0.000579	0.41333	-0.00079475	0.41333	-0.0014
0.42	-0.00044725	0.42	-0.00065575	0.42	-0.000825	0.42	-0.000956	0.42	-0.00094425	0.42	-0.00050575	0.42	-0.0005855	0.42	-0.0008	0.42	-0.0014
0.42667	-0.00045025	0.42667	-0.00066075	0.42667	-0.00082675	0.42667	-0.00095975	0.42667	-0.0009445	0.42667	-0.0005095	0.42667	-0.00058975	0.42667	-0.00080425	0.42667	-0.00141
0.43333	-0.000452	0.43333	-0.00066925	0.43333	-0.000831	0.43333	-0.00096775	0.43333	-0.0009585	0.43333	-0.00051275	0.43333	-0.0005935	0.43333	-0.000807	0.43333	-0.00142
0.44	-0.000455	0.44	-0.0006765	0.44	-0.000834	0.44	-0.00097125	0.44	-0.00096425	0.44	-0.00051725	0.44	-0.000595	0.44	-0.000809	0.44	-0.00142
0.44667	-0.0004595	0.44667	-0.0006845	0.44667	-0.00083775	0.44667	-0.0009775	0.44667	-0.00097	0.44667	-0.00052225	0.44667	-0.0005965	0.44667	-0.00081075	0.44667	-0.00143
0.45333	-0.000465	0.45333	-0.000695	0.45333	-0.000843	0.45333	-0.00097925	0.45333	-0.000972	0.45333	-0.00052625	0.45333	-0.00059975	0.45333	-0.00081525	0.45333	-0.00143
0.46	-0.000464	0.46	-0.0007015	0.46	-0.0008485	0.46	-0.00098575	0.46	-0.00097625	0.46	-0.00053025	0.46	-0.000603	0.46	-0.000821	0.46	-0.00143
0.46667	-0.0004655	0.46667	-0.000709	0.46667	-0.0008495	0.46667	-0.000994	0.46667	-0.0009765	0.46667	-0.000533	0.46667	-0.0006045	0.46667	-0.00082325	0.46667	-0.00143
0.47333	-0.00046625	0.47333	-0.00071475	0.47333	-0.00085175	0.47333	-0.0009975	0.47333	-0.00098225	0.47333	-0.0005335	0.47333	-0.000606	0.47333	-0.00082525	0.47333	-0.00144
0.48	-0.0004675	0.48	-0.0007195	0.48	-0.0008545	0.48	-0.00099975	0.48	-0.00098775	0.48	-0.00053875	0.48	-0.0006115	0.48	-0.00082775	0.48	-0.00144
0.48667	-0.00046825	0.48667	-0.000724	0.48667	-0.00085725	0.48667	-0.00099925	0.48667	-0.000985	0.48667	-0.00054275	0.48667	-0.000617	0.48667	-0.0008305	0.48667	-0.00144
0.49333	-0.00047225	0.49333	-0.000728	0.49333	-0.0008625	0.49333	-0.00101	0.49333	-0.000991	0.49333	-0.00054675	0.49333	-0.00061975	0.49333	-0.000833	0.49333	-0.00145
0.5	-0.00047575	0.5	-0.00073225	0.5	-0.00086925	0.5	-0.00101	0.5	-0.00099725	0.5	-0.0005515	0.5	-0.000622	0.5	-0.000836	0.5	-0.00145
0.50667	-0.00047875	0.50667	-0.00073425	0.50667	-0.00087325	0.50667	-0.00101	0.50667	-0.00101	0.50667	-0.00055575	0.50667	-0.0006215	0.50667	-0.00083625	0.50667	-0.00145
0.51333	-0.0004835	0.51333	-0.00073825	0.51333	-0.0008745	0.51333	-0.00101	0.51333	-0.00101	0.51333	-0.00055975	0.51333	-0.000623	0.51333	-0.000838	0.51333	-0.00146
0.52	-0.000486	0.52	-0.00073875	0.52	-0.00088225	0.52	-0.00101	0.52	-0.00101	0.52	-0.0005625	0.52	-0.0006255	0.52	-0.00084525	0.52	-0.00146
0.52667	-0.000489	0.52667	-0.00074225	0.52667	-0.00088675	0.52667	-0.00102	0.52667	-0.00102	0.52667	-0.00056725	0.52667	-0.00062825	0.52667	-0.00085025	0.52667	-0.00146
0.53333	-0.0004935	0.53333	-0.00074425	0.53333	-0.000892	0.53333	-0.00102	0.53333	-0.00102	0.53333	-0.00056925	0.53333	-0.00062825	0.53333	-0.00085725	0.53333	-0.00146
0.54	-0.000498	0.54	-0.0007475	0.54	-0.00089575	0.54	-0.00102	0.54	-0.00102	0.54	-0.00057375	0.54	-0.00063025	0.54	-0.0008625	0.54	-0.00146
0.54667	-0.00049975	0.54667	-0.00075075	0.54667	-0.00089825	0.54667	-0.00103	0.54667	-0.00102	0.54667	-0.00057675	0.54667	-0.000631	0.54667	-0.00086575	0.54667	-0.00146
0.55333	-0.000503	0.55333	-0.00075025	0.55333	-0.00089925	0.55333	-0.00102	0.55333	-0.00102	0.55333	-0.0005765	0.55333	-0.0006315	0.55333	-0.00087075	0.55333	-0.00146
0.56	-0.00050475	0.56	-0.0007535	0.56	-0.0009015	0.56	-0.00103	0.56	-0.00102	0.56	-0.00058175	0.56	-0.000636	0.56	-0.0008775	0.56	-0.00146
0.56667	-0.00050725	0.56667	-0.00075725	0.56667	-0.00090775	0.56667	-0.00103	0.56667	-0.00102	0.56667	-0.00058325	0.56667	-0.0006375	0.56667	-0.0008825	0.56667	-0.00145
0.57333	-0.00051025	0.57333	-0.0007575	0.57333	-0.00090825	0.57333	-0.00103	0.57333	-0.00103	0.57333	-0.00058675	0.57333	-0.0006395	0.57333	-0.00088175	0.57333	-0.00146
0.58	-0.00051275	0.58	-0.000761	0.58	-0.00090775	0.58	-0.00103	0.58	-0.00103	0.58	-0.0005905	0.58	-0.00063775	0.58	-0.000883	0.58	-0.00146
0.58667	-0.00051475	0.58667	-0.000767	0.58667	-0.00091	0.58667	-0.00103	0.58667	-0.00103	0.58667	-0.00059275	0.58667	-0.0006395	0.58667	-0.000885	0.58667	-0.00146
0.59333	-0.000517	0.59333	-0.0007665	0.59333	-0.000912	0.59333	-0.00103	0.59333	-0.00103	0.59333	-0.000594	0.59333	-0.0006395	0.59333	-0.00088075	0.59333	-0.00147
0.6	-0.00051875	0.6	-0.00076625	0.6	-0.00091125	0.6	-0.00103	0.6	-0.00103	0.6	-0.00059775	0.6	-0.00064225	0.6	-0.000882	0.6	-0.00148
0.60667	-0.000518	0.60667	-0.00076875	0.60667	-0.0009115	0.60667	-0.00104	0.60667	-0.00103	0.60667	-0.00060175	0.60667	-0.0006475	0.60667	-0.000883	0.60667	-0.00148
0.61333	-0.00052	0.61333	-0.000771	0.61333	-0.00091425	0.61333	-0.00104	0.61333	-0.00103	0.61333	-0.0006065	0.61333	-0.00064825	0.61333	-0.00088225	0.61333	-0.00148
0.62	-0.0005215	0.62	-0.0007725	0.62	-0.00091475	0.62	-0.00104	0.62	-0.00103	0.62	-0.0006125	0.62	-0.0006515	0.62	-0.00088375	0.62	-0.00149
0.62667	-0.000522	0.62667	-0.00077825	0.62667	-0.00091625	0.62667	-0.00104	0.62667	-0.00104	0.62667	-0.00061625	0.62667	-0.0006515	0.62667	-0.00088675	0.62667	-0.00149
0.63333	-0.0005225	0.63333	-0.00077725	0.63333	-0.00091975	0.63333	-0.00104	0.63333	-0.00104	0.63333	-0.0006175	0.63333	-0.0006565	0.63333	-0.00088575	0.63333	-0.00149
0.64	-0.00052475	0.64	-0.000777	0.64	-0.00092175	0.64	-0.00105	0.64	-0.00105	0.64	-0.0006185	0.64	-0.0006585	0.64	-0.00088575	0.64	-0.00149
0.64667	-0.000525	0.64667	-0.000783	0.64667	-0.0009215	0.64667	-0.00105	0.64667	-0.00106	0.64667	-0.0006235	0.64667	-0.00066025	0.64667	-0.0008935	0.64667	-0.00148
0.65333	-0.00052575	0.65333	-0.00078825	0.65333	-0.000922	0.65333	-0.00105	0.65333	-0.00107	0.65333	-0.00062425	0.65333	-0.00066125	0.65333	-0.00089675	0.65333	-0.00149
0.66	-0.0005275	0.66	-0.00079125	0.66	-0.0009275	0.66	-0.00106	0.66	-0.00107	0.66	-0.0006265	0.66	-0.0006665	0.66	-0.00089975	0.66	-0.00148
0.66667	-0.00052825	0.66667	-0.00079525	0.66667	-0.0009275	0.66667	-0.00106	0.66667	-0.00107	0.66667	-0.0006285	0.66667	-0.00067275	0.66667	-0.0009025	0.66667	-0.00149
0.67333	-0.000532	0.67333	-0.0007985	0.67333	-0.0009305	0.67333	-0.00107	0.67333	-0.00108	0.67333	-0.000631	0.67333	-0.000674	0.67333	-0.0009025	0.67333	-0.00149
0.68	-0.00053525	0.68	-0.0008035	0.68	-0.000932	0.68	-0.00107	0.68	-0.00109	0.68	-0.00063325	0.68	-0.0006805	0.68	-0.00090775	0.68	-0.0015
0.68667	-0.00053625	0.68667	-0.00081125	0.68667	-0.000934	0.68667	-0.00107	0.68667	-0.00109	0.68667	-0.00063775	0.68667	-0.0006845	0.68667	-0.00091375	0.68667	-0.0015
0.69333	-0.00053475	0.69333	-0.0008195	0.69333	-0.00093525	0.69333	-0.00107	0.69333	-0.00109	0.69333	-0.00063875	0.69333	-0.0006845	0.69333	-0.0009145	0.69333	-0.0015
0.7	-0.0005365	0.7	-0.00082125	0.7	-0.00093725	0.7	-0.00107	0.7	-0.00109	0.7	-0.00063975	0.7	-0.00069175	0.7	-0.0009145	0.7	-0.00151
0.70667	-0.0005395	0.70667	-0.00082325	0.70667	-0.000941	0.70667	-0.00107	0.70667	-0.00109	0.70667	-0.00064375	0.70667	-0.000695	0.70667	-0.00091975	0.70667	-0.00151
0.71333	-0.00054225	0.71333	-0.00082875	0.71333	-0.00094175	0.71333	-0.00107	0.71333	-0.00109	0.71333	-0.00064525	0.71333	-0.00069175	0.71333	-0.00092125	0.71333	-0.00151
0.72	-0.0005465	0.72	-0.00082875	0.72	-0.00094475	0.72	-0.00108	0.72	-0.00109	0.72	-0.00064575	0.72	-0.00069025	0.72	-0.000922	0.72	-0.00151
0.72667	-0.0005475	0.72667	-0.0008305	0.72667	-0.00094875	0.72667	-0.00108	0.72667	-0.0011	0.72667	-0.0006445	0.72667	-0.0006935	0.72667	-0.0009265	0.72667	-0.0015
0.73333	-0.0005475	0.73333	-0.00082975	0.73333	-0.00095275	0.73333	-0.00108	0.73333	-0.0011	0.73333	-0.00064675	0.73333	-0.00069825	0.73333	-0.000927	0.73333	-0.0015
0.74	-0.00054925	0.74	-0.000828	0.74	-0.000958	0.74	-0.00109	0.74	-0.00109	0.74	-0.0006455	0.74	-0.0007035	0.74	-0.00093025	0.74	-0.0015
0.74667	-0.00055375	0.74667	-0.0008275	0.74667	-0.00096175	0.74667	-0.00109	0.74667	-0.0011	0.74667	-0.0006485	0.74667	-0.00070925	0.74667	-0.00093425	0.74667	-0.00151
0.75333	-0.000555	0.75333	-0.0008295	0.75333	-0.0009675	0.75333	-0.00109	0.75333	-0.0011	0.75333	-0.00064975	0.75333	-0.000709	0.75333	-0.000938	0.75333	-0.00151
0.76	-0.0005575	0.76	-0.00083125	0.76	-0.00097375	0.76	-0.00109	0.76	-0.0011	0.76	-0.0006525	0.76	-0.000711	0.76	-0.00093775	0.76	-0.00151
0.76667	-0.00056325	0.76667	-0.00083025	0.76667	-0.000979	0.76667	-0.00109	0.76667	-0.0011	0.76667	-0.0006585	0.76667	-0.00071375	0.76667	-0.00094075	0.76667	-0.00152
0.77333	-0.0005625	0.77333	-0.00083475	0.77333	-0.00098025	0.77333	-0.00109	0.77333	-0.0011	0.77333	-0.0006595	0.77333	-0.00071525	0.77333	-0.000944	0.77333	-0.00152
0.78	-0.00056225	0.78	-0.000837	0.78	-0.00098125	0.78	-0.00109	0.78	-0.0011	0.78	-0.0006645	0.78	-0.00071425	0.78	-0.000946	0.78	-0.00151
0.78667	-0.00056525	0.78667	-0.00083875	0.78667	-0.00098325	0.78667	-0.00109	0.78667	-0.0011	0.78667	-0.00066675	0.78667	-0.00071325	0.78667	-0.000949	0.78667	-0.00151
0.79333	-0.00056725	0.79333	-0.00084475	0.79333	-0.0009815	0.79333	-0.0011	0.79333	-0.0011	0.79333	-0.0006735	0.79333	-0.00071225	0.79333	-0.00095175	0.79333	-0.00151
0.8	-0.00056825	0.8	-0.000847	0.8	-0.00098175	0.8	-0.0011	0.8	-0.0011	0.8	-0.00067825	0.8	-0.00071225	0.8	-0.00095275	0.8	-0.00151
0.80667	-0.000571	0.80667	-0.00084875	0.80667	-0.0009815	0.80667	-0.0011	0.80667	-0.0011	0.80667	-0.00068175	0.80667	-0.00071125	0.80667	-0.00095525	0.80667	-0.00151
0.81333	-0.00057175	0.81333	-0.000853	0.81333	-0.000981	0.81333	-0.0011	0.81333	-0.0011	0.81333	-0.00068275	0.81333	-0.00071	0.81333	-0.000958	0.81333	-0.00151
0.82	-0.000569	0.82	-0.00085875	0.82	-0.00097925	0.82	-0.0011	0.82	-0.00111	0.82	-0.00068425	0.82	-0.00070925	0.82	-0.0009585	0.82	-0.0015
0.82667	-0.000569	0.82667	-0.000863	0.82667	-0.00098275	0.82667	-0.0011	0.82667	-0.00111	0.82667	-0.00069025	0.82667	-0.000712	0.82667	-0.00095725	0.82667	-0.0015
0.83333	-0.000571	0.83333	-0.00086525	0.83333	-0.0009845	0.83333	-0.0011	0.83333	-0.00112	0.83333	-0.00069275	0.83333	-0.00071525	0.83333	-0.000956	0.83333	-0.00151
0.84	-0.00057175	0.84	-0.0008665	0.84	-0.000985	0.84	-0.0011	0.84	-0.00112	0.84	-0.0006955	0.84	-0.00072075	0.84	-0.0009555	0.84	-0.0015
0.84667	-0.000574	0.84667	-0.000866	0.84667	-0.00098925	0.84667	-0.0011	0.84667	-0.00112	0.84667	-0.00069325	0.84667	-0.00072375	0.84667	-0.0009545	0.84667	-0.0015
0.85333	-0.0005765	0.85333	-0.000869	0.85333	-0.00099375	0.85333	-0.00111	0.85333	-0.00113	0.85333	-0.000692	0.85333	-0.00073	0.85333	-0.00095425	0.85333	-0.0015
0.86	-0.000579	0.86	-0.00087275	0.86	-0.00099825	0.86	-0.00111	0.86	-0.00114	0.86	-0.00068875	0.86	-0.00073625	0.86	-0.0009585	0.86	-0.0015
0.86667	-0.0005815	0.86667	-0.00087675	0.86667	-0.001	0.86667	-0.00112	0.86667	-0.00114	0.86667	-0.00068575	0.86667	-0.0007385	0.86667	-0.0009645	0.86667	-0.0015
0.87333	-0.00058325	0.87333	-0.00088075	0.87333	-0.001	0.87333	-0.00112	0.87333	-0.00114	0.87333	-0.00068025	0.87333	-0.0007465	0.87333	-0.000967	0.87333	-0.00151
0.88	-0.00058375	0.88	-0.000882	0.88	-0.00101	0.88	-0.00113	0.88	-0.00114	0.88	-0.00067275	0.88	-0.00074875	0.88	-0.0009715	0.88	-0.00151
0.88667	-0.000583	0.88667	-0.000883	0.88667	-0.00101	0.88667	-0.00113	0.88667	-0.00115	0.88667	-0.00066775	0.88667	-0.00074925	0.88667	-0.000975	0.88667	-0.00151
0.89333	-0.00057925	0.89333	-0.00088725	0.89333	-0.00102	0.89333	-0.00113	0.89333	-0.00115	0.89333	-0.00066425	0.89333	-0.0007375	0.89333	-0.0009745	0.89333	-0.00151
0.9	-0.00057875	0.9	-0.00089025	0.9	-0.00102	0.9	-0.00113	0.9	-0.00115	0.9	-0.0006625	0.9	-0.00072025	0.9	-0.0009745	0.9	-0.00152
0.90667	-0.0005785	0.90667	-0.000891	0.90667	-0.00102	0.90667	-0.00113	0.90667	-0.00115	0.90667	-0.000661	0.90667	-0.0006935	0.90667	-0.00097875	0.90667	-0.00152
0.91333	-0.00057975	0.91333	-0.000896	0.91333	-0.00102	0.91333	-0.00113	0.91333	-0.00114	0.91333	-0.0006615	0.91333	-0.000665	0.91333	-0.0009795	0.91333	-0.00152
0.92	-0.00057675	0.92	-0.00089725	0.92	-0.00103	0.92	-0.00113	0.92	-0.00114	0.92	-0.00066175	0.92	-0.00064175	0.92	-0.00097775	0.92	-0.00152
0.92667	-0.0005745	0.92667	-0.00089525	0.92667	-0.00103	0.92667	-0.00113	0.92667	-0.00113	0.92667	-0.000662	0.92667	-0.00061525	0.92667	-0.0009795	0.92667	-0.00152
0.93333	-0.00057625	0.93333	-0.0008955	0.93333	-0.00103	0.93333	-0.00113	0.93333	-0.00113	0.93333	-0.0006645	0.93333	-0.00059325	0.93333	-0.00098125	0.93333	-0.00152
0.94	-0.00057875	0.94	-0.0009	0.94	-0.00103	0.94	-0.00113	0.94	-0.00113	0.94	-0.000666	0.94	-0.0005745	0.94	-0.0009835	0.94	-0.00152
0.94667	-0.000583	0.94667	-0.00090375	0.94667	-0.00102	0.94667	-0.00114	0.94667	-0.00113	0.94667	-0.000668	0.94667	-0.000565	0.94667	-0.00098525	0.94667	-0.00153
0.95333	-0.0005865	0.95333	-0.00090425	0.95333	-0.00103	0.95333	-0.00114	0.95333	-0.00114	0.95333	-0.00067175	0.95333	-0.00056775	0.95333	-0.00098775	0.95333	-0.00153
0.96	-0.0005875	0.96	-0.00090575	0.96	-0.00103	0.96	-0.00114	0.96	-0.00115	0.96	-0.00067675	0.96	-0.000577	0.96	-0.00098925	0.96	-0.00153
0.96667	-0.0005855	0.96667	-0.00090425	0.96667	-0.00103	0.96667	-0.00114	0.96667	-0.00115	0.96667	-0.00068025	0.96667	-0.0005905	0.96667	-0.0009885	0.96667	-0.00154
0.97333	-0.00059125	0.97333	-0.00090675	0.97333	-0.00103	0.97333	-0.00115	0.97333	-0.00116	0.97333	-0.00068275	0.97333	-0.00060275	0.97333	-0.000989	0.97333	-0.00154
0.98	-0.000595	0.98	-0.00091225	0.98	-0.00103	0.98	-0.00115	0.98	-0.00116	0.98	-0.00068775	0.98	-0.0006155	0.98	-0.000991	0.98	-0.00155
0.98667	-0.000598	0.98667	-0.00091425	0.98667	-0.00103	0.98667	-0.00115	0.98667	-0.00116	0.98667	-0.00069375	0.98667	-0.00063175	0.98667	-0.00099325	0.98667	-0.00154
0.99333	-0.00060025	0.99333	-0.00091575	0.99333	-0.00103	0.99333	-0.00115	0.99333	-0.00116	0.99333	-0.00069825	0.99333	-0.00064675	0.99333	-0.00099575	0.99333	-0.00154
1	-0.0005985	1	-0.00092	1	-0.00103	1	-0.00115	1	-0.00116	1	-0.0007025	1	-0.00066175	1	-0.001	1	-0.00155
1.00667	-0.0005985	1.00667	-0.0009245	1.00667	-0.00103	1.00667	-0.00115	1.00667	-0.00116	1.00667	-0.00070725	1.00667	-0.0006705	1.00667	-0.00101	1.00667	-0.00155
1.01333	-0.00060075	1.01333	-0.00092725	1.01333	-0.00103	1.01333	-0.00115	1.01333	-0.00116	1.01333	-0.00071325	1.01333	-0.0006835	1.01333	-0.00101	1.01333	-0.00155
1.02	-0.00060075	1.02	-0.00092825	1.02	-0.00103	1.02	-0.00115	1.02	-0.00116	1.02	-0.0007205	1.02	-0.00069825	1.02	-0.00101	1.02	-0.00155
1.02667	-0.0006015	1.02667	-0.0009285	1.02667	-0.00102	1.02667	-0.00115	1.02667	-0.00116	1.02667	-0.0007285	1.02667	-0.0007115	1.02667	-0.00101	1.02667	-0.00155
1.03333	-0.00060325	1.03333	-0.0009285	1.03333	-0.00103	1.03333	-0.00115	1.03333	-0.00117	1.03333	-0.000734	1.03333	-0.0007255	1.03333	-0.00101	1.03333	-0.00155
1.04	-0.00060375	1.04	-0.0009315	1.04	-0.00103	1.04	-0.00115	1.04	-0.00117	1.04	-0.00073825	1.04	-0.0007345	1.04	-0.00101	1.04	-0.00155
1.04667	-0.0006065	1.04667	-0.000931	1.04667	-0.00104	1.04667	-0.00115	1.04667	-0.00117	1.04667	-0.000744	1.04667	-0.000743	1.04667	-0.00102	1.04667	-0.00155
1.05333	-0.000612	1.05333	-0.00092825	1.05333	-0.00104	1.05333	-0.00116	1.05333	-0.00118	1.05333	-0.0007455	1.05333	-0.00075025	1.05333	-0.00102	1.05333	-0.00155
1.06	-0.00061475	1.06	-0.00093	1.06	-0.00104	1.06	-0.00116	1.06	-0.00118	1.06	-0.00074575	1.06	-0.00075925	1.06	-0.00102	1.06	-0.00154
1.06667	-0.0006185	1.06667	-0.00093275	1.06667	-0.00105	1.06667	-0.00116	1.06667	-0.00118	1.06667	-0.0007475	1.06667	-0.00076225	1.06667	-0.00102	1.06667	-0.00155
1.07333	-0.00062225	1.07333	-0.0009345	1.07333	-0.00105	1.07333	-0.00116	1.07333	-0.00118	1.07333	-0.0007505	1.07333	-0.0007655	1.07333	-0.00102	1.07333	-0.00155
1.08	-0.000621	1.08	-0.00093725	1.08	-0.00105	1.08	-0.00116	1.08	-0.00119	1.08	-0.0007535	1.08	-0.00077025	1.08	-0.00102	1.08	-0.00155
1.08667	-0.0006235	1.08667	-0.00093775	1.08667	-0.00105	1.08667	-0.00116	1.08667	-0.00119	1.08667	-0.00075675	1.08667	-0.00077125	1.08667	-0.00103	1.08667	-0.00156
1.09333	-0.00062725	1.09333	-0.0009385	1.09333	-0.00105	1.09333	-0.00116	1.09333	-0.0012	1.09333	-0.00075675	1.09333	-0.000772	1.09333	-0.00102	1.09333	-0.00156
1.1	-0.00062975	1.1	-0.00094175	1.1	-0.00105	1.1	-0.00117	1.1	-0.0012	1.1	-0.00075875	1.1	-0.00077225	1.1	-0.00102	1.1	-0.00156
1.10667	-0.00063275	1.10667	-0.00094525	1.10667	-0.00105	1.10667	-0.00117	1.10667	-0.0012	1.10667	-0.000763	1.10667	-0.000775	1.10667	-0.00103	1.10667	-0.00157
1.11333	-0.0006335	1.11333	-0.00094725	1.11333	-0.00104	1.11333	-0.00117	1.11333	-0.0012	1.11333	-0.00076875	1.11333	-0.0007765	1.11333	-0.00103	1.11333	-0.00158
1.12	-0.00063175	1.12	-0.00094925	1.12	-0.00104	1.12	-0.00117	1.12	-0.0012	1.12	-0.00076975	1.12	-0.0007795	1.12	-0.00103	1.12	-0.00158
1.12667	-0.0006325	1.12667	-0.000952	1.12667	-0.00105	1.12667	-0.00117	1.12667	-0.0012	1.12667	-0.00076975	1.12667	-0.00077725	1.12667	-0.00103	1.12667	-0.00158
1.13333	-0.000635	1.13333	-0.000955	1.13333	-0.00105	1.13333	-0.00118	1.13333	-0.0012	1.13333	-0.00076925	1.13333	-0.0007805	1.13333	-0.00103	1.13333	-0.00158
1.14	-0.000635	1.14	-0.000957	1.14	-0.00105	1.14	-0.00118	1.14	-0.0012	1.14	-0.000769	1.14	-0.000786	1.14	-0.00104	1.14	-0.00158
1.14667	-0.00063375	1.14667	-0.00095925	1.14667	-0.00105	1.14667	-0.00117	1.14667	-0.0012	1.14667	-0.0007715	1.14667	-0.00078875	1.14667	-0.00104	1.14667	-0.00158
1.15333	-0.0006325	1.15333	-0.00096225	1.15333	-0.00105	1.15333	-0.00117	1.15333	-0.0012	1.15333	-0.000771	1.15333	-0.00079575	1.15333	-0.00104	1.15333	-0.00159
1.16	-0.00063225	1.16	-0.000962	1.16	-0.00105	1.16	-0.00117	1.16	-0.0012	1.16	-0.0007705	1.16	-0.00079775	1.16	-0.00104	1.16	-0.00159
1.16667	-0.00063475	1.16667	-0.00096325	1.16667	-0.00105	1.16667	-0.00117	1.16667	-0.0012	1.16667	-0.000772	1.16667	-0.0007995	1.16667	-0.00104	1.16667	-0.00159
1.17333	-0.00063775	1.17333	-0.00096625	1.17333	-0.00105	1.17333	-0.00117	1.17333	-0.0012	1.17333	-0.00077325	1.17333	-0.0008045	1.17333	-0.00105	1.17333	-0.00159
1.18	-0.00064	1.18	-0.0009695	1.18	-0.00106	1.18	-0.00117	1.18	-0.00121	1.18	-0.000776	1.18	-0.0008095	1.18	-0.00105	1.18	-0.00159
1.18667	-0.0006425	1.18667	-0.0009675	1.18667	-0.00105	1.18667	-0.00117	1.18667	-0.00121	1.18667	-0.000778	1.18667	-0.00081075	1.18667	-0.00106	1.18667	-0.0016
1.19333	-0.00064425	1.19333	-0.000969	1.19333	-0.00105	1.19333	-0.00117	1.19333	-0.00121	1.19333	-0.00078025	1.19333	-0.00081225	1.19333	-0.00106	1.19333	-0.00161
1.2	-0.00064775	1.2	-0.00097225	1.2	-0.00106	1.2	-0.00118	1.2	-0.00121	1.2	-0.00078025	1.2	-0.00081375	1.2	-0.00106	1.2	-0.00161
1.20667	-0.0006485	1.20667	-0.000972	1.20667	-0.00106	1.20667	-0.00118	1.20667	-0.00121	1.20667	-0.00078425	1.20667	-0.00081175	1.20667	-0.00106	1.20667	-0.0016
1.21333	-0.00064875	1.21333	-0.00097975	1.21333	-0.00106	1.21333	-0.00119	1.21333	-0.00121	1.21333	-0.00078975	1.21333	-0.0008115	1.21333	-0.00107	1.21333	-0.0016
1.22	-0.000645	1.22	-0.00098225	1.22	-0.00106	1.22	-0.00118	1.22	-0.00121	1.22	-0.00079075	1.22	-0.0008125	1.22	-0.00107	1.22	-0.00161
1.22667	-0.0006445	1.22667	-0.00098075	1.22667	-0.00106	1.22667	-0.00119	1.22667	-0.00121	1.22667	-0.000792	1.22667	-0.00080875	1.22667	-0.00107	1.22667	-0.00161
1.23333	-0.00064325	1.23333	-0.000981	1.23333	-0.00106	1.23333	-0.00119	1.23333	-0.00122	1.23333	-0.00079125	1.23333	-0.00080725	1.23333	-0.00107	1.23333	-0.00161
1.24	-0.0006415	1.24	-0.0009805	1.24	-0.00106	1.24	-0.00119	1.24	-0.00122	1.24	-0.00078975	1.24	-0.000804	1.24	-0.00107	1.24	-0.00161
1.24667	-0.00064325	1.24667	-0.00098175	1.24667	-0.00106	1.24667	-0.00119	1.24667	-0.00122	1.24667	-0.00078925	1.24667	-0.0008005	1.24667	-0.00107	1.24667	-0.00161
1.25333	-0.00064275	1.25333	-0.0009795	1.25333	-0.00106	1.25333	-0.00119	1.25333	-0.00122	1.25333	-0.000791	1.25333	-0.0008015	1.25333	-0.00108	1.25333	-0.00161
1.26	-0.00064275	1.26	-0.0009815	1.26	-0.00106	1.26	-0.00119	1.26	-0.00123	1.26	-0.00079125	1.26	-0.00080475	1.26	-0.00108	1.26	-0.00162
1.26667	-0.0006415	1.26667	-0.000977	1.26667	-0.00106	1.26667	-0.00119	1.26667	-0.00123	1.26667	-0.00078925	1.26667	-0.000809	1.26667	-0.00108	1.26667	-0.00162
1.27333	-0.000645	1.27333	-0.00097375	1.27333	-0.00106	1.27333	-0.00119	1.27333	-0.00124	1.27333	-0.0007885	1.27333	-0.00080725	1.27333	-0.00108	1.27333	-0.00161
1.28	-0.00064675	1.28	-0.0009735	1.28	-0.00106	1.28	-0.0012	1.28	-0.00124	1.28	-0.00079	1.28	-0.00081125	1.28	-0.00108	1.28	-0.00161
1.28667	-0.00064725	1.28667	-0.0009725	1.28667	-0.00106	1.28667	-0.00119	1.28667	-0.00124	1.28667	-0.00079325	1.28667	-0.0008125	1.28667	-0.00108	1.28667	-0.00162
1.29333	-0.00065225	1.29333	-0.0009765	1.29333	-0.00106	1.29333	-0.00119	1.29333	-0.00124	1.29333	-0.00079525	1.29333	-0.0008155	1.29333	-0.00108	1.29333	-0.00161
1.3	-0.000654	1.3	-0.0009775	1.3	-0.00106	1.3	-0.00119	1.3	-0.00124	1.3	-0.00079525	1.3	-0.00081625	1.3	-0.00109	1.3	-0.00162
1.30667	-0.00065375	1.30667	-0.00097875	1.30667	-0.00106	1.30667	-0.00119	1.30667	-0.00125	1.30667	-0.00079675	1.30667	-0.000814	1.30667	-0.00109	1.30667	-0.00163
1.31333	-0.0006535	1.31333	-0.00098075	1.31333	-0.00106	1.31333	-0.00119	1.31333	-0.00125	1.31333	-0.000796	1.31333	-0.0008115	1.31333	-0.00109	1.31333	-0.00163
1.32	-0.00065725	1.32	-0.000983	1.32	-0.00106	1.32	-0.00119	1.32	-0.00125	1.32	-0.0007935	1.32	-0.0008105	1.32	-0.00109	1.32	-0.00163
1.32667	-0.000662	1.32667	-0.000988	1.32667	-0.00105	1.32667	-0.00119	1.32667	-0.00125	1.32667	-0.00079375	1.32667	-0.000815	1.32667	-0.00109	1.32667	-0.00164
1.33333	-0.000662	1.33333	-0.000991	1.33333	-0.00105	1.33333	-0.00118	1.33333	-0.00125	1.33333	-0.00079475	1.33333	-0.00081425	1.33333	-0.00109	1.33333	-0.00164
1.34	-0.00066575	1.34	-0.00099125	1.34	-0.00105	1.34	-0.00119	1.34	-0.00126	1.34	-0.000796	1.34	-0.00081575	1.34	-0.00109	1.34	-0.00164
1.34667	-0.00066425	1.34667	-0.00099375	1.34667	-0.00106	1.34667	-0.00119	1.34667	-0.00125	1.34667	-0.00080075	1.34667	-0.00081475	1.34667	-0.0011	1.34667	-0.00165
1.35333	-0.000664	1.35333	-0.0009955	1.35333	-0.00106	1.35333	-0.00119	1.35333	-0.00126	1.35333	-0.00080325	1.35333	-0.00081575	1.35333	-0.0011	1.35333	-0.00165
1.36	-0.0006675	1.36	-0.000997	1.36	-0.00107	1.36	-0.0012	1.36	-0.00125	1.36	-0.000804	1.36	-0.000818	1.36	-0.00111	1.36	-0.00165
1.36667	-0.000674	1.36667	-0.00099475	1.36667	-0.00107	1.36667	-0.0012	1.36667	-0.00126	1.36667	-0.00080625	1.36667	-0.000817	1.36667	-0.00111	1.36667	-0.00166
1.37333	-0.0006755	1.37333	-0.0009955	1.37333	-0.00107	1.37333	-0.0012	1.37333	-0.00126	1.37333	-0.00081075	1.37333	-0.0008125	1.37333	-0.00111	1.37333	-0.00166
1.38	-0.000673	1.38	-0.000993	1.38	-0.00108	1.38	-0.0012	1.38	-0.00126	1.38	-0.00081075	1.38	-0.00080975	1.38	-0.00111	1.38	-0.00166
1.38667	-0.000675	1.38667	-0.000989	1.38667	-0.00108	1.38667	-0.0012	1.38667	-0.00126	1.38667	-0.00081225	1.38667	-0.0008085	1.38667	-0.00112	1.38667	-0.00166
1.39333	-0.000674	1.39333	-0.0009885	1.39333	-0.00108	1.39333	-0.0012	1.39333	-0.00127	1.39333	-0.00081325	1.39333	-0.000809	1.39333	-0.00112	1.39333	-0.00166
1.4	-0.0006735	1.4	-0.0009895	1.4	-0.00108	1.4	-0.0012	1.4	-0.00127	1.4	-0.00081275	1.4	-0.00081475	1.4	-0.00112	1.4	-0.00166
1.40667	-0.000672	1.40667	-0.0009945	1.40667	-0.00108	1.40667	-0.0012	1.40667	-0.00126	1.40667	-0.000815	1.40667	-0.0008175	1.40667	-0.00112	1.40667	-0.00167
1.41333	-0.00066975	1.41333	-0.0009965	1.41333	-0.00107	1.41333	-0.0012	1.41333	-0.00126	1.41333	-0.00081575	1.41333	-0.00081875	1.41333	-0.00112	1.41333	-0.00167
1.42	-0.00066925	1.42	-0.00099825	1.42	-0.00107	1.42	-0.0012	1.42	-0.00127	1.42	-0.000817	1.42	-0.00082425	1.42	-0.00112	1.42	-0.00167
1.42667	-0.0006685	1.42667	-0.0009985	1.42667	-0.00107	1.42667	-0.0012	1.42667	-0.00127	1.42667	-0.00081775	1.42667	-0.00083075	1.42667	-0.00112	1.42667	-0.00167
1.43333	-0.000669	1.43333	-0.00099925	1.43333	-0.00107	1.43333	-0.0012	1.43333	-0.00127	1.43333	-0.00082025	1.43333	-0.000837	1.43333	-0.00111	1.43333	-0.00167
1.44	-0.0006715	1.44	-0.001	1.44	-0.00107	1.44	-0.0012	1.44	-0.00126	1.44	-0.00082125	1.44	-0.00084275	1.44	-0.00112	1.44	-0.00167
1.44667	-0.00067225	1.44667	-0.00101	1.44667	-0.00107	1.44667	-0.0012	1.44667	-0.00126	1.44667	-0.00081775	1.44667	-0.00084425	1.44667	-0.00112	1.44667	-0.00167
1.45333	-0.000675	1.45333	-0.00101	1.45333	-0.00107	1.45333	-0.0012	1.45333	-0.00127	1.45333	-0.00081575	1.45333	-0.0008395	1.45333	-0.00113	1.45333	-0.00166
1.46	-0.00068	1.46	-0.001	1.46	-0.00107	1.46	-0.0012	1.46	-0.00127	1.46	-0.0008135	1.46	-0.00083825	1.46	-0.00113	1.46	-0.00166
1.46667	-0.00068125	1.46667	-0.00101	1.46667	-0.00107	1.46667	-0.0012	1.46667	-0.00127	1.46667	-0.0008145	1.46667	-0.0008385	1.46667	-0.00113	1.46667	-0.00166
1.47333	-0.0006805	1.47333	-0.00101	1.47333	-0.00108	1.47333	-0.0012	1.47333	-0.00127	1.47333	-0.0008135	1.47333	-0.0008335	1.47333	-0.00113	1.47333	-0.00166
1.48	-0.000683	1.48	-0.00101	1.48	-0.00108	1.48	-0.00121	1.48	-0.00127	1.48	-0.00081375	1.48	-0.0008335	1.48	-0.00114	1.48	-0.00166
1.48667	-0.00068625	1.48667	-0.00102	1.48667	-0.00107	1.48667	-0.00121	1.48667	-0.00127	1.48667	-0.0008175	1.48667	-0.0008335	1.48667	-0.00114	1.48667	-0.00166
1.49333	-0.00068325	1.49333	-0.00102	1.49333	-0.00107	1.49333	-0.00121	1.49333	-0.00128	1.49333	-0.00082	1.49333	-0.0008295	1.49333	-0.00114	1.49333	-0.00166
1.5	-0.00068525	1.5	-0.00102	1.5	-0.00107	1.5	-0.00121	1.5	-0.00128	1.5	-0.00082275	1.5	-0.000831	1.5	-0.00114	1.5	-0.00166
1.50667	-0.000685	1.50667	-0.00102	1.50667	-0.00107	1.50667	-0.00121	1.50667	-0.00128	1.50667	-0.00082825	1.50667	-0.00083175	1.50667	-0.00114	1.50667	-0.00167
1.51333	-0.00068525	1.51333	-0.00102	1.51333	-0.00107	1.51333	-0.00122	1.51333	-0.00128	1.51333	-0.00083275	1.51333	-0.00083125	1.51333	-0.00114	1.51333	-0.00167
1.52	-0.00068825	1.52	-0.00102	1.52	-0.00107	1.52	-0.00122	1.52	-0.00129	1.52	-0.00083175	1.52	-0.0008295	1.52	-0.00114	1.52	-0.00167
1.52667	-0.00068875	1.52667	-0.00102	1.52667	-0.00107	1.52667	-0.00122	1.52667	-0.00129	1.52667	-0.000833	1.52667	-0.000832	1.52667	-0.00114	1.52667	-0.00167
1.53333	-0.00068925	1.53333	-0.00101	1.53333	-0.00107	1.53333	-0.00122	1.53333	-0.00129	1.53333	-0.0008355	1.53333	-0.0008305	1.53333	-0.00114	1.53333	-0.00167
1.54	-0.0006895	1.54	-0.00101	1.54	-0.00107	1.54	-0.00122	1.54	-0.00129	1.54	-0.0008355	1.54	-0.00083	1.54	-0.00114	1.54	-0.00167
1.54667	-0.000692	1.54667	-0.00101	1.54667	-0.00108	1.54667	-0.00122	1.54667	-0.00129	1.54667	-0.00083775	1.54667	-0.00083075	1.54667	-0.00115	1.54667	-0.00167
1.55333	-0.000691	1.55333	-0.00101	1.55333	-0.00108	1.55333	-0.00122	1.55333	-0.00129	1.55333	-0.00084025	1.55333	-0.000829	1.55333	-0.00114	1.55333	-0.00167
1.56	-0.00069025	1.56	-0.00101	1.56	-0.00108	1.56	-0.00122	1.56	-0.00129	1.56	-0.0008405	1.56	-0.000832	1.56	-0.00114	1.56	-0.00167
1.56667	-0.00069175	1.56667	-0.00101	1.56667	-0.00108	1.56667	-0.00122	1.56667	-0.00129	1.56667	-0.00084375	1.56667	-0.0008345	1.56667	-0.00114	1.56667	-0.00167
1.57333	-0.00069175	1.57333	-0.00101	1.57333	-0.00109	1.57333	-0.00122	1.57333	-0.00129	1.57333	-0.0008475	1.57333	-0.00083625	1.57333	-0.00114	1.57333	-0.00168
1.58	-0.00069375	1.58	-0.00101	1.58	-0.00109	1.58	-0.00122	1.58	-0.00129	1.58	-0.0008475	1.58	-0.00083775	1.58	-0.00114	1.58	-0.00168
1.58667	-0.0006955	1.58667	-0.00102	1.58667	-0.00109	1.58667	-0.00122	1.58667	-0.00129	1.58667	-0.00084875	1.58667	-0.0008405	1.58667	-0.00114	1.58667	-0.00168
1.59333	-0.000698	1.59333	-0.00102	1.59333	-0.00108	1.59333	-0.00122	1.59333	-0.0013	1.59333	-0.0008455	1.59333	-0.00084075	1.59333	-0.00114	1.59333	-0.00168
1.6	-0.0006975	1.6	-0.00103	1.6	-0.00109	1.6	-0.00122	1.6	-0.0013	1.6	-0.00084325	1.6	-0.00084425	1.6	-0.00113	1.6	-0.00169
1.60667	-0.00069825	1.60667	-0.00102	1.60667	-0.00109	1.60667	-0.00122	1.60667	-0.00129	1.60667	-0.00084075	1.60667	-0.0008455	1.60667	-0.00113	1.60667	-0.00169
1.61333	-0.00069875	1.61333	-0.00102	1.61333	-0.00109	1.61333	-0.00122	1.61333	-0.00129	1.61333	-0.00083825	1.61333	-0.00084825	1.61333	-0.00113	1.61333	-0.00168
1.62	-0.000699	1.62	-0.00102	1.62	-0.00109	1.62	-0.00122	1.62	-0.00129	1.62	-0.00083325	1.62	-0.00085175	1.62	-0.00113	1.62	-0.00168
1.62667	-0.00069875	1.62667	-0.00102	1.62667	-0.00109	1.62667	-0.00122	1.62667	-0.00129	1.62667	-0.00083375	1.62667	-0.00085325	1.62667	-0.00113	1.62667	-0.00168
1.63333	-0.00069625	1.63333	-0.00103	1.63333	-0.00108	1.63333	-0.00122	1.63333	-0.00129	1.63333	-0.0008345	1.63333	-0.000856	1.63333	-0.00113	1.63333	-0.00168
1.64	-0.00069475	1.64	-0.00102	1.64	-0.00109	1.64	-0.00122	1.64	-0.00129	1.64	-0.000835	1.64	-0.00085425	1.64	-0.00113	1.64	-0.00169
1.64667	-0.00069525	1.64667	-0.00102	1.64667	-0.00109	1.64667	-0.00122	1.64667	-0.00129	1.64667	-0.00083775	1.64667	-0.0008515	1.64667	-0.00114	1.64667	-0.00168
1.65333	-0.00069925	1.65333	-0.00102	1.65333	-0.00109	1.65333	-0.00122	1.65333	-0.00129	1.65333	-0.00083725	1.65333	-0.00085275	1.65333	-0.00114	1.65333	-0.00168
1.66	-0.0007035	1.66	-0.00102	1.66	-0.00109	1.66	-0.00123	1.66	-0.0013	1.66	-0.00083975	1.66	-0.00085225	1.66	-0.00114	1.66	-0.00168
1.66667	-0.00070775	1.66667	-0.00102	1.66667	-0.00109	1.66667	-0.00123	1.66667	-0.0013	1.66667	-0.000842	1.66667	-0.00084875	1.66667	-0.00114	1.66667	-0.00168
1.67333	-0.00070975	1.67333	-0.00102	1.67333	-0.00109	1.67333	-0.00123	1.67333	-0.0013	1.67333	-0.000846	1.67333	-0.000848	1.67333	-0.00115	1.67333	-0.00169
1.68	-0.0007115	1.68	-0.00103	1.68	-0.00109	1.68	-0.00123	1.68	-0.00129	1.68	-0.00084475	1.68	-0.00084875	1.68	-0.00115	1.68	-0.00169
1.68667	-0.000717	1.68667	-0.00103	1.68667	-0.00109	1.68667	-0.00123	1.68667	-0.00129	1.68667	-0.000847	1.68667	-0.0008455	1.68667	-0.00115	1.68667	-0.00169
1.69333	-0.0007175	1.69333	-0.00103	1.69333	-0.00109	1.69333	-0.00123	1.69333	-0.0013	1.69333	-0.00084775	1.69333	-0.00084525	1.69333	-0.00114	1.69333	-0.00169
1.7	-0.0007165	1.7	-0.00103	1.7	-0.0011	1.7	-0.00123	1.7	-0.00129	1.7	-0.00084975	1.7	-0.000848	1.7	-0.00114	1.7	-0.0017
1.70667	-0.00071525	1.70667	-0.00103	1.70667	-0.0011	1.70667	-0.00123	1.70667	-0.00128	1.70667	-0.000852	1.70667	-0.00084675	1.70667	-0.00114	1.70667	-0.0017
1.71333	-0.00071575	1.71333	-0.00103	1.71333	-0.0011	1.71333	-0.00123	1.71333	-0.00128	1.71333	-0.00085125	1.71333	-0.000849	1.71333	-0.00114	1.71333	-0.00169
1.72	-0.00071575	1.72	-0.00103	1.72	-0.0011	1.72	-0.00123	1.72	-0.00129	1.72	-0.00085325	1.72	-0.000851	1.72	-0.00113	1.72	-0.0017
1.72667	-0.0007125	1.72667	-0.00103	1.72667	-0.0011	1.72667	-0.00123	1.72667	-0.00129	1.72667	-0.0008515	1.72667	-0.00085025	1.72667	-0.00113	1.72667	-0.0017
1.73333	-0.00071275	1.73333	-0.00103	1.73333	-0.0011	1.73333	-0.00123	1.73333	-0.00129	1.73333	-0.00085025	1.73333	-0.0008515	1.73333	-0.00113	1.73333	-0.00169
1.74	-0.00071325	1.74	-0.00102	1.74	-0.0011	1.74	-0.00123	1.74	-0.00129	1.74	-0.000849	1.74	-0.00085275	1.74	-0.00113	1.74	-0.00169
1.74667	-0.00071675	1.74667	-0.00102	1.74667	-0.0011	1.74667	-0.00123	1.74667	-0.00129	1.74667	-0.00084875	1.74667	-0.00085375	1.74667	-0.00113	1.74667	-0.00169
1.75333	-0.00071825	1.75333	-0.00102	1.75333	-0.0011	1.75333	-0.00123	1.75333	-0.0013	1.75333	-0.00084925	1.75333	-0.00085525	1.75333	-0.00113	1.75333	-0.00169
1.76	-0.00071925	1.76	-0.00102	1.76	-0.0011	1.76	-0.00123	1.76	-0.00131	1.76	-0.0008525	1.76	-0.000856	1.76	-0.00113	1.76	-0.0017
1.76667	-0.00072	1.76667	-0.00103	1.76667	-0.0011	1.76667	-0.00123	1.76667	-0.0013	1.76667	-0.00085875	1.76667	-0.00085925	1.76667	-0.00113	1.76667	-0.0017
1.77333	-0.00072	1.77333	-0.00103	1.77333	-0.0011	1.77333	-0.00123	1.77333	-0.0013	1.77333	-0.0008595	1.77333	-0.00085725	1.77333	-0.00113	1.77333	-0.0017
1.78	-0.0007215	1.78	-0.00103	1.78	-0.0011	1.78	-0.00123	1.78	-0.0013	1.78	-0.000864	1.78	-0.00085675	1.78	-0.00113	1.78	-0.0017
1.78667	-0.00072125	1.78667	-0.00104	1.78667	-0.0011	1.78667	-0.00124	1.78667	-0.0013	1.78667	-0.000872	1.78667	-0.0008535	1.78667	-0.00113	1.78667	-0.0017
1.79333	-0.00072075	1.79333	-0.00103	1.79333	-0.00111	1.79333	-0.00124	1.79333	-0.0013	1.79333	-0.00087325	1.79333	-0.00085725	1.79333	-0.00113	1.79333	-0.0017
1.8	-0.00072175	1.8	-0.00104	1.8	-0.00111	1.8	-0.00124	1.8	-0.0013	1.8	-0.00087325	1.8	-0.00086175	1.8	-0.00113	1.8	-0.0017
1.80667	-0.000724	1.80667	-0.00104	1.80667	-0.00111	1.80667	-0.00124	1.80667	-0.0013	1.80667	-0.0008715	1.80667	-0.000861	1.80667	-0.00113	1.80667	-0.0017
1.81333	-0.00072275	1.81333	-0.00104	1.81333	-0.00111	1.81333	-0.00125	1.81333	-0.0013	1.81333	-0.00086725	1.81333	-0.000862	1.81333	-0.00113	1.81333	-0.0017
1.82	-0.00072575	1.82	-0.00103	1.82	-0.00111	1.82	-0.00125	1.82	-0.0013	1.82	-0.00086325	1.82	-0.00086125	1.82	-0.00113	1.82	-0.0017
1.82667	-0.00072625	1.82667	-0.00103	1.82667	-0.00111	1.82667	-0.00125	1.82667	-0.0013	1.82667	-0.000867	1.82667	-0.000862	1.82667	-0.00112	1.82667	-0.0017
1.83333	-0.00072775	1.83333	-0.00104	1.83333	-0.00111	1.83333	-0.00125	1.83333	-0.0013	1.83333	-0.00086775	1.83333	-0.0008625	1.83333	-0.00112	1.83333	-0.0017
1.84	-0.00072925	1.84	-0.00103	1.84	-0.00111	1.84	-0.00125	1.84	-0.0013	1.84	-0.00086625	1.84	-0.0008685	1.84	-0.00112	1.84	-0.00171
1.84667	-0.00073225	1.84667	-0.00104	1.84667	-0.00111	1.84667	-0.00125	1.84667	-0.00131	1.84667	-0.000868	1.84667	-0.00086725	1.84667	-0.00112	1.84667	-0.00171
1.85333	-0.00073125	1.85333	-0.00103	1.85333	-0.00111	1.85333	-0.00125	1.85333	-0.0013	1.85333	-0.00086975	1.85333	-0.0008645	1.85333	-0.00112	1.85333	-0.00171
1.86	-0.000731	1.86	-0.00103	1.86	-0.00111	1.86	-0.00125	1.86	-0.00131	1.86	-0.0008715	1.86	-0.00086475	1.86	-0.00112	1.86	-0.00171
1.86667	-0.0007325	1.86667	-0.00104	1.86667	-0.00111	1.86667	-0.00125	1.86667	-0.00131	1.86667	-0.00087425	1.86667	-0.00086575	1.86667	-0.00112	1.86667	-0.00171
1.87333	-0.0007295	1.87333	-0.00104	1.87333	-0.00111	1.87333	-0.00125	1.87333	-0.00132	1.87333	-0.000877	1.87333	-0.00086725	1.87333	-0.00112	1.87333	-0.00171
1.88	-0.0007305	1.88	-0.00104	1.88	-0.00112	1.88	-0.00125	1.88	-0.00132	1.88	-0.00087275	1.88	-0.00087075	1.88	-0.00113	1.88	-0.00171
1.88667	-0.0007295	1.88667	-0.00104	1.88667	-0.00112	1.88667	-0.00126	1.88667	-0.00132	1.88667	-0.0008695	1.88667	-0.00087175	1.88667	-0.00113	1.88667	-0.0017
1.89333	-0.00073025	1.89333	-0.00104	1.89333	-0.00112	1.89333	-0.00126	1.89333	-0.00132	1.89333	-0.000868	1.89333	-0.00087075	1.89333	-0.00113	1.89333	-0.0017
1.9	-0.00073	1.9	-0.00104	1.9	-0.00112	1.9	-0.00126	1.9	-0.00131	1.9	-0.0008675	1.9	-0.00087225	1.9	-0.00113	1.9	-0.0017
1.90667	-0.00073225	1.90667	-0.00105	1.90667	-0.00112	1.90667	-0.00126	1.90667	-0.00131	1.90667	-0.0008675	1.90667	-0.000874	1.90667	-0.00113	1.90667	-0.0017
1.91333	-0.00072925	1.91333	-0.00105	1.91333	-0.00112	1.91333	-0.00126	1.91333	-0.00131	1.91333	-0.0008705	1.91333	-0.00087675	1.91333	-0.00113	1.91333	-0.00171
1.92	-0.0007295	1.92	-0.00105	1.92	-0.00113	1.92	-0.00125	1.92	-0.00131	1.92	-0.00087325	1.92	-0.00087575	1.92	-0.00113	1.92	-0.00171
1.92667	-0.0007325	1.92667	-0.00105	1.92667	-0.00112	1.92667	-0.00125	1.92667	-0.00131	1.92667	-0.000875	1.92667	-0.0008705	1.92667	-0.00113	1.92667	-0.00172
1.93333	-0.0007345	1.93333	-0.00105	1.93333	-0.00113	1.93333	-0.00125	1.93333	-0.00131	1.93333	-0.00087775	1.93333	-0.0008695	1.93333	-0.00113	1.93333	-0.00172
1.94	-0.0007385	1.94	-0.00105	1.94	-0.00113	1.94	-0.00125	1.94	-0.00131	1.94	-0.00088	1.94	-0.000873	1.94	-0.00113	1.94	-0.00172
1.94667	-0.00074025	1.94667	-0.00105	1.94667	-0.00112	1.94667	-0.00125	1.94667	-0.00131	1.94667	-0.00088375	1.94667	-0.00087525	1.94667	-0.00112	1.94667	-0.00172
1.95333	-0.0007405	1.95333	-0.00105	1.95333	-0.00112	1.95333	-0.00125	1.95333	-0.00131	1.95333	-0.00088625	1.95333	-0.000874	1.95333	-0.00112	1.95333	-0.00171
1.96	-0.00074075	1.96	-0.00105	1.96	-0.00112	1.96	-0.00125	1.96	-0.00131	1.96	-0.000886	1.96	-0.00087325	1.96	-0.00112	1.96	-0.00171
1.96667	-0.00074425	1.96667	-0.00105	1.96667	-0.00112	1.96667	-0.00125	1.96667	-0.00132	1.96667	-0.00088425	1.96667	-0.00087025	1.96667	-0.00112	1.96667	-0.00171
1.97333	-0.00074675	1.97333	-0.00104	1.97333	-0.00112	1.97333	-0.00125	1.97333	-0.00132	1.97333	-0.0008845	1.97333	-0.00087225	1.97333	-0.00112	1.97333	-0.00171
1.98	-0.00074625	1.98	-0.00104	1.98	-0.00113	1.98	-0.00125	1.98	-0.00132	1.98	-0.00088475	1.98	-0.0008775	1.98	-0.00112	1.98	-0.00171
1.98667	-0.0007465	1.98667	-0.00104	1.98667	-0.00113	1.98667	-0.00126	1.98667	-0.00132	1.98667	-0.0008845	1.98667	-0.000878	1.98667	-0.00111	1.98667	-0.00171
1.99333	-0.000745	1.99333	-0.00104	1.99333	-0.00113	1.99333	-0.00126	1.99333	-0.00132	1.99333	-0.0008855	1.99333	-0.00087625	1.99333	-0.00111	1.99333	-0.00172
2	-0.000741	2	-0.00105	2	-0.00113	2	-0.00126	2	-0.00132	2	-0.00088525	2	-0.00087375	2	-0.00111	2	-0.00172
2.00667	-0.00073825	2.00667	-0.00105	2.00667	-0.00113	2.00667	-0.00126	2.00667	-0.00132	2.00667	-0.00088625	2.00667	-0.00087725	2.00667	-0.00111	2.00667	-0.00172
2.01333	-0.000733	2.01333	-0.00105	2.01333	-0.00113	2.01333	-0.00126	2.01333	-0.00133	2.01333	-0.00088725	2.01333	-0.000878	2.01333	-0.00111	2.01333	-0.00172
2.02	-0.000728	2.02	-0.00105	2.02	-0.00113	2.02	-0.00127	2.02	-0.00133	2.02	-0.00088775	2.02	-0.00088175	2.02	-0.00112	2.02	-0.00172
2.02667	-0.0007195	2.02667	-0.00106	2.02667	-0.00113	2.02667	-0.00127	2.02667	-0.00133	2.02667	-0.00088725	2.02667	-0.000883	2.02667	-0.00112	2.02667	-0.00172
2.03333	-0.00071125	2.03333	-0.00105	2.03333	-0.00113	2.03333	-0.00127	2.03333	-0.00133	2.03333	-0.00088225	2.03333	-0.0008825	2.03333	-0.00112	2.03333	-0.00172
2.04	-0.0007035	2.04	-0.00105	2.04	-0.00113	2.04	-0.00127	2.04	-0.00133	2.04	-0.00088275	2.04	-0.0008835	2.04	-0.00112	2.04	-0.00171
2.04667	-0.00069575	2.04667	-0.00105	2.04667	-0.00113	2.04667	-0.00127	2.04667	-0.00132	2.04667	-0.00088375	2.04667	-0.000886	2.04667	-0.00113	2.04667	-0.00171
2.05333	-0.000693	2.05333	-0.00105	2.05333	-0.00113	2.05333	-0.00127	2.05333	-0.00132	2.05333	-0.00088375	2.05333	-0.000889	2.05333	-0.00113	2.05333	-0.00171
2.06	-0.00068675	2.06	-0.00105	2.06	-0.00113	2.06	-0.00126	2.06	-0.00131	2.06	-0.0008835	2.06	-0.00088825	2.06	-0.00113	2.06	-0.00172
2.06667	-0.000688	2.06667	-0.00105	2.06667	-0.00113	2.06667	-0.00126	2.06667	-0.00131	2.06667	-0.000884	2.06667	-0.00088925	2.06667	-0.00113	2.06667	-0.00171
2.07333	-0.00068575	2.07333	-0.00105	2.07333	-0.00113	2.07333	-0.00126	2.07333	-0.0013	2.07333	-0.00088525	2.07333	-0.00088875	2.07333	-0.00112	2.07333	-0.00171
2.08	-0.00068575	2.08	-0.00105	2.08	-0.00113	2.08	-0.00126	2.08	-0.00131	2.08	-0.00088525	2.08	-0.00088925	2.08	-0.00112	2.08	-0.00171
2.08667	-0.0006865	2.08667	-0.00105	2.08667	-0.00113	2.08667	-0.00126	2.08667	-0.00131	2.08667	-0.0008885	2.08667	-0.00088775	2.08667	-0.00112	2.08667	-0.00171
2.09333	-0.00068325	2.09333	-0.00106	2.09333	-0.00113	2.09333	-0.00126	2.09333	-0.00131	2.09333	-0.000891	2.09333	-0.00088775	2.09333	-0.00112	2.09333	-0.00172
2.1	-0.0006845	2.1	-0.00106	2.1	-0.00113	2.1	-0.00125	2.1	-0.00131	2.1	-0.0008965	2.1	-0.0008845	2.1	-0.00112	2.1	-0.00172
2.10667	-0.00068675	2.10667	-0.00107	2.10667	-0.00114	2.10667	-0.00126	2.10667	-0.00132	2.10667	-0.000898	2.10667	-0.0008855	2.10667	-0.00112	2.10667	-0.00172
2.11333	-0.00069125	2.11333	-0.00107	2.11333	-0.00113	2.11333	-0.00126	2.11333	-0.00132	2.11333	-0.00090025	2.11333	-0.000885	2.11333	-0.00112	2.11333	-0.00172
2.12	-0.00068925	2.12	-0.00107	2.12	-0.00113	2.12	-0.00126	2.12	-0.00133	2.12	-0.00090175	2.12	-0.00088525	2.12	-0.00112	2.12	-0.00172
2.12667	-0.0006945	2.12667	-0.00107	2.12667	-0.00113	2.12667	-0.00126	2.12667	-0.00134	2.12667	-0.000903	2.12667	-0.000884	2.12667	-0.00112	2.12667	-0.00173
2.13333	-0.0007035	2.13333	-0.00108	2.13333	-0.00113	2.13333	-0.00127	2.13333	-0.00134	2.13333	-0.0009045	2.13333	-0.00088375	2.13333	-0.00113	2.13333	-0.00174
2.14	-0.00071175	2.14	-0.00108	2.14	-0.00113	2.14	-0.00127	2.14	-0.00134	2.14	-0.00090625	2.14	-0.000884	2.14	-0.00113	2.14	-0.00174
2.14667	-0.00072125	2.14667	-0.00108	2.14667	-0.00113	2.14667	-0.00128	2.14667	-0.00134	2.14667	-0.00090575	2.14667	-0.00088475	2.14667	-0.00112	2.14667	-0.00174
2.15333	-0.00073025	2.15333	-0.00107	2.15333	-0.00113	2.15333	-0.00128	2.15333	-0.00134	2.15333	-0.000902	2.15333	-0.00088525	2.15333	-0.00112	2.15333	-0.00174
2.16	-0.00073775	2.16	-0.00107	2.16	-0.00113	2.16	-0.00128	2.16	-0.00134	2.16	-0.0009015	2.16	-0.00088475	2.16	-0.00112	2.16	-0.00174
2.16667	-0.000742	2.16667	-0.00107	2.16667	-0.00114	2.16667	-0.00128	2.16667	-0.00134	2.16667	-0.00089975	2.16667	-0.000888	2.16667	-0.00112	2.16667	-0.00174
2.17333	-0.00074925	2.17333	-0.00107	2.17333	-0.00114	2.17333	-0.00129	2.17333	-0.00134	2.17333	-0.00089875	2.17333	-0.00088875	2.17333	-0.00112	2.17333	-0.00174
2.18	-0.000755	2.18	-0.00107	2.18	-0.00114	2.18	-0.00129	2.18	-0.00134	2.18	-0.00090225	2.18	-0.00089	2.18	-0.00112	2.18	-0.00173
2.18667	-0.000756	2.18667	-0.00107	2.18667	-0.00114	2.18667	-0.00129	2.18667	-0.00134	2.18667	-0.0009035	2.18667	-0.00089125	2.18667	-0.00113	2.18667	-0.00173
2.19333	-0.000759	2.19333	-0.00107	2.19333	-0.00115	2.19333	-0.00128	2.19333	-0.00134	2.19333	-0.00090675	2.19333	-0.00089725	2.19333	-0.00113	2.19333	-0.00173
2.2	-0.00076225	2.2	-0.00107	2.2	-0.00115	2.2	-0.00128	2.2	-0.00134	2.2	-0.0009065	2.2	-0.00089975	2.2	-0.00113	2.2	-0.00174
2.20667	-0.00076175	2.20667	-0.00107	2.20667	-0.00115	2.20667	-0.00127	2.20667	-0.00134	2.20667	-0.00090825	2.20667	-0.0009045	2.20667	-0.00114	2.20667	-0.00174
2.21333	-0.00076075	2.21333	-0.00107	2.21333	-0.00115	2.21333	-0.00126	2.21333	-0.00134	2.21333	-0.000912	2.21333	-0.00090475	2.21333	-0.00114	2.21333	-0.00174
2.22	-0.0007645	2.22	-0.00108	2.22	-0.00115	2.22	-0.00125	2.22	-0.00134	2.22	-0.00091675	2.22	-0.00090225	2.22	-0.00114	2.22	-0.00175
2.22667	-0.00076525	2.22667	-0.00108	2.22667	-0.00115	2.22667	-0.00123	2.22667	-0.00134	2.22667	-0.000921	2.22667	-0.0009035	2.22667	-0.00114	2.22667	-0.00174
2.23333	-0.00076575	2.23333	-0.00108	2.23333	-0.00115	2.23333	-0.00121	2.23333	-0.00134	2.23333	-0.000919	2.23333	-0.00090375	2.23333	-0.00114	2.23333	-0.00174
2.24	-0.00076825	2.24	-0.00109	2.24	-0.00116	2.24	-0.0012	2.24	-0.00133	2.24	-0.00091975	2.24	-0.00090275	2.24	-0.00114	2.24	-0.00175
2.24667	-0.0007695	2.24667	-0.00109	2.24667	-0.00115	2.24667	-0.00118	2.24667	-0.00134	2.24667	-0.000923	2.24667	-0.00090275	2.24667	-0.00114	2.24667	-0.00175
2.25333	-0.00077275	2.25333	-0.00108	2.25333	-0.00116	2.25333	-0.00116	2.25333	-0.00134	2.25333	-0.0009275	2.25333	-0.00090325	2.25333	-0.00114	2.25333	-0.00174
2.26	-0.00077525	2.26	-0.00108	2.26	-0.00116	2.26	-0.00116	2.26	-0.00134	2.26	-0.000928	2.26	-0.00090425	2.26	-0.00114	2.26	-0.00175
2.26667	-0.00077525	2.26667	-0.00108	2.26667	-0.00116	2.26667	-0.00115	2.26667	-0.00134	2.26667	-0.00092975	2.26667	-0.00090875	2.26667	-0.00115	2.26667	-0.00175
2.27333	-0.00077975	2.27333	-0.00108	2.27333	-0.00116	2.27333	-0.00116	2.27333	-0.00135	2.27333	-0.000931	2.27333	-0.000914	2.27333	-0.00114	2.27333	-0.00175
2.28	-0.00078375	2.28	-0.00108	2.28	-0.00116	2.28	-0.00117	2.28	-0.00134	2.28	-0.00093175	2.28	-0.00091675	2.28	-0.00114	2.28	-0.00175
2.28667	-0.000789	2.28667	-0.00108	2.28667	-0.00116	2.28667	-0.00118	2.28667	-0.00134	2.28667	-0.0009335	2.28667	-0.00092275	2.28667	-0.00115	2.28667	-0.00175
2.29333	-0.000791	2.29333	-0.00108	2.29333	-0.00115	2.29333	-0.00119	2.29333	-0.00135	2.29333	-0.000937	2.29333	-0.00092675	2.29333	-0.00114	2.29333	-0.00175
2.3	-0.00079075	2.3	-0.00108	2.3	-0.00115	2.3	-0.0012	2.3	-0.00135	2.3	-0.00093425	2.3	-0.00092675	2.3	-0.00114	2.3	-0.00174
2.30667	-0.00079	2.30667	-0.00109	2.30667	-0.00115	2.30667	-0.00122	2.30667	-0.00135	2.30667	-0.00093275	2.30667	-0.0009255	2.30667	-0.00114	2.30667	-0.00174
2.31333	-0.000792	2.31333	-0.00109	2.31333	-0.00115	2.31333	-0.00122	2.31333	-0.00135	2.31333	-0.00093575	2.31333	-0.000926	2.31333	-0.00114	2.31333	-0.00174
2.32	-0.000797	2.32	-0.00109	2.32	-0.00115	2.32	-0.00123	2.32	-0.00135	2.32	-0.00093675	2.32	-0.00092725	2.32	-0.00113	2.32	-0.00173
2.32667	-0.00079725	2.32667	-0.00109	2.32667	-0.00115	2.32667	-0.00124	2.32667	-0.00135	2.32667	-0.00093725	2.32667	-0.00092775	2.32667	-0.00113	2.32667	-0.00173
2.33333	-0.0007955	2.33333	-0.00109	2.33333	-0.00115	2.33333	-0.00124	2.33333	-0.00135	2.33333	-0.00094375	2.33333	-0.00093025	2.33333	-0.00113	2.33333	-0.00173
2.34	-0.000795	2.34	-0.00109	2.34	-0.00115	2.34	-0.00125	2.34	-0.00135	2.34	-0.00094725	2.34	-0.00093325	2.34	-0.00113	2.34	-0.00173
2.34667	-0.00079725	2.34667	-0.00109	2.34667	-0.00115	2.34667	-0.00125	2.34667	-0.00136	2.34667	-0.00094625	2.34667	-0.00093725	2.34667	-0.00113	2.34667	-0.00173
2.35333	-0.0008	2.35333	-0.00109	2.35333	-0.00115	2.35333	-0.00126	2.35333	-0.00135	2.35333	-0.000946	2.35333	-0.0009405	2.35333	-0.00113	2.35333	-0.00174
2.36	-0.00079975	2.36	-0.00109	2.36	-0.00115	2.36	-0.00126	2.36	-0.00135	2.36	-0.00094825	2.36	-0.0009445	2.36	-0.00113	2.36	-0.00174
2.36667	-0.0008025	2.36667	-0.00109	2.36667	-0.00115	2.36667	-0.00126	2.36667	-0.00135	2.36667	-0.00094725	2.36667	-0.00094775	2.36667	-0.00113	2.36667	-0.00174
2.37333	-0.00079925	2.37333	-0.00109	2.37333	-0.00115	2.37333	-0.00126	2.37333	-0.00135	2.37333	-0.000946	2.37333	-0.00094775	2.37333	-0.00113	2.37333	-0.00174
2.38	-0.000795	2.38	-0.00109	2.38	-0.00115	2.38	-0.00126	2.38	-0.00135	2.38	-0.00094475	2.38	-0.000949	2.38	-0.00113	2.38	-0.00174
2.38667	-0.00079375	2.38667	-0.00109	2.38667	-0.00114	2.38667	-0.00126	2.38667	-0.00135	2.38667	-0.00093825	2.38667	-0.0009505	2.38667	-0.00113	2.38667	-0.00174
2.39333	-0.0007905	2.39333	-0.00109	2.39333	-0.00114	2.39333	-0.00127	2.39333	-0.00135	2.39333	-0.00093675	2.39333	-0.00094725	2.39333	-0.00113	2.39333	-0.00174
2.4	-0.00078825	2.4	-0.00109	2.4	-0.00114	2.4	-0.00126	2.4	-0.00134	2.4	-0.00093625	2.4	-0.00094625	2.4	-0.00113	2.4	-0.00174
2.40667	-0.00078375	2.40667	-0.00109	2.40667	-0.00114	2.40667	-0.00127	2.40667	-0.00135	2.40667	-0.00093875	2.40667	-0.0009475	2.40667	-0.00113	2.40667	-0.00174
2.41333	-0.00078725	2.41333	-0.00109	2.41333	-0.00114	2.41333	-0.00127	2.41333	-0.00135	2.41333	-0.00093875	2.41333	-0.00094825	2.41333	-0.00113	2.41333	-0.00174
2.42	-0.0007835	2.42	-0.00109	2.42	-0.00114	2.42	-0.00127	2.42	-0.00134	2.42	-0.0009385	2.42	-0.0009465	2.42	-0.00113	2.42	-0.00174
2.42667	-0.00078725	2.42667	-0.00109	2.42667	-0.00113	2.42667	-0.00127	2.42667	-0.00134	2.42667	-0.000935	2.42667	-0.000946	2.42667	-0.00113	2.42667	-0.00174
2.43333	-0.00078725	2.43333	-0.00109	2.43333	-0.00113	2.43333	-0.00127	2.43333	-0.00135	2.43333	-0.00093375	2.43333	-0.000945	2.43333	-0.00113	2.43333	-0.00174
2.44	-0.00078975	2.44	-0.00108	2.44	-0.00113	2.44	-0.00127	2.44	-0.00135	2.44	-0.0009345	2.44	-0.00094225	2.44	-0.00113	2.44	-0.00174
2.44667	-0.0007935	2.44667	-0.00108	2.44667	-0.00114	2.44667	-0.00127	2.44667	-0.00135	2.44667	-0.00093275	2.44667	-0.00094425	2.44667	-0.00113	2.44667	-0.00174
2.45333	-0.0007935	2.45333	-0.00109	2.45333	-0.00114	2.45333	-0.00127	2.45333	-0.00135	2.45333	-0.00093325	2.45333	-0.0009435	2.45333	-0.00112	2.45333	-0.00174
2.46	-0.0007965	2.46	-0.00109	2.46	-0.00113	2.46	-0.00127	2.46	-0.00135	2.46	-0.00093325	2.46	-0.000934	2.46	-0.00112	2.46	-0.00173
2.46667	-0.00079625	2.46667	-0.00109	2.46667	-0.00112	2.46667	-0.00128	2.46667	-0.00135	2.46667	-0.000931	2.46667	-0.000924	2.46667	-0.00112	2.46667	-0.00173
2.47333	-0.000799	2.47333	-0.0011	2.47333	-0.00112	2.47333	-0.00128	2.47333	-0.00135	2.47333	-0.00093325	2.47333	-0.0009135	2.47333	-0.00113	2.47333	-0.00174
2.48	-0.00079725	2.48	-0.0011	2.48	-0.00111	2.48	-0.00127	2.48	-0.00134	2.48	-0.0009335	2.48	-0.00089925	2.48	-0.00113	2.48	-0.00174
2.48667	-0.00079775	2.48667	-0.0011	2.48667	-0.0011	2.48667	-0.00127	2.48667	-0.00133	2.48667	-0.00093	2.48667	-0.0008835	2.48667	-0.00114	2.48667	-0.00174
2.49333	-0.0007955	2.49333	-0.00111	2.49333	-0.00109	2.49333	-0.00127	2.49333	-0.00133	2.49333	-0.00092875	2.49333	-0.00086875	2.49333	-0.00114	2.49333	-0.00173
2.5	-0.000794	2.5	-0.00111	2.5	-0.00108	2.5	-0.00127	2.5	-0.00133	2.5	-0.000928	2.5	-0.00084625	2.5	-0.00115	2.5	-0.00173
2.50667	-0.00079725	2.50667	-0.0011	2.50667	-0.00107	2.50667	-0.00127	2.50667	-0.00133	2.50667	-0.000925	2.50667	-0.00082125	2.50667	-0.00115	2.50667	-0.00173
2.51333	-0.00080125	2.51333	-0.0011	2.51333	-0.00107	2.51333	-0.00127	2.51333	-0.00132	2.51333	-0.00092325	2.51333	-0.00080325	2.51333	-0.00116	2.51333	-0.00174
2.52	-0.000802	2.52	-0.0011	2.52	-0.00107	2.52	-0.00127	2.52	-0.00131	2.52	-0.00092325	2.52	-0.00078225	2.52	-0.00117	2.52	-0.00174
2.52667	-0.00080475	2.52667	-0.0011	2.52667	-0.00106	2.52667	-0.00127	2.52667	-0.0013	2.52667	-0.000918	2.52667	-0.00076275	2.52667	-0.00117	2.52667	-0.00174
2.53333	-0.00081	2.53333	-0.0011	2.53333	-0.00107	2.53333	-0.00127	2.53333	-0.0013	2.53333	-0.000919	2.53333	-0.000749	2.53333	-0.00118	2.53333	-0.00174
2.54	-0.00081375	2.54	-0.0011	2.54	-0.00107	2.54	-0.00127	2.54	-0.00129	2.54	-0.00092	2.54	-0.00073575	2.54	-0.00118	2.54	-0.00174
2.54667	-0.000818	2.54667	-0.00111	2.54667	-0.00107	2.54667	-0.00127	2.54667	-0.00127	2.54667	-0.00092025	2.54667	-0.00072425	2.54667	-0.00119	2.54667	-0.00173
2.55333	-0.0008235	2.55333	-0.00111	2.55333	-0.00107	2.55333	-0.00127	2.55333	-0.00124	2.55333	-0.0009185	2.55333	-0.000718	2.55333	-0.00119	2.55333	-0.00173
2.56	-0.0008245	2.56	-0.00112	2.56	-0.00108	2.56	-0.00127	2.56	-0.00121	2.56	-0.00091975	2.56	-0.000714	2.56	-0.00119	2.56	-0.00173
2.56667	-0.00082475	2.56667	-0.00113	2.56667	-0.00108	2.56667	-0.00127	2.56667	-0.00118	2.56667	-0.00092175	2.56667	-0.0007125	2.56667	-0.00119	2.56667	-0.00173
2.57333	-0.0008275	2.57333	-0.00113	2.57333	-0.00109	2.57333	-0.00127	2.57333	-0.00115	2.57333	-0.00092225	2.57333	-0.00071575	2.57333	-0.0012	2.57333	-0.00173
2.58	-0.00083075	2.58	-0.00114	2.58	-0.00111	2.58	-0.00127	2.58	-0.00111	2.58	-0.0009265	2.58	-0.000721	2.58	-0.0012	2.58	-0.00173
2.58667	-0.000833	2.58667	-0.00114	2.58667	-0.00111	2.58667	-0.00127	2.58667	-0.00105	2.58667	-0.0009295	2.58667	-0.0007205	2.58667	-0.0012	2.58667	-0.00174
2.59333	-0.0008385	2.59333	-0.00115	2.59333	-0.00112	2.59333	-0.00127	2.59333	-0.0009915	2.59333	-0.000932	2.59333	-0.0007205	2.59333	-0.00121	2.59333	-0.00174
2.6	-0.000845	2.6	-0.00115	2.6	-0.00113	2.6	-0.00127	2.6	-0.00092675	2.6	-0.00093325	2.6	-0.0007165	2.6	-0.00121	2.6	-0.00174
2.60667	-0.00085075	2.60667	-0.00115	2.60667	-0.00114	2.60667	-0.00127	2.60667	-0.00085025	2.60667	-0.00093575	2.60667	-0.000715	2.60667	-0.00122	2.60667	-0.00174
2.61333	-0.000859	2.61333	-0.00115	2.61333	-0.00114	2.61333	-0.00127	2.61333	-0.000774	2.61333	-0.00093675	2.61333	-0.000713	2.61333	-0.00122	2.61333	-0.00173
2.62	-0.0008635	2.62	-0.00114	2.62	-0.00115	2.62	-0.00127	2.62	-0.00068175	2.62	-0.000937	2.62	-0.0007095	2.62	-0.00123	2.62	-0.00173
2.62667	-0.00087175	2.62667	-0.00114	2.62667	-0.00115	2.62667	-0.00127	2.62667	-0.000579	2.62667	-0.0009395	2.62667	-0.00070175	2.62667	-0.00124	2.62667	-0.00172
2.63333	-0.000878	2.63333	-0.00114	2.63333	-0.00115	2.63333	-0.00127	2.63333	-0.00046925	2.63333	-0.000936	2.63333	-0.00069325	2.63333	-0.00124	2.63333	-0.00171
2.64	-0.00088	2.64	-0.00113	2.64	-0.00116	2.64	-0.00127	2.64	-0.000361	2.64	-0.00093325	2.64	-0.000683	2.64	-0.00125	2.64	-0.00169
2.64667	-0.000884	2.64667	-0.00113	2.64667	-0.00116	2.64667	-0.00127	2.64667	-0.000248	2.64667	-0.00093325	2.64667	-0.00067025	2.64667	-0.00125	2.64667	-0.00168
2.65333	-0.00088775	2.65333	-0.00113	2.65333	-0.00116	2.65333	-0.00127	2.65333	-0.0001315	2.65333	-0.00093225	2.65333	-0.0006595	2.65333	-0.00125	2.65333	-0.00166
2.66	-0.00089	2.66	-0.00113	2.66	-0.00117	2.66	-0.00127	2.66	-1.4e-05	2.66	-0.000933	2.66	-0.000638	2.66	-0.00125	2.66	-0.00164
2.66667	-0.0008895	2.66667	-0.00112	2.66667	-0.00117	2.66667	-0.00127	2.66667	9.8e-05	2.66667	-0.000932	2.66667	-0.00061325	2.66667	-0.00126	2.66667	-0.00161
2.67333	-0.000889	2.67333	-0.00112	2.67333	-0.00117	2.67333	-0.00126	2.67333	0.0001955	2.67333	-0.0009275	2.67333	-0.00058475	2.67333	-0.00126	2.67333	-0.00157
2.68	-0.0008865	2.68	-0.00111	2.68	-0.00117	2.68	-0.00126	2.68	0.00028725	2.68	-0.0009215	2.68	-0.00055425	2.68	-0.00126	2.68	-0.00153
2.68667	-0.0008875	2.68667	-0.0011	2.68667	-0.00117	2.68667	-0.00126	2.68667	0.00036975	2.68667	-0.00092025	2.68667	-0.00051675	2.68667	-0.00126	2.68667	-0.00149
2.69333	-0.00088825	2.69333	-0.0011	2.69333	-0.00117	2.69333	-0.00126	2.69333	0.0004425	2.69333	-0.000918	2.69333	-0.000479	2.69333	-0.00126	2.69333	-0.00144
2.7	-0.0008875	2.7	-0.00109	2.7	-0.00117	2.7	-0.00126	2.7	0.0005065	2.7	-0.0009135	2.7	-0.000441	2.7	-0.00127	2.7	-0.00138
2.70667	-0.00088	2.70667	-0.00108	2.70667	-0.00117	2.70667	-0.00125	2.70667	0.00056525	2.70667	-0.00090725	2.70667	-0.00040275	2.70667	-0.00127	2.70667	-0.00131
2.71333	-0.00087	2.71333	-0.00108	2.71333	-0.00117	2.71333	-0.00125	2.71333	0.000619	2.71333	-0.0009015	2.71333	-0.00037475	2.71333	-0.00126	2.71333	-0.00123
2.72	-0.0008565	2.72	-0.00107	2.72	-0.00116	2.72	-0.00125	2.72	0.000674	2.72	-0.0008935	2.72	-0.00035275	2.72	-0.00126	2.72	-0.00113
2.72667	-0.000843	2.72667	-0.00107	2.72667	-0.00116	2.72667	-0.00125	2.72667	0.0007405	2.72667	-0.0008875	2.72667	-0.0003375	2.72667	-0.00124	2.72667	-0.00102
2.73333	-0.0008235	2.73333	-0.00106	2.73333	-0.00115	2.73333	-0.00125	2.73333	0.00081675	2.73333	-0.00088375	2.73333	-0.00033275	2.73333	-0.00121	2.73333	-0.0008805
2.74	-0.000797	2.74	-0.00105	2.74	-0.00114	2.74	-0.00125	2.74	0.00090925	2.74	-0.00088025	2.74	-0.00033975	2.74	-0.00117	2.74	-0.00072475
2.74667	-0.00077075	2.74667	-0.00105	2.74667	-0.00113	2.74667	-0.00125	2.74667	0.00102	2.74667	-0.0008765	2.74667	-0.00035325	2.74667	-0.00111	2.74667	-0.000545
2.75333	-0.000744	2.75333	-0.00104	2.75333	-0.00111	2.75333	-0.00125	2.75333	0.00115	2.75333	-0.000875	2.75333	-0.0003665	2.75333	-0.00104	2.75333	-0.00034075
2.76	-0.0007235	2.76	-0.00104	2.76	-0.00108	2.76	-0.00124	2.76	0.00128	2.76	-0.000873	2.76	-0.00038575	2.76	-0.00095325	2.76	-0.00011225
2.76667	-0.000702	2.76667	-0.00103	2.76667	-0.00103	2.76667	-0.00124	2.76667	0.00143	2.76667	-0.0008675	2.76667	-0.00040225	2.76667	-0.000861	2.76667	0.0001275
2.77333	-0.0006865	2.77333	-0.00103	2.77333	-0.000984	2.77333	-0.00124	2.77333	0.00159	2.77333	-0.000863	2.77333	-0.0004225	2.77333	-0.000769	2.77333	0.0003825
2.78	-0.00067175	2.78	-0.00103	2.78	-0.00091825	2.78	-0.00124	2.78	0.00177	2.78	-0.0008585	2.78	-0.00044375	2.78	-0.00067575	2.78	0.00064225
2.78667	-0.00066425	2.78667	-0.00103	2.78667	-0.00083875	2.78667	-0.00124	2.78667	0.00195	2.78667	-0.00085075	2.78667	-0.0004645	2.78667	-0.0005845	2.78667	0.00089375
2.79333	-0.00065675	2.79333	-0.00102	2.79333	-0.0007435	2.79333	-0.00124	2.79333	0.00215	2.79333	-0.0008435	2.79333	-0.00047775	2.79333	-0.0005005	2.79333	0.00113
2.8	-0.000648	2.8	-0.00102	2.8	-0.00063725	2.8	-0.00124	2.8	0.00236	2.8	-0.0008385	2.8	-0.00049125	2.8	-0.00042525	2.8	0.00136
2.80667	-0.000644	2.80667	-0.00101	2.80667	-0.00052225	2.80667	-0.00124	2.80667	0.00257	2.80667	-0.00083275	2.80667	-0.00050375	2.80667	-0.000355	2.80667	0.00154
2.81333	-0.00063675	2.81333	-0.00101	2.81333	-0.00039875	2.81333	-0.00124	2.81333	0.00278	2.81333	-0.00082675	2.81333	-0.00051525	2.81333	-0.00029	2.81333	0.00167
2.82	-0.0006295	2.82	-0.001	2.82	-0.00027225	2.82	-0.00123	2.82	0.00299	2.82	-0.000822	2.82	-0.00052875	2.82	-0.0002225	2.82	0.00177
2.82667	-0.00061775	2.82667	-0.00099175	2.82667	-0.00013725	2.82667	-0.00123	2.82667	0.00317	2.82667	-0.0008175	2.82667	-0.0005345	2.82667	-0.00015275	2.82667	0.00181
2.83333	-0.00060975	2.83333	-0.00097625	2.83333	2e-06	2.83333	-0.00123	2.83333	0.00332	2.83333	-0.000814	2.83333	-0.00053775	2.83333	-8.65e-05	2.83333	0.0018
2.84	-0.000596	2.84	-0.000958	2.84	0.000145	2.84	-0.00123	2.84	0.00342	2.84	-0.0008085	2.84	-0.00053425	2.84	-2.425e-05	2.84	0.00176
2.84667	-0.0005885	2.84667	-0.00093725	2.84667	0.000289	2.84667	-0.00123	2.84667	0.00347	2.84667	-0.0008015	2.84667	-0.0005355	2.84667	3.225e-05	2.84667	0.00167
2.85333	-0.0005805	2.85333	-0.00090925	2.85333	0.00042775	2.85333	-0.00123	2.85333	0.00346	2.85333	-0.00079125	2.85333	-0.00053525	2.85333	8e-05	2.85333	0.00155
2.86	-0.0005685	2.86	-0.0008825	2.86	0.0005615	2.86	-0.00122	2.86	0.00339	2.86	-0.0007815	2.86	-0.00053925	2.86	0.00011275	2.86	0.0014
2.86667	-0.00055875	2.86667	-0.00085775	2.86667	0.00068325	2.86667	-0.00122	2.86667	0.00327	2.86667	-0.00077425	2.86667	-0.00054025	2.86667	0.00013	2.86667	0.00124
2.87333	-0.00055325	2.87333	-0.00083825	2.87333	0.00078525	2.87333	-0.00123	2.87333	0.00311	2.87333	-0.00076625	2.87333	-0.00054125	2.87333	0.00012825	2.87333	0.00107
2.88	-0.000549	2.88	-0.000822	2.88	0.0008625	2.88	-0.00123	2.88	0.00292	2.88	-0.000759	2.88	-0.0005475	2.88	0.0001085	2.88	0.000895
2.88667	-0.0005435	2.88667	-0.00081175	2.88667	0.0009085	2.88667	-0.00122	2.88667	0.0027	2.88667	-0.00074925	2.88667	-0.00055	2.88667	7.675e-05	2.88667	0.0007305
2.89333	-0.0005415	2.89333	-0.000804	2.89333	0.0009175	2.89333	-0.00122	2.89333	0.00247	2.89333	-0.00074225	2.89333	-0.00055575	2.89333	3.325e-05	2.89333	0.000575
2.9	-0.0005365	2.9	-0.00080025	2.9	0.0009005	2.9	-0.00122	2.9	0.00223	2.9	-0.0007385	2.9	-0.0005605	2.9	-1.625e-05	2.9	0.00043425
2.90667	-0.0005335	2.90667	-0.0008005	2.90667	0.0008595	2.90667	-0.00122	2.90667	0.002	2.90667	-0.000736	2.90667	-0.0005665	2.90667	-7.175e-05	2.90667	0.000316
2.91333	-0.0005345	2.91333	-0.00080125	2.91333	0.00079675	2.91333	-0.00122	2.91333	0.00179	2.91333	-0.00073425	2.91333	-0.00057225	2.91333	-0.000126	2.91333	0.000221
2.92	-0.00053575	2.92	-0.000801	2.92	0.0007165	2.92	-0.00122	2.92	0.0016	2.92	-0.00073325	2.92	-0.000576	2.92	-0.000179	2.92	0.0001465
2.92667	-0.00053275	2.92667	-0.00079525	2.92667	0.000632	2.92667	-0.00121	2.92667	0.00142	2.92667	-0.00073075	2.92667	-0.0005775	2.92667	-0.0002245	2.92667	9.575e-05
2.93333	-0.0005275	2.93333	-0.0007885	2.93333	0.00054775	2.93333	-0.00121	2.93333	0.00127	2.93333	-0.00072875	2.93333	-0.000575	2.93333	-0.00026825	2.93333	7.325e-05
2.94	-0.00052475	2.94	-0.0007815	2.94	0.00046675	2.94	-0.00121	2.94	0.00114	2.94	-0.0007295	2.94	-0.0005775	2.94	-0.0003055	2.94	8.025e-05
2.94667	-0.00051975	2.94667	-0.00077575	2.94667	0.000394	2.94667	-0.0012	2.94667	0.00104	2.94667	-0.000729	2.94667	-0.00058025	2.94667	-0.00033875	2.94667	0.0001145
2.95333	-0.00051675	2.95333	-0.000769	2.95333	0.000324	2.95333	-0.00119	2.95333	0.00098225	2.95333	-0.0007265	2.95333	-0.00058275	2.95333	-0.00036925	2.95333	0.000174
2.96	-0.0005145	2.96	-0.0007625	2.96	0.0002585	2.96	-0.00117	2.96	0.0009565	2.96	-0.0007205	2.96	-0.0005855	2.96	-0.00039275	2.96	0.000272
2.96667	-0.000508	2.96667	-0.000754	2.96667	0.00020475	2.96667	-0.00115	2.96667	0.0009555	2.96667	-0.000715	2.96667	-0.00058525	2.96667	-0.000412	2.96667	0.000408
2.97333	-0.00050125	2.97333	-0.0007425	2.97333	0.00016325	2.97333	-0.00112	2.97333	0.00099	2.97333	-0.0007055	2.97333	-0.000588	2.97333	-0.00043125	2.97333	0.000582
2.98	-0.0004985	2.98	-0.00073075	2.98	0.000126	2.98	-0.00109	2.98	0.00106	2.98	-0.0006995	2.98	-0.0005905	2.98	-0.000451	2.98	0.000786
2.98667	-0.0004955	2.98667	-0.0007195	2.98667	9.125e-05	2.98667	-0.00104	2.98667	0.00118	2.98667	-0.000689	2.98667	-0.00059125	2.98667	-0.00046525	2.98667	0.00102
2.99333	-0.000488	2.99333	-0.00070575	2.99333	6e-05	2.99333	-0.00099325	2.99333	0.00132	2.99333	-0.000678	2.99333	-0.00058825	2.99333	-0.000473	2.99333	0.00129
3	-0.00047875	3	-0.00069075	3	3.85e-05	3	-0.0009355	3	0.0015	3	-0.00066325	3	-0.00057975	3	-0.00047975	3	0.0016
3.00667	-0.0004675	3.00667	-0.00067675	3.00667	2.275e-05	3.00667	-0.000872	3.00667	0.00172	3.00667	-0.0006425	3.00667	-0.00056725	3.00667	-0.00048075	3.00667	0.00197
3.01333	-0.00044575	3.01333	-0.00066225	3.01333	1.35e-05	3.01333	-0.00080375	3.01333	0.00196	3.01333	-0.00061875	3.01333	-0.00055	3.01333	-0.00047875	3.01333	0.00239
3.02	-0.000423	3.02	-0.00064725	3.02	4.25e-06	3.02	-0.00073575	3.02	0.00223	3.02	-0.00058425	3.02	-0.000526	3.02	-0.000472	3.02	0.00287
3.02667	-0.000393	3.02667	-0.000633	3.02667	-3.5e-06	3.02667	-0.00067375	3.02667	0.00253	3.02667	-0.0005435	3.02667	-0.00049675	3.02667	-0.00045575	3.02667	0.00344
3.03333	-0.000356	3.03333	-0.0006175	3.03333	-5e-06	3.03333	-0.0006245	3.03333	0.00284	3.03333	-0.000489	3.03333	-0.000462	3.03333	-0.0004265	3.03333	0.00413
3.04	-0.00031275	3.04	-0.0006005	3.04	1e-06	3.04	-0.0005885	3.04	0.00316	3.04	-0.0004225	3.04	-0.00041375	3.04	-0.00038525	3.04	0.00495
3.04667	-0.0002635	3.04667	-0.00058975	3.04667	1.85e-05	3.04667	-0.00056825	3.04667	0.00349	3.04667	-0.00034825	3.04667	-0.000356	3.04667	-0.000337	3.04667	0.00589
3.05333	-0.00020475	3.05333	-0.00058075	3.05333	4.3e-05	3.05333	-0.00056275	3.05333	0.00383	3.05333	-0.00026725	3.05333	-0.0002935	3.05333	-0.00027475	3.05333	0.00693
3.06	-0.00014325	3.06	-0.000569	3.06	8.3e-05	3.06	-0.000574	3.06	0.00415	3.06	-0.000177	3.06	-0.000226	3.06	-0.0002025	3.06	0.00804
3.06667	-8.5e-05	3.06667	-0.000557	3.06667	0.0001425	3.06667	-0.00059375	3.06667	0.00447	3.06667	-8.225e-05	3.06667	-0.00015675	3.06667	-0.00012225	3.06667	0.00916
3.07333	-2.525e-05	3.07333	-0.0005435	3.07333	0.000221	3.07333	-0.00062125	3.07333	0.00478	3.07333	9.75e-06	3.07333	-9.075e-05	3.07333	-4.25e-05	3.07333	0.01024
3.08	2.725e-05	3.08	-0.00052975	3.08	0.00031475	3.08	-0.00065325	3.08	0.00507	3.08	9.625e-05	3.08	-3.05e-05	3.08	3.1e-05	3.08	0.01121
3.08667	7.15e-05	3.08667	-0.00051375	3.08667	0.00041625	3.08667	-0.00068225	3.08667	0.00533	3.08667	0.000169	3.08667	1.875e-05	3.08667	9.7e-05	3.08667	0.01202
3.09333	0.00010775	3.09333	-0.00049325	3.09333	0.00052375	3.09333	-0.00070675	3.09333	0.00559	3.09333	0.000221	3.09333	4.775e-05	3.09333	0.00015275	3.09333	0.01266
3.1	0.0001365	3.1	-0.0004565	3.1	0.00062375	3.1	-0.00072425	3.1	0.00583	3.1	0.0002615	3.1	6.325e-05	3.1	0.00019925	3.1	0.01318
3.10667	0.000154	3.10667	-0.000396	3.10667	0.00071925	3.10667	-0.00073625	3.10667	0.00608	3.10667	0.00028375	3.10667	6.875e-05	3.10667	0.00024175	3.10667	0.01369
3.11333	0.00017375	3.11333	-0.0003145	3.11333	0.0008075	3.11333	-0.0007415	3.11333	0.00635	3.11333	0.000287	3.11333	6.675e-05	3.11333	0.0002905	3.11333	0.01435
3.12	0.00019675	3.12	-0.00020025	3.12	0.0008895	3.12	-0.00074125	3.12	0.00666	3.12	0.0002775	3.12	6.075e-05	3.12	0.000356	3.12	0.01558
3.12667	0.000228	3.12667	-6.175e-05	3.12667	0.000978	3.12667	-0.0007345	3.12667	0.00704	3.12667	0.00026	3.12667	5.7e-05	3.12667	0.00050025	3.12667	0.01961
3.13333	0.000278	3.13333	0.000104	3.13333	0.0011	3.13333	-0.0007175	3.13333	0.00755	3.13333	0.00024625	3.13333	6.6e-05	3.13333	0.00102	3.13333	0.03669
3.14	0.00035375	3.14	0.00030475	3.14	0.00142	3.14	-0.00068675	3.14	0.00826	3.14	0.000243	3.14	9.775e-05	3.14	0.00237	3.14	0.08851
3.14667	0.0004765	3.14667	0.00055025	3.14667	0.00256	3.14667	-0.0006	3.14667	0.00925	3.14667	0.00025875	3.14667	0.0001935	3.14667	0.00507	3.14667	0.18233
3.15333	0.00079475	3.15333	0.00085425	3.15333	0.00518	3.15333	-0.000246	3.15333	0.01068	3.15333	0.0002975	3.15333	0.000583	3.15333	0.0116	3.15333	0.29738
3.16	0.00184	3.16	0.00123	3.16	0.01037	3.16	0.00068475	3.16	0.01339	3.16	0.000361	3.16	0.00144	3.16	0.02198	3.16	0.40321
3.16667	0.00449	3.16667	0.00173	3.16667	0.02041	3.16667	0.00288	3.16667	0.02111	3.16667	0.00045875	3.16667	0.00333	3.16667	0.03204	3.16667	0.48546
3.17333	0.01046	3.17333	0.00238	3.17333	0.03171	3.17333	0.00937	3.17333	0.04309	3.17333	0.00062875	3.17333	0.00946	3.17333	0.0407	3.17333	0.54438
3.18	0.02181	3.18	0.00312	3.18	0.04166	3.18	0.02	3.18	0.08795	3.18	0.00115	3.18	0.01862	3.18	0.04748	3.18	0.58261
3.18667	0.03464	3.18667	0.00436	3.18667	0.04983	3.18667	0.03042	3.18667	0.15225	3.18667	0.00289	3.18667	0.0271	3.18667	0.05182	3.18667	0.5949
3.19333	0.04571	3.19333	0.00828	3.19333	0.05573	3.19333	0.03938	3.19333	0.22154	3.19333	0.00735	3.19333	0.03408	3.19333	0.05338	3.19333	0.56374
3.2	0.05445	3.2	0.01458	3.2	0.05864	3.2	0.0464	3.2	0.28186	3.2	0.01685	3.2	0.0392	3.2	0.05228	3.2	0.48488
3.20667	0.06053	3.20667	0.02055	3.20667	0.05831	3.20667	0.05103	3.20667	0.32871	3.20667	0.03186	3.20667	0.04215	3.20667	0.04666	3.20667	0.38105
3.21333	0.06366	3.21333	0.02518	3.21333	0.05436	3.21333	0.05318	3.21333	0.362	3.21333	0.047	3.21333	0.04316	3.21333	0.03692	3.21333	0.28384
3.22	0.06359	3.22	0.02819	3.22	0.04506	3.22	0.05281	3.22	0.38016	3.22	0.05981	3.22	0.04229	3.22	0.02745	3.22	0.20818
3.22667	0.05929	3.22667	0.02962	3.22667	0.03433	3.22667	0.04748	3.22667	0.37637	3.22667	0.06984	3.22667	0.0368	3.22667	0.01938	3.22667	0.15391
3.23333	0.04918	3.23333	0.03	3.23333	0.02494	3.23333	0.03774	3.23333	0.3443	3.23333	0.07671	3.23333	0.02818	3.23333	0.01311	3.23333	0.11652
3.24	0.03743	3.24	0.02936	3.24	0.01727	3.24	0.02816	3.24	0.28915	3.24	0.07981	3.24	0.02027	3.24	0.00892	3.24	0.09127
3.24667	0.02735	3.24667	0.02582	3.24667	0.01167	3.24667	0.02	3.24667	0.22652	3.24667	0.0784	3.24667	0.01384	3.24667	0.0067	3.24667	0.07417
3.25333	0.01953	3.25333	0.01986	3.25333	0.00824	3.25333	0.01371	3.25333	0.1711	3.25333	0.07088	3.25333	0.00923	3.25333	0.00582	3.25333	0.0623
3.26	0.01412	3.26	0.01421	3.26	0.00659	3.26	0.00953	3.26	0.12762	3.26	0.05732	3.26	0.00652	3.26	0.00562	3.26	0.05374
3.26667	0.01093	3.26667	0.00982	3.26667	0.00599	3.26667	0.00725	3.26667	0.09562	3.26667	0.0434	3.26667	0.00531	3.26667	0.0057	3.26667	0.04733
3.27333	0.00933	3.27333	0.00694	3.27333	0.0059	3.27333	0.00623	3.27333	0.07312	3.27333	0.03168	3.27333	0.00496	3.27333	0.00582	3.27333	0.04239
3.28	0.00862	3.28	0.00546	3.28	0.00596	3.28	0.00588	3.28	0.05782	3.28	0.0226	3.28	0.00499	3.28	0.00591	3.28	0.03851
3.28667	0.00832	3.28667	0.00495	3.28667	0.00603	3.28667	0.00579	3.28667	0.04749	3.28667	0.01627	3.28667	0.00511	3.28667	0.006	3.28667	0.0354
3.29333	0.00816	3.29333	0.00495	3.29333	0.00609	3.29333	0.00576	3.29333	0.04039	3.29333	0.01247	3.29333	0.00521	3.29333	0.00608	3.29333	0.03287
3.3	0.00803	3.3	0.00513	3.3	0.00615	3.3	0.00573	3.3	0.03533	3.3	0.01044	3.3	0.00528	3.3	0.00614	3.3	0.03077
3.30667	0.00795	3.30667	0.0053	3.30667	0.00621	3.30667	0.00572	3.30667	0.03156	3.30667	0.00944	3.30667	0.00535	3.30667	0.00618	3.30667	0.02902
3.31333	0.00788	3.31333	0.00543	3.31333	0.00625	3.31333	0.00572	3.31333	0.02867	3.31333	0.00895	3.31333	0.0054	3.31333	0.0062	3.31333	0.02756
3.32	0.00781	3.32	0.00552	3.32	0.00627	3.32	0.00571	3.32	0.02641	3.32	0.00866	3.32	0.00543	3.32	0.00622	3.32	0.02633
3.32667	0.00773	3.32667	0.0056	3.32667	0.00628	3.32667	0.00569	3.32667	0.02461	3.32667	0.00845	3.32667	0.00544	3.32667	0.00621	3.32667	0.02527
3.33333	0.00764	3.33333	0.00564	3.33333	0.00629	3.33333	0.00567	3.33333	0.02313	3.33333	0.0083	3.33333	0.00545	3.33333	0.0062	3.33333	0.02436
3.34	0.00755	3.34	0.00565	3.34	0.00629	3.34	0.00564	3.34	0.0219	3.34	0.00819	3.34	0.00545	3.34	0.00618	3.34	0.02357
3.34667	0.00746	3.34667	0.00562	3.34667	0.00627	3.34667	0.00561	3.34667	0.02086	3.34667	0.0081	3.34667	0.00545	3.34667	0.00615	3.34667	0.02287
3.35333	0.00735	3.35333	0.00558	3.35333	0.00625	3.35333	0.00557	3.35333	0.01997	3.35333	0.008	3.35333	0.00545	3.35333	0.00612	3.35333	0.02225
3.36	0.00725	3.36	0.00552	3.36	0.00621	3.36	0.00553	3.36	0.01922	3.36	0.00791	3.36	0.00544	3.36	0.00608	3.36	0.02171
3.36667	0.00713	3.36667	0.00545	3.36667	0.00615	3.36667	0.00547	3.36667	0.01855	3.36667	0.00781	3.36667	0.00541	3.36667	0.00604	3.36667	0.02122
3.37333	0.00701	3.37333	0.00537	3.37333	0.00607	3.37333	0.0054	3.37333	0.01797	3.37333	0.00771	3.37333	0.00537	3.37333	0.006	3.37333	0.02079
3.38	0.00688	3.38	0.00527	3.38	0.00598	3.38	0.00531	3.38	0.01743	3.38	0.0076	3.38	0.00531	3.38	0.00595	3.38	0.02041
3.38667	0.00675	3.38667	0.00516	3.38667	0.00587	3.38667	0.00521	3.38667	0.01695	3.38667	0.00749	3.38667	0.00524	3.38667	0.00588	3.38667	0.02006
3.39333	0.0066	3.39333	0.00506	3.39333	0.00575	3.39333	0.00509	3.39333	0.0165	3.39333	0.00737	3.39333	0.00516	3.39333	0.00575	3.39333	0.01976
3.4	0.00644	3.4	0.00495	3.4	0.0056	3.4	0.00496	3.4	0.01608	3.4	0.00724	3.4	0.00505	3.4	0.00557	3.4	0.0195
3.40667	0.00628	3.40667	0.00483	3.40667	0.00545	3.40667	0.00481	3.40667	0.01567	3.40667	0.0071	3.40667	0.00492	3.40667	0.00536	3.40667	0.01927
3.41333	0.00612	3.41333	0.00471	3.41333	0.00529	3.41333	0.00467	3.41333	0.01528	3.41333	0.00695	3.41333	0.00479	3.41333	0.00512	3.41333	0.01907
3.42	0.00595	3.42	0.0046	3.42	0.00513	3.42	0.00452	3.42	0.0149	3.42	0.0068	3.42	0.00464	3.42	0.00488	3.42	0.0189
3.42667	0.00579	3.42667	0.00448	3.42667	0.00497	3.42667	0.00438	3.42667	0.01452	3.42667	0.00664	3.42667	0.0045	3.42667	0.00466	3.42667	0.01875
3.43333	0.00562	3.43333	0.00437	3.43333	0.00481	3.43333	0.00423	3.43333	0.01417	3.43333	0.00647	3.43333	0.00435	3.43333	0.00446	3.43333	0.01861
3.44	0.00546	3.44	0.00426	3.44	0.00465	3.44	0.00409	3.44	0.01381	3.44	0.0063	3.44	0.0042	3.44	0.0043	3.44	0.01849
3.44667	0.00531	3.44667	0.00415	3.44667	0.0045	3.44667	0.00396	3.44667	0.01347	3.44667	0.00613	3.44667	0.00405	3.44667	0.0042	3.44667	0.01837
3.45333	0.00516	3.45333	0.00405	3.45333	0.00437	3.45333	0.00384	3.45333	0.01313	3.45333	0.00596	3.45333	0.00391	3.45333	0.00414	3.45333	0.01825
3.46	0.00502	3.46	0.00396	3.46	0.00424	3.46	0.00372	3.46	0.01281	3.46	0.00579	3.46	0.00379	3.46	0.00411	3.46	0.01813
3.46667	0.00489	3.46667	0.00386	3.46667	0.00412	3.46667	0.00361	3.46667	0.01249	3.46667	0.00563	3.46667	0.00368	3.46667	0.0041	3.46667	0.01799
3.47333	0.00477	3.47333	0.00377	3.47333	0.00401	3.47333	0.00351	3.47333	0.0122	3.47333	0.00547	3.47333	0.00357	3.47333	0.00409	3.47333	0.01785
3.48	0.00465	3.48	0.00369	3.48	0.00393	3.48	0.00341	3.48	0.01192	3.48	0.00532	3.48	0.00348	3.48	0.00406	3.48	0.0177
3.48667	0.00454	3.48667	0.00361	3.48667	0.00385	3.48667	0.00332	3.48667	0.01164	3.48667	0.00518	3.48667	0.00339	3.48667	0.00401	3.48667	0.01753
3.49333	0.00443	3.49333	0.00354	3.49333	0.00378	3.49333	0.00324	3.49333	0.01139	3.49333	0.00505	3.49333	0.00332	3.49333	0.00394	3.49333	0.01735
3.5	0.00433	3.5	0.00346	3.5	0.00371	3.5	0.00316	3.5	0.01114	3.5	0.00493	3.5	0.00324	3.5	0.00386	3.5	0.01716
3.50667	0.00422	3.50667	0.00339	3.50667	0.00366	3.50667	0.00308	3.50667	0.01091	3.50667	0.00482	3.50667	0.00317	3.50667	0.00378	3.50667	0.01696
3.51333	0.00413	3.51333	0.00332	3.51333	0.0036	3.51333	0.00301	3.51333	0.01069	3.51333	0.00471	3.51333	0.0031	3.51333	0.0037	3.51333	0.01674
3.52	0.00403	3.52	0.00324	3.52	0.00355	3.52	0.00294	3.52	0.01048	3.52	0.00461	3.52	0.00304	3.52	0.00362	3.52	0.01652
3.52667	0.00394	3.52667	0.00317	3.52667	0.00349	3.52667	0.00287	3.52667	0.01028	3.52667	0.00452	3.52667	0.00298	3.52667	0.00354	3.52667	0.01628
3.53333	0.00385	3.53333	0.0031	3.53333	0.00343	3.53333	0.00281	3.53333	0.01009	3.53333	0.00442	3.53333	0.00291	3.53333	0.00346	3.53333	0.01604
3.54	0.00376	3.54	0.00303	3.54	0.00337	3.54	0.00274	3.54	0.0099	3.54	0.00434	3.54	0.00285	3.54	0.00338	3.54	0.0158
3.54667	0.00368	3.54667	0.00296	3.54667	0.00331	3.54667	0.00268	3.54667	0.0097	3.54667	0.00425	3.54667	0.00279	3.54667	0.00331	3.54667	0.01556
3.55333	0.00361	3.55333	0.00289	3.55333	0.00325	3.55333	0.00263	3.55333	0.00952	3.55333	0.00417	3.55333	0.00272	3.55333	0.00325	3.55333	0.01531
3.56	0.00354	3.56	0.00281	3.56	0.00319	3.56	0.00257	3.56	0.00933	3.56	0.00408	3.56	0.00266	3.56	0.00318	3.56	0.01506
3.56667	0.00347	3.56667	0.00274	3.56667	0.00313	3.56667	0.00251	3.56667	0.00915	3.56667	0.004	3.56667	0.0026	3.56667	0.00312	3.56667	0.01482
3.57333	0.00341	3.57333	0.00267	3.57333	0.00308	3.57333	0.00247	3.57333	0.00897	3.57333	0.00393	3.57333	0.00255	3.57333	0.00306	3.57333	0.01458
3.58	0.00335	3.58	0.0026	3.58	0.00302	3.58	0.00241	3.58	0.00879	3.58	0.00385	3.58	0.00249	3.58	0.003	3.58	0.01435
3.58667	0.0033	3.58667	0.00253	3.58667	0.00297	3.58667	0.00237	3.58667	0.00861	3.58667	0.00377	3.58667	0.00244	3.58667	0.00295	3.58667	0.01411
3.59333	0.00325	3.59333	0.00247	3.59333	0.00291	3.59333	0.00232	3.59333	0.00843	3.59333	0.00369	3.59333	0.00239	3.59333	0.00288	3.59333	0.01387
3.6	0.00321	3.6	0.00241	3.6	0.00285	3.6	0.00226	3.6	0.00826	3.6	0.00362	3.6	0.00234	3.6	0.00282	3.6	0.01363
3.60667	0.00316	3.60667	0.00234	3.60667	0.00279	3.60667	0.00221	3.60667	0.0081	3.60667	0.00356	3.60667	0.0023	3.60667	0.00274	3.60667	0.01338
3.61333	0.00312	3.61333	0.00228	3.61333	0.00272	3.61333	0.00215	3.61333	0.00794	3.61333	0.00349	3.61333	0.00226	3.61333	0.00265	3.61333	0.01313
3.62	0.00307	3.62	0.00223	3.62	0.00264	3.62	0.00208	3.62	0.00778	3.62	0.00343	3.62	0.00221	3.62	0.00256	3.62	0.01287
3.62667	0.00301	3.62667	0.00217	3.62667	0.00254	3.62667	0.002	3.62667	0.00764	3.62667	0.00338	3.62667	0.00215	3.62667	0.00245	3.62667	0.0126
3.63333	0.00295	3.63333	0.00212	3.63333	0.00243	3.63333	0.0019	3.63333	0.00749	3.63333	0.00333	3.63333	0.00209	3.63333	0.00233	3.63333	0.01231
3.64	0.00288	3.64	0.00206	3.64	0.00231	3.64	0.00179	3.64	0.00735	3.64	0.00329	3.64	0.00202	3.64	0.00219	3.64	0.01202
3.64667	0.00279	3.64667	0.002	3.64667	0.00216	3.64667	0.00167	3.64667	0.00721	3.64667	0.00325	3.64667	0.00194	3.64667	0.00204	3.64667	0.01172
3.65333	0.00269	3.65333	0.00194	3.65333	0.00201	3.65333	0.00153	3.65333	0.00708	3.65333	0.00321	3.65333	0.00185	3.65333	0.00188	3.65333	0.01141
3.66	0.00257	3.66	0.00189	3.66	0.00185	3.66	0.00138	3.66	0.00695	3.66	0.00317	3.66	0.00173	3.66	0.00172	3.66	0.01111
3.66667	0.00244	3.66667	0.00183	3.66667	0.00169	3.66667	0.00123	3.66667	0.00681	3.66667	0.00314	3.66667	0.00161	3.66667	0.00155	3.66667	0.0108
3.67333	0.0023	3.67333	0.00176	3.67333	0.00154	3.67333	0.00108	3.67333	0.00665	3.67333	0.00312	3.67333	0.00148	3.67333	0.0014	3.67333	0.01051
3.68	0.00215	3.68	0.0017	3.68	0.0014	3.68	0.00093925	3.68	0.00649	3.68	0.00309	3.68	0.00135	3.68	0.00127	3.68	0.01024
3.68667	0.002	3.68667	0.00163	3.68667	0.00129	3.68667	0.000822	3.68667	0.00631	3.68667	0.00306	3.68667	0.00121	3.68667	0.00116	3.68667	0.01001
3.69333	0.00187	3.69333	0.00156	3.69333	0.00122	3.69333	0.00073025	3.69333	0.00612	3.69333	0.00302	3.69333	0.00108	3.69333	0.0011	3.69333	0.0098
3.7	0.00176	3.7	0.00149	3.7	0.0012	3.7	0.0006735	3.7	0.00593	3.7	0.00296	3.7	0.00096875	3.7	0.00108	3.7	0.00963
3.70667	0.00169	3.70667	0.00142	3.70667	0.00121	3.70667	0.000656	3.70667	0.00571	3.70667	0.00287	3.70667	0.0008855	3.70667	0.0011	3.70667	0.00949
3.71333	0.00165	3.71333	0.00134	3.71333	0.00126	3.71333	0.00068175	3.71333	0.0055	3.71333	0.00276	3.71333	0.00083925	3.71333	0.00117	3.71333	0.00939
3.72	0.00165	3.72	0.00126	3.72	0.00134	3.72	0.0007465	3.72	0.00529	3.72	0.00261	3.72	0.000831	3.72	0.00126	3.72	0.00931
3.72667	0.00169	3.72667	0.00119	3.72667	0.00145	3.72667	0.000843	3.72667	0.0051	3.72667	0.00244	3.72667	0.00086325	3.72667	0.00138	3.72667	0.00924
3.73333	0.00177	3.73333	0.00111	3.73333	0.00156	3.73333	0.000956	3.73333	0.00494	3.73333	0.00226	3.73333	0.00093	3.73333	0.00151	3.73333	0.00917
3.74	0.00186	3.74	0.00103	3.74	0.00167	3.74	0.00108	3.74	0.0048	3.74	0.0021	3.74	0.00102	3.74	0.00163	3.74	0.0091
3.74667	0.00197	3.74667	0.00094525	3.74667	0.00176	3.74667	0.00119	3.74667	0.00471	3.74667	0.00198	3.74667	0.00114	3.74667	0.00172	3.74667	0.009
3.75333	0.00208	3.75333	0.00086675	3.75333	0.00181	3.75333	0.00128	3.75333	0.00465	3.75333	0.0019	3.75333	0.00126	3.75333	0.00179	3.75333	0.00887
3.76	0.00216	3.76	0.00078725	3.76	0.00183	3.76	0.00135	3.76	0.00463	3.76	0.00188	3.76	0.00137	3.76	0.00181	3.76	0.00872
3.76667	0.00221	3.76667	0.00071075	3.76667	0.00182	3.76667	0.00137	3.76667	0.00463	3.76667	0.00192	3.76667	0.00146	3.76667	0.0018	3.76667	0.00854
3.77333	0.00224	3.77333	0.00063725	3.77333	0.00177	3.77333	0.00136	3.77333	0.00466	3.77333	0.00199	3.77333	0.00153	3.77333	0.00175	3.77333	0.00833
3.78	0.00222	3.78	0.000568	3.78	0.00168	3.78	0.00131	3.78	0.00469	3.78	0.0021	3.78	0.00156	3.78	0.00166	3.78	0.00808
3.78667	0.00217	3.78667	0.00050525	3.78667	0.00158	3.78667	0.00123	3.78667	0.00471	3.78667	0.00222	3.78667	0.00156	3.78667	0.00155	3.78667	0.00784
3.79333	0.00209	3.79333	0.000446	3.79333	0.00146	3.79333	0.00113	3.79333	0.00472	3.79333	0.00233	3.79333	0.00152	3.79333	0.00143	3.79333	0.00759
3.8	0.00199	3.8	0.00039375	3.8	0.00134	3.8	0.00102	3.8	0.0047	3.8	0.00242	3.8	0.00145	3.8	0.0013	3.8	0.00735
3.80667	0.00188	3.80667	0.0003455	3.80667	0.00123	3.80667	0.00089775	3.80667	0.00464	3.80667	0.00247	3.80667	0.00137	3.80667	0.00117	3.80667	0.00711
3.81333	0.00176	3.81333	0.00030275	3.81333	0.00112	3.81333	0.00078725	3.81333	0.00455	3.81333	0.00248	3.81333	0.00128	3.81333	0.00106	3.81333	0.00689
3.82	0.00165	3.82	0.000266	3.82	0.00104	3.82	0.00068725	3.82	0.00443	3.82	0.00246	3.82	0.00118	3.82	0.00096775	3.82	0.00668
3.82667	0.00154	3.82667	0.0002385	3.82667	0.000974	3.82667	0.000602	3.82667	0.00429	3.82667	0.00242	3.82667	0.00109	3.82667	0.00089125	3.82667	0.00649
3.83333	0.00146	3.83333	0.000215	3.83333	0.000931	3.83333	0.000533	3.83333	0.00412	3.83333	0.00234	3.83333	0.001	3.83333	0.00082925	3.83333	0.00633
3.84	0.00138	3.84	0.0002005	3.84	0.00091225	3.84	0.0004855	3.84	0.00395	3.84	0.00225	3.84	0.00093	3.84	0.00078575	3.84	0.00618
3.84667	0.00133	3.84667	0.00019325	3.84667	0.00090925	3.84667	0.00045475	3.84667	0.00378	3.84667	0.00213	3.84667	0.00087575	3.84667	0.00075775	3.84667	0.00605
3.85333	0.00129	3.85333	0.00018925	3.85333	0.00092375	3.85333	0.0004425	3.85333	0.00362	3.85333	0.00201	3.85333	0.00083475	3.85333	0.0007475	3.85333	0.00593
3.86	0.00127	3.86	0.00019375	3.86	0.00095175	3.86	0.000438	3.86	0.00346	3.86	0.00188	3.86	0.000804	3.86	0.0007465	3.86	0.00582
3.86667	0.00125	3.86667	0.00020725	3.86667	0.0009885	3.86667	0.00044575	3.86667	0.00333	3.86667	0.00176	3.86667	0.00079025	3.86667	0.00075275	3.86667	0.00572
3.87333	0.00125	3.87333	0.00022575	3.87333	0.00102	3.87333	0.0004605	3.87333	0.00321	3.87333	0.00165	3.87333	0.000784	3.87333	0.00076725	3.87333	0.00562
3.88	0.00126	3.88	0.000247	3.88	0.00106	3.88	0.0004795	3.88	0.00311	3.88	0.00155	3.88	0.00078925	3.88	0.000786	3.88	0.00553
3.88667	0.00127	3.88667	0.00027325	3.88667	0.00109	3.88667	0.000504	3.88667	0.00302	3.88667	0.00147	3.88667	0.00079825	3.88667	0.00081175	3.88667	0.00543
3.89333	0.00128	3.89333	0.0003025	3.89333	0.00113	3.89333	0.0005275	3.89333	0.00295	3.89333	0.0014	3.89333	0.00081075	3.89333	0.00083975	3.89333	0.00533
3.9	0.0013	3.9	0.000336	3.9	0.00116	3.9	0.00055075	3.9	0.00288	3.9	0.00136	3.9	0.000824	3.9	0.000865	3.9	0.00522
3.90667	0.00131	3.90667	0.00037425	3.90667	0.00119	3.90667	0.000568	3.90667	0.00283	3.90667	0.00132	3.90667	0.000838	3.90667	0.00088575	3.90667	0.00512
3.91333	0.00133	3.91333	0.00041525	3.91333	0.00121	3.91333	0.00058775	3.91333	0.00278	3.91333	0.0013	3.91333	0.0008565	3.91333	0.00090425	3.91333	0.00501
3.92	0.00134	3.92	0.00044975	3.92	0.00122	3.92	0.00060075	3.92	0.00273	3.92	0.00129	3.92	0.0008665	3.92	0.00092225	3.92	0.00489
3.92667	0.00135	3.92667	0.000486	3.92667	0.00123	3.92667	0.00061275	3.92667	0.00269	3.92667	0.00128	3.92667	0.0008755	3.92667	0.000934	3.92667	0.00478
3.93333	0.00135	3.93333	0.00052	3.93333	0.00123	3.93333	0.0006225	3.93333	0.00264	3.93333	0.00129	3.93333	0.0008825	3.93333	0.00094075	3.93333	0.00466
3.94	0.00135	3.94	0.0005555	3.94	0.00122	3.94	0.0006285	3.94	0.0026	3.94	0.00129	3.94	0.00088625	3.94	0.00093975	3.94	0.00454
3.94667	0.00135	3.94667	0.00058925	3.94667	0.0012	3.94667	0.00063075	3.94667	0.00256	3.94667	0.0013	3.94667	0.00088675	3.94667	0.00093375	3.94667	0.00442
3.95333	0.00134	3.95333	0.00061825	3.95333	0.00117	3.95333	0.00062525	3.95333	0.00251	3.95333	0.0013	3.95333	0.0008835	3.95333	0.0009265	3.95333	0.0043
3.96	0.00133	3.96	0.00064625	3.96	0.00113	3.96	0.000615	3.96	0.00246	3.96	0.00131	3.96	0.000875	3.96	0.00091475	3.96	0.00417
3.96667	0.00131	3.96667	0.0006685	3.96667	0.00109	3.96667	0.000597	3.96667	0.00241	3.96667	0.00132	3.96667	0.00086525	3.96667	0.000897	3.96667	0.00404
3.97333	0.00129	3.97333	0.00069275	3.97333	0.00104	3.97333	0.00057575	3.97333	0.00235	3.97333	0.00132	3.97333	0.00085225	3.97333	0.00087375	3.97333	0.00392
3.98	0.00126	3.98	0.00071175	3.98	0.001	3.98	0.00055275	3.98	0.00229	3.98	0.00132	3.98	0.00083775	3.98	0.00084975	3.98	0.00379
3.98667	0.00124	3.98667	0.00072825	3.98667	0.0009595	3.98667	0.00052775	3.98667	0.00223	3.98667	0.00131	3.98667	0.00081525	3.98667	0.00082275	3.98667	0.00366
3.99333	0.0012	3.99333	0.00073825	3.99333	0.000919	3.99333	0.0004955	3.99333	0.00216	3.99333	0.0013	3.99333	0.000792	3.99333	0.00079325	3.99333	0.00354
4	0.00117	4	0.000744	4	0.00088175	4	0.000458	4	0.0021	4	0.00129	4	0.00076775	4	0.00076075	4	0.00343
4.00667	0.00113	4.00667	0.00074975	4.00667	0.000842	4.00667	0.00042375	4.00667	0.00202	4.00667	0.00127	4.00667	0.00074075	4.00667	0.00072725	4.00667	0.00332
4.01333	0.0011	4.01333	0.000746	4.01333	0.00080775	4.01333	0.000392	4.01333	0.00194	4.01333	0.00125	4.01333	0.000717	4.01333	0.00069625	4.01333	0.00321
4.02	0.00106	4.02	0.00074275	4.02	0.0007805	4.02	0.000361	4.02	0.00187	4.02	0.00122	4.02	0.00069175	4.02	0.000671	4.02	0.00312
4.02667	0.00103	4.02667	0.0007345	4.02667	0.0007535	4.02667	0.00033625	4.02667	0.00181	4.02667	0.00119	4.02667	0.00067375	4.02667	0.00064375	4.02667	0.00303
4.03333	0.001	4.03333	0.000719	4.03333	0.00072675	4.03333	0.00031125	4.03333	0.00174	4.03333	0.00115	4.03333	0.00065775	4.03333	0.00061525	4.03333	0.00296
4.04	0.00097175	4.04	0.0007005	4.04	0.000705	4.04	0.000291	4.04	0.00167	4.04	0.00111	4.04	0.000647	4.04	0.0005975	4.04	0.00289
4.04667	0.000947	4.04667	0.00068275	4.04667	0.00069	4.04667	0.00027975	4.04667	0.0016	4.04667	0.00107	4.04667	0.00063975	4.04667	0.00058775	4.04667	0.00283
4.05333	0.00093075	4.05333	0.00066275	4.05333	0.0006805	4.05333	0.0002805	4.05333	0.00154	4.05333	0.00103	4.05333	0.00064025	4.05333	0.00058575	4.05333	0.00279
4.06	0.0009215	4.06	0.00064025	4.06	0.0006825	4.06	0.000301	4.06	0.0015	4.06	0.00099075	4.06	0.00064875	4.06	0.00058775	4.06	0.00275
4.06667	0.0009175	4.06667	0.00062375	4.06667	0.0006935	4.06667	0.000339	4.06667	0.00146	4.06667	0.00094825	4.06667	0.00066675	4.06667	0.00059625	4.06667	0.00272
4.07333	0.0009225	4.07333	0.00060875	4.07333	0.000711	4.07333	0.00039775	4.07333	0.00143	4.07333	0.00090875	4.07333	0.0006945	4.07333	0.0006135	4.07333	0.00269
4.08	0.0009285	4.08	0.0006005	4.08	0.000741	4.08	0.0004685	4.08	0.0014	4.08	0.0008725	4.08	0.00072825	4.08	0.0006465	4.08	0.00268
4.08667	0.0009445	4.08667	0.0006015	4.08667	0.000783	4.08667	0.00055375	4.08667	0.00138	4.08667	0.00083975	4.08667	0.0007655	4.08667	0.00069	4.08667	0.00268
4.09333	0.00096975	4.09333	0.0006045	4.09333	0.00083325	4.09333	0.000649	4.09333	0.00138	4.09333	0.0008125	4.09333	0.00080875	4.09333	0.00073425	4.09333	0.00269
4.1	0.00101	4.1	0.000617	4.1	0.00089225	4.1	0.0007445	4.1	0.0014	4.1	0.00079025	4.1	0.00086325	4.1	0.00078575	4.1	0.00269
4.10667	0.00105	4.10667	0.00063675	4.10667	0.00095675	4.10667	0.000838	4.10667	0.00142	4.10667	0.00078	4.10667	0.000921	4.10667	0.00084825	4.10667	0.00271
4.11333	0.0011	4.11333	0.0006635	4.11333	0.00103	4.11333	0.0009135	4.11333	0.00146	4.11333	0.000774	4.11333	0.0009845	4.11333	0.00092075	4.11333	0.00272
4.12	0.00116	4.12	0.00070075	4.12	0.00114	4.12	0.00098	4.12	0.0015	4.12	0.00077875	4.12	0.00105	4.12	0.000997	4.12	0.00275
4.12667	0.00122	4.12667	0.0007445	4.12667	0.00125	4.12667	0.00104	4.12667	0.00156	4.12667	0.00079175	4.12667	0.00111	4.12667	0.00108	4.12667	0.00276
4.13333	0.00129	4.13333	0.00079525	4.13333	0.00138	4.13333	0.00109	4.13333	0.00162	4.13333	0.00081125	4.13333	0.00117	4.13333	0.00116	4.13333	0.00277
4.14	0.00136	4.14	0.000855	4.14	0.00153	4.14	0.00114	4.14	0.00168	4.14	0.000842	4.14	0.00124	4.14	0.00125	4.14	0.00278
4.14667	0.00143	4.14667	0.0009235	4.14667	0.00168	4.14667	0.00119	4.14667	0.00174	4.14667	0.000884	4.14667	0.0013	4.14667	0.00134	4.14667	0.0028
4.15333	0.0015	4.15333	0.00099625	4.15333	0.00182	4.15333	0.00124	4.15333	0.00179	4.15333	0.00093675	4.15333	0.00136	4.15333	0.00142	4.15333	0.00281
4.16	0.00157	4.16	0.00108	4.16	0.00195	4.16	0.0013	4.16	0.00185	4.16	0.000994	4.16	0.00142	4.16	0.00151	4.16	0.00281
4.16667	0.00164	4.16667	0.00116	4.16667	0.00205	4.16667	0.00136	4.16667	0.0019	4.16667	0.00106	4.16667	0.00148	4.16667	0.00159	4.16667	0.00281
4.17333	0.0017	4.17333	0.00125	4.17333	0.00213	4.17333	0.00142	4.17333	0.00196	4.17333	0.00113	4.17333	0.00154	4.17333	0.00167	4.17333	0.00281
4.18	0.00176	4.18	0.00133	4.18	0.00218	4.18	0.00147	4.18	0.002	4.18	0.0012	4.18	0.0016	4.18	0.00174	4.18	0.00281
4.18667	0.00183	4.18667	0.00141	4.18667	0.00221	4.18667	0.00152	4.18667	0.00205	4.18667	0.00128	4.18667	0.00166	4.18667	0.00181	4.18667	0.00281
4.19333	0.00188	4.19333	0.00149	4.19333	0.00224	4.19333	0.00156	4.19333	0.00209	4.19333	0.00135	4.19333	0.00171	4.19333	0.00187	4.19333	0.0028
4.2	0.00193	4.2	0.00157	4.2	0.00227	4.2	0.0016	4.2	0.00213	4.2	0.00143	4.2	0.00176	4.2	0.00193	4.2	0.00279
4.20667	0.00198	4.20667	0.00165	4.20667	0.0023	4.20667	0.00163	4.20667	0.00215	4.20667	0.00151	4.20667	0.0018	4.20667	0.00198	4.20667	0.00277
4.21333	0.00202	4.21333	0.00172	4.21333	0.00233	4.21333	0.00166	4.21333	0.00216	4.21333	0.00158	4.21333	0.00184	4.21333	0.00203	4.21333	0.00275
4.22	0.00207	4.22	0.00179	4.22	0.00237	4.22	0.00169	4.22	0.00217	4.22	0.00165	4.22	0.00187	4.22	0.00207	4.22	0.00272
4.22667	0.0021	4.22667	0.00185	4.22667	0.0024	4.22667	0.00172	4.22667	0.00217	4.22667	0.00172	4.22667	0.00189	4.22667	0.0021	4.22667	0.0027
4.23333	0.00213	4.23333	0.0019	4.23333	0.00243	4.23333	0.00175	4.23333	0.00217	4.23333	0.00178	4.23333	0.00191	4.23333	0.00213	4.23333	0.00266
4.24	0.00215	4.24	0.00195	4.24	0.00244	4.24	0.00178	4.24	0.00216	4.24	0.00185	4.24	0.00192	4.24	0.00215	4.24	0.00263
4.24667	0.00217	4.24667	0.00199	4.24667	0.00243	4.24667	0.0018	4.24667	0.00216	4.24667	0.0019	4.24667	0.00193	4.24667	0.00216	4.24667	0.00259
4.25333	0.00218	4.25333	0.00203	4.25333	0.00241	4.25333	0.00181	4.25333	0.00215	4.25333	0.00195	4.25333	0.00194	4.25333	0.00217	4.25333	0.00255
4.26	0.00219	4.26	0.00205	4.26	0.00238	4.26	0.00182	4.26	0.00215	4.26	0.00199	4.26	0.00194	4.26	0.00217	4.26	0.00252
4.26667	0.00219	4.26667	0.00208	4.26667	0.00235	4.26667	0.00183	4.26667	0.00214	4.26667	0.00203	4.26667	0.00193	4.26667	0.00216	4.26667	0.00247
4.27333	0.00218	4.27333	0.00209	4.27333	0.00231	4.27333	0.00183	4.27333	0.00213	4.27333	0.00207	4.27333	0.00193	4.27333	0.00215	4.27333	0.00242
4.28	0.00217	4.28	0.0021	4.28	0.00228	4.28	0.00182	4.28	0.00212	4.28	0.00209	4.28	0.00192	4.28	0.00213	4.28	0.00236
4.28667	0.00215	4.28667	0.00211	4.28667	0.00225	4.28667	0.00181	4.28667	0.00209	4.28667	0.00211	4.28667	0.0019	4.28667	0.00211	4.28667	0.0023
4.29333	0.00213	4.29333	0.0021	4.29333	0.00223	4.29333	0.00179	4.29333	0.00207	4.29333	0.00212	4.29333	0.00188	4.29333	0.00208	4.29333	0.00224
4.3	0.0021	4.3	0.0021	4.3	0.0022	4.3	0.00177	4.3	0.00205	4.3	0.00213	4.3	0.00185	4.3	0.00205	4.3	0.00219
4.30667	0.00207	4.30667	0.00209	4.30667	0.00217	4.30667	0.00175	4.30667	0.00202	4.30667	0.00213	4.30667	0.00183	4.30667	0.00202	4.30667	0.00212
4.31333	0.00205	4.31333	0.00207	4.31333	0.00214	4.31333	0.00172	4.31333	0.00198	4.31333	0.00213	4.31333	0.0018	4.31333	0.00198	4.31333	0.00206
4.32	0.00202	4.32	0.00205	4.32	0.00211	4.32	0.00169	4.32	0.00195	4.32	0.00213	4.32	0.00177	4.32	0.00194	4.32	0.002
4.32667	0.00198	4.32667	0.00203	4.32667	0.00207	4.32667	0.00166	4.32667	0.00191	4.32667	0.00211	4.32667	0.00173	4.32667	0.0019	4.32667	0.00193
4.33333	0.00195	4.33333	0.00199	4.33333	0.00203	4.33333	0.00162	4.33333	0.00187	4.33333	0.00209	4.33333	0.0017	4.33333	0.00185	4.33333	0.00187
4.34	0.00191	4.34	0.00196	4.34	0.00199	4.34	0.00159	4.34	0.00182	4.34	0.00207	4.34	0.00166	4.34	0.0018	4.34	0.00181
4.34667	0.00187	4.34667	0.00193	4.34667	0.00194	4.34667	0.00155	4.34667	0.00178	4.34667	0.00204	4.34667	0.00163	4.34667	0.00175	4.34667	0.00174
4.35333	0.00184	4.35333	0.00189	4.35333	0.00189	4.35333	0.0015	4.35333	0.00173	4.35333	0.00201	4.35333	0.00159	4.35333	0.0017	4.35333	0.00167
4.36	0.00179	4.36	0.00185	4.36	0.00184	4.36	0.00145	4.36	0.00169	4.36	0.00198	4.36	0.00155	4.36	0.00164	4.36	0.00161
4.36667	0.00175	4.36667	0.00181	4.36667	0.00179	4.36667	0.00141	4.36667	0.00164	4.36667	0.00194	4.36667	0.00151	4.36667	0.00158	4.36667	0.00154
4.37333	0.0017	4.37333	0.00177	4.37333	0.00174	4.37333	0.00137	4.37333	0.00159	4.37333	0.0019	4.37333	0.00147	4.37333	0.00152	4.37333	0.00148
4.38	0.00166	4.38	0.00173	4.38	0.00169	4.38	0.00132	4.38	0.00154	4.38	0.00186	4.38	0.00142	4.38	0.00147	4.38	0.00142
4.38667	0.00161	4.38667	0.00169	4.38667	0.00164	4.38667	0.00126	4.38667	0.00149	4.38667	0.00182	4.38667	0.00138	4.38667	0.00141	4.38667	0.00135
4.39333	0.00156	4.39333	0.00165	4.39333	0.00158	4.39333	0.0012	4.39333	0.00145	4.39333	0.00177	4.39333	0.00134	4.39333	0.00136	4.39333	0.00129
4.4	0.00151	4.4	0.00161	4.4	0.00153	4.4	0.00115	4.4	0.00141	4.4	0.00172	4.4	0.00129	4.4	0.0013	4.4	0.00122
4.40667	0.00145	4.40667	0.00156	4.40667	0.00147	4.40667	0.00109	4.40667	0.00137	4.40667	0.00167	4.40667	0.00124	4.40667	0.00124	4.40667	0.00116
4.41333	0.0014	4.41333	0.00152	4.41333	0.00141	4.41333	0.00103	4.41333	0.00133	4.41333	0.00162	4.41333	0.00119	4.41333	0.00119	4.41333	0.0011
4.42	0.00136	4.42	0.00147	4.42	0.00135	4.42	0.0009785	4.42	0.00129	4.42	0.00158	4.42	0.00114	4.42	0.00113	4.42	0.00103
4.42667	0.00131	4.42667	0.00143	4.42667	0.00129	4.42667	0.00092325	4.42667	0.00125	4.42667	0.00153	4.42667	0.00109	4.42667	0.00107	4.42667	0.000971
4.43333	0.00126	4.43333	0.00138	4.43333	0.00123	4.43333	0.00086975	4.43333	0.00122	4.43333	0.00147	4.43333	0.00103	4.43333	0.00102	4.43333	0.00090475
4.44	0.00121	4.44	0.00133	4.44	0.00118	4.44	0.0008185	4.44	0.00117	4.44	0.00142	4.44	0.00098	4.44	0.000958	4.44	0.000846
4.44667	0.00116	4.44667	0.00129	4.44667	0.00111	4.44667	0.0007665	4.44667	0.00112	4.44667	0.00136	4.44667	0.0009295	4.44667	0.0009035	4.44667	0.000785
4.45333	0.00112	4.45333	0.00125	4.45333	0.00106	4.45333	0.000718	4.45333	0.00107	4.45333	0.00131	4.45333	0.0008785	4.45333	0.00085425	4.45333	0.00072475
4.46	0.00108	4.46	0.00122	4.46	0.001	4.46	0.000675	4.46	0.00101	4.46	0.00126	4.46	0.000828	4.46	0.0008	4.46	0.0006665
4.46667	0.00104	4.46667	0.00118	4.46667	0.00094675	4.46667	0.000626	4.46667	0.0009525	4.46667	0.00121	4.46667	0.00078375	4.46667	0.00074725	4.46667	0.000615
4.47333	0.00099425	4.47333	0.00114	4.47333	0.00089525	4.47333	0.00057625	4.47333	0.00089125	4.47333	0.00116	4.47333	0.000738	4.47333	0.00069475	4.47333	0.00056175
4.48	0.000949	4.48	0.00111	4.48	0.00084275	4.48	0.000529	4.48	0.000835	4.48	0.0011	4.48	0.000693	4.48	0.00064675	4.48	0.0005085
4.48667	0.000907	4.48667	0.00107	4.48667	0.000792	4.48667	0.00048225	4.48667	0.000776	4.48667	0.00105	4.48667	0.0006515	4.48667	0.00060125	4.48667	0.00046125
4.49333	0.00086775	4.49333	0.00104	4.49333	0.00074025	4.49333	0.000438	4.49333	0.00071675	4.49333	0.001	4.49333	0.0006095	4.49333	0.000556	4.49333	0.000419
4.5	0.00083225	4.5	0.001	4.5	0.0006935	4.5	0.00039775	4.5	0.00065675	4.5	0.00095575	4.5	0.0005665	4.5	0.000511	4.5	0.000379
4.50667	0.000799	4.50667	0.00096525	4.50667	0.00064625	4.50667	0.00035775	4.50667	0.00059725	4.50667	0.000906	4.50667	0.00052775	4.50667	0.0004655	4.50667	0.00034375
4.51333	0.00076575	4.51333	0.00093225	4.51333	0.00059775	4.51333	0.0003145	4.51333	0.000535	4.51333	0.0008565	4.51333	0.00048725	4.51333	0.000427	4.51333	0.00030925
4.52	0.0007335	4.52	0.00089875	4.52	0.0005545	4.52	0.00027625	4.52	0.000473	4.52	0.000806	4.52	0.0004465	4.52	0.000388	4.52	0.0002775
4.52667	0.000707	4.52667	0.00086975	4.52667	0.00051375	4.52667	0.0002415	4.52667	0.00041525	4.52667	0.00075975	4.52667	0.00040575	4.52667	0.000353	4.52667	0.0002445
4.53333	0.000683	4.53333	0.000845	4.53333	0.00047075	4.53333	0.000208	4.53333	0.0003575	4.53333	0.00071825	4.53333	0.00036475	4.53333	0.0003175	4.53333	0.00021475
4.54	0.0006595	4.54	0.000828	4.54	0.00043075	4.54	0.0001735	4.54	0.00030575	4.54	0.0006755	4.54	0.00033	4.54	0.00028375	4.54	0.00018675
4.54667	0.00063775	4.54667	0.0008155	4.54667	0.0003935	4.54667	0.00013825	4.54667	0.00025925	4.54667	0.00063325	4.54667	0.00029475	4.54667	0.00024925	4.54667	0.000161
4.55333	0.00061925	4.55333	0.00081175	4.55333	0.0003575	4.55333	0.000103	4.55333	0.00020975	4.55333	0.000591	4.55333	0.00026575	4.55333	0.00021525	4.55333	0.00014075
4.56	0.00059775	4.56	0.00084725	4.56	0.0003235	4.56	6.85e-05	4.56	0.0001625	4.56	0.000553	4.56	0.000233	4.56	0.0001825	4.56	0.0001185
4.56667	0.000578	4.56667	0.00103	4.56667	0.00028825	4.56667	3.5e-05	4.56667	0.00011875	4.56667	0.0005185	4.56667	0.000206	4.56667	0.00015025	4.56667	9.85e-05
4.57333	0.000563	4.57333	0.00157	4.57333	0.00025575	4.57333	1.75e-06	4.57333	7.7e-05	4.57333	0.0004895	4.57333	0.0001755	4.57333	0.0001205	4.57333	7.675e-05
4.58	0.00054575	4.58	0.00267	4.58	0.000225	4.58	-3e-05	4.58	3.8e-05	4.58	0.00045975	4.58	0.00014925	4.58	9.25e-05	4.58	6.275e-05
4.58667	0.00053225	4.58667	0.00439	4.58667	0.0002	4.58667	-6e-05	4.58667	4.75e-06	4.58667	0.000429	4.58667	0.0001245	4.58667	6.575e-05	4.58667	5.175e-05
4.59333	0.00052175	4.59333	0.00656	4.59333	0.00017125	4.59333	-8.7e-05	4.59333	-3.075e-05	4.59333	0.000397	4.59333	9.8e-05	4.59333	3.875e-05	4.59333	4.125e-05
4.6	0.00051125	4.6	0.00877	4.6	0.0001415	4.6	-0.00011625	4.6	-6.45e-05	4.6	0.000368	4.6	7.1e-05	4.6	1.45e-05	4.6	2.3e-05
4.60667	0.00050275	4.60667	0.01058	4.60667	0.00011575	4.60667	-0.00014175	4.60667	-9.175e-05	4.60667	0.00034375	4.60667	4.45e-05	4.60667	-5.25e-06	4.60667	1.325e-05
4.61333	0.00049725	4.61333	0.01169	4.61333	9.425e-05	4.61333	-0.00017225	4.61333	-0.00011775	4.61333	0.000317	4.61333	1.7e-05	4.61333	3.55e-05	4.61333	1.4e-05
4.62	0.00049425	4.62	0.01196	4.62	7.075e-05	4.62	-0.000197	4.62	-0.00014025	4.62	0.000292	4.62	-1.2e-05	4.62	0.000204	4.62	1.45e-05
4.62667	0.00049375	4.62667	0.01147	4.62667	4.35e-05	4.62667	-0.0002135	4.62667	-0.0001625	4.62667	0.00026675	4.62667	-3.75e-05	4.62667	0.000266	4.62667	4.7e-05
4.63333	0.000504	4.63333	0.01025	4.63333	1.85e-05	4.63333	-0.00019275	4.63333	-0.0001835	4.63333	0.0002415	4.63333	-6.375e-05	4.63333	-0.00015925	4.63333	0.00057475
4.64	0.00054475	4.64	0.00838	4.64	-2.75e-06	4.64	-0.000177	4.64	-0.00020525	4.64	0.00022025	4.64	-8.55e-05	4.64	-0.00122	4.64	0.00372
4.64667	0.00072575	4.64667	0.00607	4.64667	7.1e-05	4.64667	-0.000479	4.64667	-0.0002225	4.64667	0.00019925	4.64667	-0.0001035	4.64667	-0.00276	4.64667	0.01184
4.65333	0.00099825	4.65333	0.00379	4.65333	0.000329	4.65333	-0.00138	4.65333	-0.00023475	4.65333	0.00018075	4.65333	-0.0001225	4.65333	-0.00434	4.65333	0.02534
4.66	0.00098825	4.66	0.00198	4.66	0.00050825	4.66	-0.00292	4.66	-0.00024525	4.66	0.0001565	4.66	-0.00013275	4.66	-0.00566	4.66	0.04344
4.66667	0.00043075	4.66667	0.0009595	4.66667	0.00023075	4.66667	-0.00478	4.66667	-0.0002585	4.66667	0.000135	4.66667	-7.075e-05	4.66667	-0.00675	4.66667	0.06434
4.67333	-0.00062725	4.67333	0.00071325	4.67333	-0.00063875	4.67333	-0.0065	4.67333	-0.00026875	4.67333	0.000116	4.67333	2.6e-05	4.67333	-0.0077	4.67333	0.08557
4.68	-0.0018	4.68	0.00093975	4.68	-0.00194	4.68	-0.00789	4.68	-0.00027375	4.68	9.625e-05	4.68	-0.0001925	4.68	-0.00836	4.68	0.10507
4.68667	-0.00277	4.68667	0.00137	4.68667	-0.00327	4.68667	-0.00899	4.68667	-0.00027925	4.68667	7.675e-05	4.68667	-0.00103	4.68667	-0.00838	4.68667	0.12132
4.69333	-0.00351	4.69333	0.00186	4.69333	-0.00438	4.69333	-0.00982	4.69333	-0.0002795	4.69333	5.85e-05	4.69333	-0.00248	4.69333	-0.00762	4.69333	0.13209
4.7	-0.00418	4.7	0.00232	4.7	-0.0053	4.7	-0.01014	4.7	-0.00027825	4.7	7.7e-05	4.7	-0.00417	4.7	-0.00625	4.7	0.13553
4.70667	-0.00481	4.70667	0.00271	4.70667	-0.00619	4.70667	-0.00968	4.70667	-0.000238	4.70667	0.00025475	4.70667	-0.00565	4.70667	-0.00473	4.70667	0.13198
4.71333	-0.00504	4.71333	0.003	4.71333	-0.00685	4.71333	-0.00844	4.71333	0.00020125	4.71333	0.00048075	4.71333	-0.00681	4.71333	-0.00338	4.71333	0.1228
4.72	-0.0046	4.72	0.00318	4.72	-0.00693	4.72	-0.00674	4.72	0.00177	4.72	0.000315	4.72	-0.00774	4.72	-0.00227	4.72	0.11024
4.72667	-0.00354	4.72667	0.00326	4.72667	-0.00629	4.72667	-0.00507	4.72667	0.00457	4.72667	-0.00049125	4.72667	-0.00849	4.72667	-0.00139	4.72667	0.09695
4.73333	-0.00227	4.73333	0.00328	4.73333	-0.0051	4.73333	-0.00366	4.73333	0.00829	4.73333	-0.00178	4.73333	-0.00875	4.73333	-0.00069575	4.73333	0.08501
4.74	-0.00112	4.74	0.00325	4.74	-0.00377	4.74	-0.00255	4.74	0.01259	4.74	-0.00307	4.74	-0.00824	4.74	-0.00014575	4.74	0.07549
4.74667	-0.000186	4.74667	0.0032	4.74667	-0.0026	4.74667	-0.00168	4.74667	0.01713	4.74667	-0.00406	4.74667	-0.00698	4.74667	0.00026975	4.74667	0.0685
4.75333	0.00056625	4.75333	0.00316	4.75333	-0.00164	4.75333	-0.00101	4.75333	0.0217	4.75333	-0.00477	4.75333	-0.00537	4.75333	0.00055975	4.75333	0.06359
4.76	0.00118	4.76	0.00313	4.76	-0.00088425	4.76	-0.00051675	4.76	0.02599	4.76	-0.00541	4.76	-0.00387	4.76	0.00074425	4.76	0.06008
4.76667	0.00167	4.76667	0.00312	4.76667	-0.00026875	4.76667	-0.00017225	4.76667	0.02947	4.76667	-0.00597	4.76667	-0.00264	4.76667	0.0008525	4.76667	0.05739
4.77333	0.00204	4.77333	0.00313	4.77333	0.00022175	4.77333	4.25e-05	4.77333	0.0314	4.77333	-0.00601	4.77333	-0.00167	4.77333	0.00092625	4.77333	0.05511
4.78	0.00228	4.78	0.00315	4.78	0.00059575	4.78	0.00015125	4.78	0.03177	4.78	-0.00531	4.78	-0.000921	4.78	0.00099375	4.78	0.05299
4.78667	0.00243	4.78667	0.00318	4.78667	0.00086275	4.78667	0.00019175	4.78667	0.03106	4.78667	-0.00401	4.78667	-0.00034725	4.78667	0.00107	4.78667	0.05086
4.79333	0.00251	4.79333	0.00322	4.79333	0.00104	4.79333	0.00020625	4.79333	0.02973	4.79333	-0.00261	4.79333	7.4e-05	4.79333	0.00116	4.79333	0.04866
4.8	0.00257	4.8	0.00326	4.8	0.00115	4.8	0.00021325	4.8	0.02819	4.8	-0.00143	4.8	0.00035675	4.8	0.00127	4.8	0.04632
4.80667	0.00265	4.80667	0.00331	4.80667	0.00123	4.80667	0.0002295	4.80667	0.02668	4.80667	-0.000512	4.80667	0.00051325	4.80667	0.00139	4.80667	0.04381
4.81333	0.00278	4.81333	0.00335	4.81333	0.00131	4.81333	0.00026025	4.81333	0.02544	4.81333	0.00019575	4.81333	0.00057975	4.81333	0.00152	4.81333	0.04109
4.82	0.00295	4.82	0.00338	4.82	0.00141	4.82	0.0003035	4.82	0.02462	4.82	0.000767	4.82	0.0005945	4.82	0.00165	4.82	0.03816
4.82667	0.00318	4.82667	0.0034	4.82667	0.00153	4.82667	0.000355	4.82667	0.02424	4.82667	0.00122	4.82667	0.00058325	4.82667	0.00177	4.82667	0.03508
4.83333	0.00346	4.83333	0.00341	4.83333	0.00167	4.83333	0.00041225	4.83333	0.02419	4.83333	0.00157	4.83333	0.00057575	4.83333	0.00188	4.83333	0.03195
4.84	0.00379	4.84	0.0034	4.84	0.00183	4.84	0.000478	4.84	0.02433	4.84	0.00182	4.84	0.000594	4.84	0.00199	4.84	0.02892
4.84667	0.00414	4.84667	0.00339	4.84667	0.00199	4.84667	0.00053675	4.84667	0.02453	4.84667	0.00197	4.84667	0.00063025	4.84667	0.00208	4.84667	0.0261
4.85333	0.00451	4.85333	0.00335	4.85333	0.00215	4.85333	0.000601	4.85333	0.02469	4.85333	0.00206	4.85333	0.000689	4.85333	0.00216	4.85333	0.02354
4.86	0.0049	4.86	0.00331	4.86	0.0023	4.86	0.00066575	4.86	0.02477	4.86	0.00212	4.86	0.0007735	4.86	0.00222	4.86	0.02129
4.86667	0.00529	4.86667	0.00324	4.86667	0.00244	4.86667	0.0007285	4.86667	0.02472	4.86667	0.00219	4.86667	0.00087725	4.86667	0.00227	4.86667	0.01935
4.87333	0.00568	4.87333	0.00317	4.87333	0.00258	4.87333	0.000785	4.87333	0.02454	4.87333	0.00228	4.87333	0.00099275	4.87333	0.00229	4.87333	0.01767
4.88	0.00605	4.88	0.00308	4.88	0.00269	4.88	0.00083075	4.88	0.02422	4.88	0.00239	4.88	0.00112	4.88	0.00229	4.88	0.01624
4.88667	0.00642	4.88667	0.00298	4.88667	0.00279	4.88667	0.00086875	4.88667	0.02371	4.88667	0.00252	4.88667	0.00124	4.88667	0.00228	4.88667	0.01503
4.89333	0.00676	4.89333	0.00287	4.89333	0.00287	4.89333	0.00089075	4.89333	0.02302	4.89333	0.00265	4.89333	0.00137	4.89333	0.00224	4.89333	0.01399
4.9	0.00707	4.9	0.00275	4.9	0.00294	4.9	0.000902	4.9	0.02214	4.9	0.0028	4.9	0.00149	4.9	0.00219	4.9	0.01311
4.90667	0.00734	4.90667	0.00263	4.90667	0.00298	4.90667	0.00089675	4.90667	0.02111	4.90667	0.00294	4.90667	0.00159	4.90667	0.00211	4.90667	0.0124
4.91333	0.00756	4.91333	0.00251	4.91333	0.003	4.91333	0.000875	4.91333	0.01998	4.91333	0.00309	4.91333	0.00169	4.91333	0.00202	4.91333	0.01183
4.92	0.00773	4.92	0.00239	4.92	0.003	4.92	0.0008375	4.92	0.01883	4.92	0.00322	4.92	0.00178	4.92	0.00192	4.92	0.01143
4.92667	0.00785	4.92667	0.00228	4.92667	0.00298	4.92667	0.000788	4.92667	0.01769	4.92667	0.00335	4.92667	0.00184	4.92667	0.00181	4.92667	0.01121
4.93333	0.00791	4.93333	0.00217	4.93333	0.00294	4.93333	0.0007295	4.93333	0.0166	4.93333	0.00345	4.93333	0.0019	4.93333	0.0017	4.93333	0.01118
4.94	0.00791	4.94	0.00208	4.94	0.00287	4.94	0.00066275	4.94	0.01561	4.94	0.00353	4.94	0.00194	4.94	0.00159	4.94	0.01135
4.94667	0.00786	4.94667	0.002	4.94667	0.00278	4.94667	0.00059175	4.94667	0.01471	4.94667	0.00359	4.94667	0.00197	4.94667	0.00149	4.94667	0.01172
4.95333	0.00777	4.95333	0.00192	4.95333	0.00268	4.95333	0.00051875	4.95333	0.01392	4.95333	0.00362	4.95333	0.00199	4.95333	0.00139	4.95333	0.01229
4.96	0.00764	4.96	0.00185	4.96	0.00256	4.96	0.00044425	4.96	0.01322	4.96	0.00361	4.96	0.00199	4.96	0.0013	4.96	0.01304
4.96667	0.00748	4.96667	0.00178	4.96667	0.00243	4.96667	0.0003735	4.96667	0.0126	4.96667	0.00358	4.96667	0.00198	4.96667	0.00122	4.96667	0.01397
4.97333	0.00729	4.97333	0.00172	4.97333	0.0023	4.97333	0.0003065	4.97333	0.01208	4.97333	0.00351	4.97333	0.00195	4.97333	0.00114	4.97333	0.01505
4.98	0.00707	4.98	0.00166	4.98	0.00216	4.98	0.00024625	4.98	0.01167	4.98	0.00342	4.98	0.0019	4.98	0.00108	4.98	0.01622
4.98667	0.00683	4.98667	0.00161	4.98667	0.00203	4.98667	0.00019625	4.98667	0.01138	4.98667	0.00331	4.98667	0.00185	4.98667	0.00102	4.98667	0.01748
4.99333	0.00656	4.99333	0.00155	4.99333	0.00191	4.99333	0.00015075	4.99333	0.01123	4.99333	0.00318	4.99333	0.00177	4.99333	0.0009535	4.99333	0.01879
5	0.00628	5	0.0015	5	0.0018	5	0.0001115	5	0.01119	5	0.00305	5	0.00169	5	0.000896	5	0.02014
5.00667	0.00598	5.00667	0.00145	5.00667	0.0017	5.00667	7.8e-05	5.00667	0.01131	5.00667	0.00291	5.00667	0.00159	5.00667	0.00084	5.00667	0.0215
5.01333	0.00567	5.01333	0.0014	5.01333	0.00161	5.01333	5.125e-05	5.01333	0.01155	5.01333	0.00277	5.01333	0.00149	5.01333	0.00078675	5.01333	0.02286
5.02	0.00536	5.02	0.00136	5.02	0.00152	5.02	2.35e-05	5.02	0.01193	5.02	0.00264	5.02	0.00139	5.02	0.0007335	5.02	0.02419
5.02667	0.00505	5.02667	0.00132	5.02667	0.00145	5.02667	4.5e-06	5.02667	0.01242	5.02667	0.00252	5.02667	0.00129	5.02667	0.00068525	5.02667	0.02543
5.03333	0.00474	5.03333	0.00128	5.03333	0.00138	5.03333	-1.35e-05	5.03333	0.013	5.03333	0.00241	5.03333	0.00119	5.03333	0.00064225	5.03333	0.02656
5.04	0.00446	5.04	0.00124	5.04	0.00131	5.04	-3.45e-05	5.04	0.01364	5.04	0.00231	5.04	0.0011	5.04	0.00060525	5.04	0.02755
5.04667	0.00419	5.04667	0.0012	5.04667	0.00125	5.04667	-5.3e-05	5.04667	0.01435	5.04667	0.00222	5.04667	0.00103	5.04667	0.000572	5.04667	0.02835
5.05333	0.00395	5.05333	0.00118	5.05333	0.00118	5.05333	-7.025e-05	5.05333	0.0151	5.05333	0.00213	5.05333	0.00095625	5.05333	0.000543	5.05333	0.02895
5.06	0.00373	5.06	0.00115	5.06	0.00112	5.06	-8.425e-05	5.06	0.01589	5.06	0.00206	5.06	0.0008925	5.06	0.00052425	5.06	0.02933
5.06667	0.00354	5.06667	0.00113	5.06667	0.00107	5.06667	-9.6e-05	5.06667	0.01672	5.06667	0.00199	5.06667	0.0008335	5.06667	0.000516	5.06667	0.02949
5.07333	0.00338	5.07333	0.00111	5.07333	0.00102	5.07333	-9.95e-05	5.07333	0.01755	5.07333	0.00193	5.07333	0.00077825	5.07333	0.0005165	5.07333	0.02941
5.08	0.00325	5.08	0.0011	5.08	0.0009775	5.08	-9.825e-05	5.08	0.01836	5.08	0.00188	5.08	0.00072375	5.08	0.0005225	5.08	0.02914
5.08667	0.00315	5.08667	0.00109	5.08667	0.000942	5.08667	-9.35e-05	5.08667	0.0191	5.08667	0.00182	5.08667	0.00067675	5.08667	0.00054025	5.08667	0.02869
5.09333	0.00309	5.09333	0.00109	5.09333	0.0009135	5.09333	-7.55e-05	5.09333	0.01975	5.09333	0.00178	5.09333	0.0006315	5.09333	0.00056875	5.09333	0.02808
5.1	0.00305	5.1	0.00109	5.1	0.00089825	5.1	-4.9e-05	5.1	0.02028	5.1	0.00174	5.1	0.00059125	5.1	0.00061475	5.1	0.02735
5.10667	0.00304	5.10667	0.00109	5.10667	0.00088575	5.10667	-1.075e-05	5.10667	0.02064	5.10667	0.00171	5.10667	0.000555	5.10667	0.0006765	5.10667	0.02651
5.11333	0.00306	5.11333	0.00109	5.11333	0.00088575	5.11333	3.675e-05	5.11333	0.02084	5.11333	0.00169	5.11333	0.00052975	5.11333	0.00074925	5.11333	0.0256
5.12	0.0031	5.12	0.00109	5.12	0.0008965	5.12	9.55e-05	5.12	0.02086	5.12	0.00169	5.12	0.0005055	5.12	0.0008325	5.12	0.02466
5.12667	0.00317	5.12667	0.0011	5.12667	0.00091925	5.12667	0.00016375	5.12667	0.02071	5.12667	0.00171	5.12667	0.0004865	5.12667	0.00092725	5.12667	0.02369
5.13333	0.00326	5.13333	0.0011	5.13333	0.00095675	5.13333	0.00023825	5.13333	0.02042	5.13333	0.00175	5.13333	0.00047375	5.13333	0.00103	5.13333	0.02273
5.14	0.00337	5.14	0.00111	5.14	0.001	5.14	0.0003265	5.14	0.02002	5.14	0.00181	5.14	0.00046725	5.14	0.00115	5.14	0.02179
5.14667	0.0035	5.14667	0.00111	5.14667	0.00107	5.14667	0.000422	5.14667	0.01952	5.14667	0.00189	5.14667	0.000472	5.14667	0.00128	5.14667	0.02091
5.15333	0.00363	5.15333	0.00111	5.15333	0.00115	5.15333	0.00052825	5.15333	0.01894	5.15333	0.00201	5.15333	0.00048375	5.15333	0.0014	5.15333	0.02007
5.16	0.00378	5.16	0.00111	5.16	0.00124	5.16	0.0006415	5.16	0.01833	5.16	0.00215	5.16	0.00050475	5.16	0.00153	5.16	0.01929
5.16667	0.00394	5.16667	0.00111	5.16667	0.00134	5.16667	0.00076075	5.16667	0.01769	5.16667	0.00233	5.16667	0.0005325	5.16667	0.00166	5.16667	0.01858
5.17333	0.0041	5.17333	0.0011	5.17333	0.00146	5.17333	0.00087925	5.17333	0.01705	5.17333	0.00253	5.17333	0.00057975	5.17333	0.00178	5.17333	0.01793
5.18	0.00426	5.18	0.00109	5.18	0.00158	5.18	0.000998	5.18	0.01641	5.18	0.00276	5.18	0.0006375	5.18	0.00191	5.18	0.01733
5.18667	0.00442	5.18667	0.00108	5.18667	0.0017	5.18667	0.00112	5.18667	0.01579	5.18667	0.00302	5.18667	0.0007055	5.18667	0.00202	5.18667	0.01679
5.19333	0.00456	5.19333	0.00106	5.19333	0.00183	5.19333	0.00124	5.19333	0.0152	5.19333	0.0033	5.19333	0.00078475	5.19333	0.00212	5.19333	0.01631
5.2	0.0047	5.2	0.00105	5.2	0.00196	5.2	0.00135	5.2	0.01465	5.2	0.00359	5.2	0.0008725	5.2	0.00221	5.2	0.01585
5.20667	0.00481	5.20667	0.00103	5.20667	0.00209	5.20667	0.00145	5.20667	0.01415	5.20667	0.00391	5.20667	0.00097275	5.20667	0.00228	5.20667	0.01544
5.21333	0.00491	5.21333	0.00101	5.21333	0.00222	5.21333	0.00153	5.21333	0.0137	5.21333	0.00424	5.21333	0.00108	5.21333	0.00233	5.21333	0.01507
5.22	0.00499	5.22	0.00099075	5.22	0.00233	5.22	0.00161	5.22	0.01332	5.22	0.00456	5.22	0.00119	5.22	0.00238	5.22	0.01472
5.22667	0.00504	5.22667	0.00096975	5.22667	0.00244	5.22667	0.00167	5.22667	0.01299	5.22667	0.0049	5.22667	0.00131	5.22667	0.0024	5.22667	0.01439
5.23333	0.00507	5.23333	0.0009505	5.23333	0.00253	5.23333	0.00171	5.23333	0.01272	5.23333	0.00522	5.23333	0.00142	5.23333	0.00241	5.23333	0.01408
5.24	0.00508	5.24	0.00093325	5.24	0.00262	5.24	0.00174	5.24	0.01251	5.24	0.00553	5.24	0.00153	5.24	0.00239	5.24	0.01379
5.24667	0.00507	5.24667	0.000914	5.24667	0.00269	5.24667	0.00175	5.24667	0.01235	5.24667	0.00583	5.24667	0.00164	5.24667	0.00237	5.24667	0.0135
5.25333	0.00503	5.25333	0.00089325	5.25333	0.00274	5.25333	0.00175	5.25333	0.01224	5.25333	0.0061	5.25333	0.00174	5.25333	0.00233	5.25333	0.01323
5.26	0.00498	5.26	0.00087	5.26	0.00277	5.26	0.00174	5.26	0.01216	5.26	0.00634	5.26	0.00183	5.26	0.00227	5.26	0.01296
5.26667	0.00491	5.26667	0.0008495	5.26667	0.00279	5.26667	0.00171	5.26667	0.01212	5.26667	0.00655	5.26667	0.00191	5.26667	0.00221	5.26667	0.01269
5.27333	0.00481	5.27333	0.00082975	5.27333	0.00278	5.27333	0.00167	5.27333	0.01211	5.27333	0.00672	5.27333	0.00198	5.27333	0.00213	5.27333	0.01243
5.28	0.0047	5.28	0.000808	5.28	0.00276	5.28	0.00162	5.28	0.01211	5.28	0.00685	5.28	0.00202	5.28	0.00205	5.28	0.01218
5.28667	0.00457	5.28667	0.00078675	5.28667	0.00273	5.28667	0.00156	5.28667	0.01212	5.28667	0.00694	5.28667	0.00206	5.28667	0.00196	5.28667	0.01192
5.29333	0.00443	5.29333	0.00076425	5.29333	0.00269	5.29333	0.00149	5.29333	0.01214	5.29333	0.007	5.29333	0.00208	5.29333	0.00187	5.29333	0.01167
5.3	0.00429	5.3	0.0007405	5.3	0.00263	5.3	0.00142	5.3	0.01215	5.3	0.00701	5.3	0.0021	5.3	0.00178	5.3	0.01142
5.30667	0.00413	5.30667	0.0007245	5.30667	0.00256	5.30667	0.00134	5.30667	0.01216	5.30667	0.00698	5.30667	0.00209	5.30667	0.00169	5.30667	0.01117
5.31333	0.00398	5.31333	0.00070875	5.31333	0.00248	5.31333	0.00126	5.31333	0.01216	5.31333	0.00692	5.31333	0.00207	5.31333	0.00161	5.31333	0.01094
5.32	0.00381	5.32	0.00069425	5.32	0.00239	5.32	0.00117	5.32	0.01214	5.32	0.00682	5.32	0.00204	5.32	0.00152	5.32	0.01071
5.32667	0.00366	5.32667	0.000681	5.32667	0.0023	5.32667	0.00109	5.32667	0.0121	5.32667	0.00669	5.32667	0.002	5.32667	0.00145	5.32667	0.01049
5.33333	0.0035	5.33333	0.0006705	5.33333	0.00221	5.33333	0.00101	5.33333	0.01205	5.33333	0.00654	5.33333	0.00195	5.33333	0.00137	5.33333	0.01028
5.34	0.00334	5.34	0.00065825	5.34	0.00211	5.34	0.0009305	5.34	0.01198	5.34	0.00636	5.34	0.0019	5.34	0.00131	5.34	0.01008
5.34667	0.00319	5.34667	0.000649	5.34667	0.00201	5.34667	0.00085275	5.34667	0.01188	5.34667	0.00615	5.34667	0.00183	5.34667	0.00126	5.34667	0.00989
5.35333	0.00305	5.35333	0.0006405	5.35333	0.00192	5.35333	0.0007835	5.35333	0.01176	5.35333	0.00594	5.35333	0.00176	5.35333	0.00122	5.35333	0.00972
5.36	0.00291	5.36	0.00063075	5.36	0.00183	5.36	0.000716	5.36	0.01163	5.36	0.00571	5.36	0.00169	5.36	0.00119	5.36	0.00956
5.36667	0.00278	5.36667	0.00062325	5.36667	0.00175	5.36667	0.00065825	5.36667	0.01147	5.36667	0.00547	5.36667	0.00161	5.36667	0.00116	5.36667	0.00943
5.37333	0.00266	5.37333	0.000619	5.37333	0.00167	5.37333	0.00060625	5.37333	0.01131	5.37333	0.00524	5.37333	0.00153	5.37333	0.00115	5.37333	0.00931
5.38	0.00255	5.38	0.0006085	5.38	0.0016	5.38	0.00055975	5.38	0.01112	5.38	0.005	5.38	0.00145	5.38	0.00115	5.38	0.00921
5.38667	0.00245	5.38667	0.000602	5.38667	0.00154	5.38667	0.000525	5.38667	0.01092	5.38667	0.00476	5.38667	0.00137	5.38667	0.00117	5.38667	0.00915
5.39333	0.00236	5.39333	0.00059675	5.39333	0.00149	5.39333	0.00049575	5.39333	0.0107	5.39333	0.00452	5.39333	0.00129	5.39333	0.00119	5.39333	0.00911
5.4	0.00228	5.4	0.00058775	5.4	0.00145	5.4	0.00048025	5.4	0.01047	5.4	0.0043	5.4	0.00121	5.4	0.00122	5.4	0.0091
5.40667	0.00221	5.40667	0.00058125	5.40667	0.00142	5.40667	0.00046775	5.40667	0.01023	5.40667	0.00408	5.40667	0.00114	5.40667	0.00126	5.40667	0.00912
5.41333	0.00216	5.41333	0.000575	5.41333	0.00141	5.41333	0.00046575	5.41333	0.00998	5.41333	0.00388	5.41333	0.00107	5.41333	0.00131	5.41333	0.00918
5.42	0.00212	5.42	0.0005655	5.42	0.0014	5.42	0.0004725	5.42	0.00973	5.42	0.00369	5.42	0.00101	5.42	0.00136	5.42	0.00928
5.42667	0.00208	5.42667	0.00055525	5.42667	0.00141	5.42667	0.00048625	5.42667	0.00947	5.42667	0.00351	5.42667	0.0009465	5.42667	0.00141	5.42667	0.00941
5.43333	0.00206	5.43333	0.0005475	5.43333	0.00143	5.43333	0.0005055	5.43333	0.00921	5.43333	0.00336	5.43333	0.00089025	5.43333	0.00147	5.43333	0.00958
5.44	0.00204	5.44	0.00054	5.44	0.00145	5.44	0.00052775	5.44	0.00896	5.44	0.00322	5.44	0.0008465	5.44	0.00153	5.44	0.00979
5.44667	0.00204	5.44667	0.00053125	5.44667	0.00148	5.44667	0.0005525	5.44667	0.0087	5.44667	0.0031	5.44667	0.000813	5.44667	0.00158	5.44667	0.01004
5.45333	0.00204	5.45333	0.000529	5.45333	0.00153	5.45333	0.000578	5.45333	0.00845	5.45333	0.00301	5.45333	0.000787	5.45333	0.00163	5.45333	0.01033
5.46	0.00206	5.46	0.00052625	5.46	0.00158	5.46	0.000611	5.46	0.0082	5.46	0.00293	5.46	0.0007655	5.46	0.00169	5.46	0.01066
5.46667	0.00207	5.46667	0.00052825	5.46667	0.00163	5.46667	0.0006445	5.46667	0.00797	5.46667	0.00287	5.46667	0.000752	5.46667	0.00174	5.46667	0.01103
5.47333	0.00209	5.47333	0.00053525	5.47333	0.00169	5.47333	0.00067875	5.47333	0.00773	5.47333	0.00283	5.47333	0.0007425	5.47333	0.00178	5.47333	0.01144
5.48	0.00212	5.48	0.00054275	5.48	0.00175	5.48	0.000711	5.48	0.00752	5.48	0.00281	5.48	0.000747	5.48	0.00181	5.48	0.01188
5.48667	0.00215	5.48667	0.00055325	5.48667	0.0018	5.48667	0.000746	5.48667	0.00732	5.48667	0.00281	5.48667	0.00075875	5.48667	0.00183	5.48667	0.01236
5.49333	0.00218	5.49333	0.0005595	5.49333	0.00186	5.49333	0.00077525	5.49333	0.00714	5.49333	0.00282	5.49333	0.00077025	5.49333	0.00186	5.49333	0.01287
5.5	0.00221	5.5	0.000565	5.5	0.00191	5.5	0.00080225	5.5	0.00697	5.5	0.00285	5.5	0.00078775	5.5	0.00187	5.5	0.01341
5.50667	0.00225	5.50667	0.0005625	5.50667	0.00197	5.50667	0.00082675	5.50667	0.00683	5.50667	0.00289	5.50667	0.0008115	5.50667	0.00188	5.50667	0.01396
5.51333	0.00228	5.51333	0.0005585	5.51333	0.00202	5.51333	0.00084725	5.51333	0.00672	5.51333	0.00293	5.51333	0.0008355	5.51333	0.00187	5.51333	0.01453
5.52	0.00231	5.52	0.00055125	5.52	0.00206	5.52	0.0008615	5.52	0.00663	5.52	0.00298	5.52	0.0008665	5.52	0.00186	5.52	0.01512
5.52667	0.00235	5.52667	0.00053925	5.52667	0.00209	5.52667	0.00087025	5.52667	0.00657	5.52667	0.00304	5.52667	0.00089775	5.52667	0.00183	5.52667	0.01573
5.53333	0.00238	5.53333	0.000523	5.53333	0.00212	5.53333	0.00087325	5.53333	0.00655	5.53333	0.0031	5.53333	0.0009325	5.53333	0.00181	5.53333	0.01634
5.54	0.00241	5.54	0.00050525	5.54	0.00214	5.54	0.00086825	5.54	0.00655	5.54	0.00315	5.54	0.00096875	5.54	0.00178	5.54	0.01697
5.54667	0.00243	5.54667	0.000489	5.54667	0.00215	5.54667	0.00086125	5.54667	0.0066	5.54667	0.0032	5.54667	0.00101	5.54667	0.00174	5.54667	0.01761
5.55333	0.00246	5.55333	0.000472	5.55333	0.00216	5.55333	0.000854	5.55333	0.00668	5.55333	0.00325	5.55333	0.00105	5.55333	0.0017	5.55333	0.01828
5.56	0.00247	5.56	0.000456	5.56	0.00215	5.56	0.000841	5.56	0.0068	5.56	0.00329	5.56	0.00108	5.56	0.00166	5.56	0.01898
5.56667	0.00249	5.56667	0.000443	5.56667	0.00214	5.56667	0.00082175	5.56667	0.00695	5.56667	0.00332	5.56667	0.00112	5.56667	0.00162	5.56667	0.01972
5.57333	0.0025	5.57333	0.00042675	5.57333	0.00212	5.57333	0.00080125	5.57333	0.00714	5.57333	0.00335	5.57333	0.00116	5.57333	0.00159	5.57333	0.02052
5.58	0.00251	5.58	0.0004125	5.58	0.0021	5.58	0.000779	5.58	0.00737	5.58	0.00337	5.58	0.00119	5.58	0.00154	5.58	0.02139
5.58667	0.00251	5.58667	0.00040075	5.58667	0.00207	5.58667	0.00075625	5.58667	0.00763	5.58667	0.00338	5.58667	0.00121	5.58667	0.0015	5.58667	0.02236
5.59333	0.00251	5.59333	0.0003915	5.59333	0.00204	5.59333	0.00073275	5.59333	0.00791	5.59333	0.00338	5.59333	0.00123	5.59333	0.00146	5.59333	0.02346
5.6	0.00251	5.6	0.00037625	5.6	0.002	5.6	0.00070975	5.6	0.00822	5.6	0.00337	5.6	0.00125	5.6	0.00141	5.6	0.02469
5.60667	0.0025	5.60667	0.000366	5.60667	0.00195	5.60667	0.00068175	5.60667	0.00855	5.60667	0.00335	5.60667	0.00126	5.60667	0.00137	5.60667	0.02607
5.61333	0.00249	5.61333	0.0003585	5.61333	0.00191	5.61333	0.0006545	5.61333	0.0089	5.61333	0.00332	5.61333	0.00126	5.61333	0.00132	5.61333	0.02764
5.62	0.00248	5.62	0.000349	5.62	0.00187	5.62	0.00063225	5.62	0.00927	5.62	0.00329	5.62	0.00126	5.62	0.00128	5.62	0.0294
5.62667	0.00246	5.62667	0.00033875	5.62667	0.00182	5.62667	0.00061675	5.62667	0.00964	5.62667	0.00325	5.62667	0.00125	5.62667	0.00123	5.62667	0.03137
5.63333	0.00245	5.63333	0.000331	5.63333	0.00177	5.63333	0.000605	5.63333	0.01003	5.63333	0.0032	5.63333	0.00125	5.63333	0.00119	5.63333	0.03356
5.64	0.00243	5.64	0.00031825	5.64	0.00171	5.64	0.0005975	5.64	0.01044	5.64	0.00315	5.64	0.00123	5.64	0.00116	5.64	0.03594
5.64667	0.00241	5.64667	0.0003045	5.64667	0.00166	5.64667	0.000595	5.64667	0.01086	5.64667	0.00309	5.64667	0.00121	5.64667	0.00112	5.64667	0.03853
5.65333	0.00239	5.65333	0.00029725	5.65333	0.00162	5.65333	0.00059425	5.65333	0.0113	5.65333	0.00303	5.65333	0.0012	5.65333	0.00109	5.65333	0.0413
5.66	0.00237	5.66	0.0002885	5.66	0.00157	5.66	0.0005935	5.66	0.01176	5.66	0.00297	5.66	0.00117	5.66	0.00108	5.66	0.04423
5.66667	0.00236	5.66667	0.00027675	5.66667	0.00152	5.66667	0.00059225	5.66667	0.01225	5.66667	0.0029	5.66667	0.00115	5.66667	0.00106	5.66667	0.0473
5.67333	0.00235	5.67333	0.000265	5.67333	0.00148	5.67333	0.0005855	5.67333	0.01278	5.67333	0.00283	5.67333	0.00112	5.67333	0.00106	5.67333	0.05047
5.68	0.00233	5.68	0.00025875	5.68	0.00143	5.68	0.0005705	5.68	0.01335	5.68	0.00276	5.68	0.0011	5.68	0.00106	5.68	0.05369
5.68667	0.00232	5.68667	0.0002475	5.68667	0.00139	5.68667	0.0005535	5.68667	0.01395	5.68667	0.0027	5.68667	0.00107	5.68667	0.00107	5.68667	0.05693
5.69333	0.00232	5.69333	0.00024175	5.69333	0.00136	5.69333	0.000533	5.69333	0.0146	5.69333	0.00263	5.69333	0.00104	5.69333	0.0011	5.69333	0.06014
5.7	0.00231	5.7	0.00023775	5.7	0.00133	5.7	0.0005115	5.7	0.01529	5.7	0.00257	5.7	0.00101	5.7	0.00114	5.7	0.06326
5.70667	0.00231	5.70667	0.00022925	5.70667	0.0013	5.70667	0.0004925	5.70667	0.01603	5.70667	0.00251	5.70667	0.0009845	5.70667	0.00119	5.70667	0.06626
5.71333	0.00231	5.71333	0.0002195	5.71333	0.00128	5.71333	0.00047925	5.71333	0.01682	5.71333	0.00245	5.71333	0.000957	5.71333	0.00126	5.71333	0.06909
5.72	0.00231	5.72	0.0002145	5.72	0.00126	5.72	0.00047625	5.72	0.01766	5.72	0.00239	5.72	0.00093025	5.72	0.00135	5.72	0.07172
5.72667	0.00233	5.72667	0.000209	5.72667	0.00125	5.72667	0.000488	5.72667	0.01853	5.72667	0.00233	5.72667	0.00090025	5.72667	0.00147	5.72667	0.0741
5.73333	0.00236	5.73333	0.00019775	5.73333	0.00125	5.73333	0.0005145	5.73333	0.01944	5.73333	0.00228	5.73333	0.0008735	5.73333	0.00161	5.73333	0.0762
5.74	0.00239	5.74	0.00019125	5.74	0.00126	5.74	0.0005495	5.74	0.02036	5.74	0.00222	5.74	0.00084275	5.74	0.00178	5.74	0.078
5.74667	0.00244	5.74667	0.0001835	5.74667	0.00127	5.74667	0.000604	5.74667	0.0213	5.74667	0.00217	5.74667	0.00081925	5.74667	0.00198	5.74667	0.07949
5.75333	0.00251	5.75333	0.000175	5.75333	0.0013	5.75333	0.0006765	5.75333	0.02225	5.75333	0.00213	5.75333	0.00079775	5.75333	0.0022	5.75333	0.08063
5.76	0.00259	5.76	0.000169	5.76	0.00134	5.76	0.00076525	5.76	0.02318	5.76	0.00209	5.76	0.000784	5.76	0.00245	5.76	0.08142
5.76667	0.00271	5.76667	0.00016325	5.76667	0.0014	5.76667	0.00087475	5.76667	0.0241	5.76667	0.00205	5.76667	0.0007725	5.76667	0.00273	5.76667	0.08188
5.77333	0.00285	5.77333	0.00015775	5.77333	0.00148	5.77333	0.001	5.77333	0.02497	5.77333	0.00202	5.77333	0.0007635	5.77333	0.00303	5.77333	0.08199
5.78	0.00301	5.78	0.00015375	5.78	0.00157	5.78	0.00115	5.78	0.0258	5.78	0.002	5.78	0.0007635	5.78	0.00334	5.78	0.08177
5.78667	0.00321	5.78667	0.000151	5.78667	0.00169	5.78667	0.00132	5.78667	0.02657	5.78667	0.00199	5.78667	0.00076775	5.78667	0.00366	5.78667	0.08124
5.79333	0.00344	5.79333	0.00014625	5.79333	0.00182	5.79333	0.00151	5.79333	0.02727	5.79333	0.00199	5.79333	0.0007795	5.79333	0.004	5.79333	0.08042
5.8	0.0037	5.8	0.00014425	5.8	0.00197	5.8	0.00171	5.8	0.02789	5.8	0.00201	5.8	0.000801	5.8	0.00434	5.8	0.07934
5.80667	0.00399	5.80667	0.00014025	5.80667	0.00214	5.80667	0.00192	5.80667	0.02842	5.80667	0.00204	5.80667	0.00083175	5.80667	0.00468	5.80667	0.07806
5.81333	0.00432	5.81333	0.00014125	5.81333	0.00233	5.81333	0.00215	5.81333	0.02886	5.81333	0.00209	5.81333	0.0008665	5.81333	0.00501	5.81333	0.07658
5.82	0.00467	5.82	0.00014225	5.82	0.00253	5.82	0.00239	5.82	0.02921	5.82	0.00215	5.82	0.00091225	5.82	0.00533	5.82	0.07495
5.82667	0.00504	5.82667	0.0001435	5.82667	0.00274	5.82667	0.00264	5.82667	0.02945	5.82667	0.00224	5.82667	0.0009695	5.82667	0.00563	5.82667	0.07322
5.83333	0.00542	5.83333	0.00014675	5.83333	0.00296	5.83333	0.00289	5.83333	0.02959	5.83333	0.00234	5.83333	0.00104	5.83333	0.00591	5.83333	0.07142
5.84	0.00582	5.84	0.0001525	5.84	0.00319	5.84	0.00313	5.84	0.02963	5.84	0.00246	5.84	0.00112	5.84	0.00616	5.84	0.06957
5.84667	0.00623	5.84667	0.000155	5.84667	0.00342	5.84667	0.00337	5.84667	0.02957	5.84667	0.00261	5.84667	0.00121	5.84667	0.00639	5.84667	0.06773
5.85333	0.00663	5.85333	0.00015775	5.85333	0.00366	5.85333	0.0036	5.85333	0.02943	5.85333	0.00278	5.85333	0.00131	5.85333	0.00659	5.85333	0.06589
5.86	0.00703	5.86	0.00016225	5.86	0.00388	5.86	0.00382	5.86	0.0292	5.86	0.00297	5.86	0.00142	5.86	0.00675	5.86	0.06411
5.86667	0.00741	5.86667	0.00016525	5.86667	0.0041	5.86667	0.00403	5.86667	0.0289	5.86667	0.00317	5.86667	0.00155	5.86667	0.00689	5.86667	0.06239
5.87333	0.00777	5.87333	0.00017075	5.87333	0.00431	5.87333	0.00423	5.87333	0.02852	5.87333	0.00339	5.87333	0.00167	5.87333	0.00699	5.87333	0.06077
5.88	0.00811	5.88	0.00017575	5.88	0.00451	5.88	0.0044	5.88	0.0281	5.88	0.00363	5.88	0.0018	5.88	0.00706	5.88	0.05925
5.88667	0.00843	5.88667	0.000181	5.88667	0.00469	5.88667	0.00456	5.88667	0.02763	5.88667	0.00387	5.88667	0.00194	5.88667	0.0071	5.88667	0.05785
5.89333	0.00871	5.89333	0.0001875	5.89333	0.00486	5.89333	0.00469	5.89333	0.02712	5.89333	0.00412	5.89333	0.00208	5.89333	0.00711	5.89333	0.0566
5.9	0.00895	5.9	0.0001975	5.9	0.00501	5.9	0.00481	5.9	0.02659	5.9	0.00437	5.9	0.00221	5.9	0.00709	5.9	0.05549
5.90667	0.00917	5.90667	0.00020825	5.90667	0.00513	5.90667	0.0049	5.90667	0.02605	5.90667	0.00461	5.90667	0.00235	5.90667	0.00704	5.90667	0.05456
5.91333	0.00934	5.91333	0.000218	5.91333	0.00523	5.91333	0.00496	5.91333	0.0255	5.91333	0.00485	5.91333	0.00248	5.91333	0.00697	5.91333	0.05381
5.92	0.00948	5.92	0.00022225	5.92	0.00531	5.92	0.00501	5.92	0.02496	5.92	0.00508	5.92	0.0026	5.92	0.00687	5.92	0.05325
5.92667	0.00958	5.92667	0.0002265	5.92667	0.00536	5.92667	0.00503	5.92667	0.02444	5.92667	0.00529	5.92667	0.00271	5.92667	0.00675	5.92667	0.05289
5.93333	0.00965	5.93333	0.00023225	5.93333	0.0054	5.93333	0.00503	5.93333	0.02395	5.93333	0.00549	5.93333	0.00281	5.93333	0.00662	5.93333	0.05273
5.94	0.00968	5.94	0.000232	5.94	0.00541	5.94	0.00501	5.94	0.02349	5.94	0.00568	5.94	0.0029	5.94	0.00647	5.94	0.05278
5.94667	0.00967	5.94667	0.000233	5.94667	0.0054	5.94667	0.00497	5.94667	0.02309	5.94667	0.00584	5.94667	0.00298	5.94667	0.0063	5.94667	0.05304
5.95333	0.00964	5.95333	0.00023475	5.95333	0.00538	5.95333	0.00491	5.95333	0.02275	5.95333	0.00598	5.95333	0.00304	5.95333	0.00612	5.95333	0.0535
5.96	0.00957	5.96	0.00023625	5.96	0.00534	5.96	0.00484	5.96	0.02247	5.96	0.00611	5.96	0.00309	5.96	0.00594	5.96	0.05415
5.96667	0.00948	5.96667	0.00023425	5.96667	0.00528	5.96667	0.00474	5.96667	0.02228	5.96667	0.00621	5.96667	0.00313	5.96667	0.00576	5.96667	0.05497
5.97333	0.00936	5.97333	0.00023575	5.97333	0.0052	5.97333	0.00464	5.97333	0.02218	5.97333	0.00629	5.97333	0.00316	5.97333	0.00557	5.97333	0.05596
5.98	0.00921	5.98	0.00023575	5.98	0.00511	5.98	0.00453	5.98	0.02217	5.98	0.00634	5.98	0.00317	5.98	0.00538	5.98	0.05709
5.98667	0.00905	5.98667	0.00023175	5.98667	0.00501	5.98667	0.00441	5.98667	0.02228	5.98667	0.00637	5.98667	0.00317	5.98667	0.00519	5.98667	0.05833
5.99333	0.00888	5.99333	0.00023075	5.99333	0.0049	5.99333	0.00428	5.99333	0.02251	5.99333	0.00638	5.99333	0.00316	5.99333	0.005	5.99333	0.05966
6	0.00869	6	0.0002245	6	0.00478	6	0.00415	6	0.02287	6	0.00637	6	0.00314	6	0.00482	6	0.06106
6.00667	0.00849	6.00667	0.00021725	6.00667	0.00466	6.00667	0.00402	6.00667	0.02336	6.00667	0.00634	6.00667	0.00311	6.00667	0.00465	6.00667	0.0625
6.01333	0.00829	6.01333	0.00020975	6.01333	0.00453	6.01333	0.00388	6.01333	0.024	6.01333	0.00629	6.01333	0.00306	6.01333	0.00448	6.01333	0.06394
6.02	0.00807	6.02	0.00020675	6.02	0.0044	6.02	0.00375	6.02	0.02477	6.02	0.00623	6.02	0.00301	6.02	0.00431	6.02	0.06538
6.02667	0.00786	6.02667	0.00020225	6.02667	0.00426	6.02667	0.00362	6.02667	0.02569	6.02667	0.00615	6.02667	0.00294	6.02667	0.00415	6.02667	0.06677
6.03333	0.00764	6.03333	0.0002	6.03333	0.00413	6.03333	0.00348	6.03333	0.02674	6.03333	0.00606	6.03333	0.00288	6.03333	0.00401	6.03333	0.0681
6.04	0.00742	6.04	0.0002005	6.04	0.004	6.04	0.00336	6.04	0.02791	6.04	0.00597	6.04	0.00279	6.04	0.00387	6.04	0.06936
6.04667	0.00721	6.04667	0.00019975	6.04667	0.00387	6.04667	0.00324	6.04667	0.0292	6.04667	0.00586	6.04667	0.00271	6.04667	0.00374	6.04667	0.0705
6.05333	0.007	6.05333	0.000203	6.05333	0.00375	6.05333	0.00312	6.05333	0.0306	6.05333	0.00574	6.05333	0.00262	6.05333	0.00362	6.05333	0.07151
6.06	0.0068	6.06	0.000207	6.06	0.00363	6.06	0.00301	6.06	0.03208	6.06	0.00563	6.06	0.00253	6.06	0.00351	6.06	0.07237
6.06667	0.0066	6.06667	0.0002095	6.06667	0.00352	6.06667	0.00291	6.06667	0.03362	6.06667	0.00551	6.06667	0.00243	6.06667	0.0034	6.06667	0.07307
6.07333	0.0064	6.07333	0.00021075	6.07333	0.00341	6.07333	0.00281	6.07333	0.03521	6.07333	0.00538	6.07333	0.00234	6.07333	0.0033	6.07333	0.07359
6.08	0.00623	6.08	0.00021675	6.08	0.00331	6.08	0.00271	6.08	0.03684	6.08	0.00526	6.08	0.00225	6.08	0.0032	6.08	0.07391
6.08667	0.00605	6.08667	0.000223	6.08667	0.00322	6.08667	0.00263	6.08667	0.03847	6.08667	0.00514	6.08667	0.00215	6.08667	0.00311	6.08667	0.07403
6.09333	0.00589	6.09333	0.00022925	6.09333	0.00314	6.09333	0.00255	6.09333	0.04009	6.09333	0.00501	6.09333	0.00207	6.09333	0.00303	6.09333	0.07393
6.1	0.00574	6.1	0.00023925	6.1	0.00305	6.1	0.00247	6.1	0.04169	6.1	0.0049	6.1	0.00198	6.1	0.00294	6.1	0.07361
6.10667	0.0056	6.10667	0.000249	6.10667	0.00297	6.10667	0.00239	6.10667	0.04323	6.10667	0.00478	6.10667	0.0019	6.10667	0.00286	6.10667	0.07308
6.11333	0.00547	6.11333	0.0002595	6.11333	0.00289	6.11333	0.00231	6.11333	0.0447	6.11333	0.00467	6.11333	0.00182	6.11333	0.00279	6.11333	0.07235
6.12	0.00536	6.12	0.0002705	6.12	0.00283	6.12	0.00224	6.12	0.04608	6.12	0.00457	6.12	0.00174	6.12	0.00271	6.12	0.07142
6.12667	0.00525	6.12667	0.00028375	6.12667	0.00276	6.12667	0.00218	6.12667	0.04736	6.12667	0.00447	6.12667	0.00167	6.12667	0.00264	6.12667	0.07031
6.13333	0.00516	6.13333	0.0002965	6.13333	0.00269	6.13333	0.00212	6.13333	0.04852	6.13333	0.00438	6.13333	0.0016	6.13333	0.00256	6.13333	0.06903
6.14	0.00507	6.14	0.0003075	6.14	0.00263	6.14	0.00206	6.14	0.04955	6.14	0.0043	6.14	0.00154	6.14	0.00249	6.14	0.06761
6.14667	0.00498	6.14667	0.00031725	6.14667	0.00256	6.14667	0.00199	6.14667	0.05043	6.14667	0.00422	6.14667	0.00148	6.14667	0.00242	6.14667	0.06606
6.15333	0.0049	6.15333	0.00032925	6.15333	0.00251	6.15333	0.00193	6.15333	0.05116	6.15333	0.00415	6.15333	0.00143	6.15333	0.00236	6.15333	0.06442
6.16	0.00481	6.16	0.0003405	6.16	0.00245	6.16	0.00187	6.16	0.05172	6.16	0.00408	6.16	0.00138	6.16	0.00229	6.16	0.06269
6.16667	0.00472	6.16667	0.00035275	6.16667	0.0024	6.16667	0.00182	6.16667	0.05211	6.16667	0.00402	6.16667	0.00133	6.16667	0.00223	6.16667	0.06091
6.17333	0.00464	6.17333	0.0003675	6.17333	0.00234	6.17333	0.00177	6.17333	0.05233	6.17333	0.00396	6.17333	0.00128	6.17333	0.00217	6.17333	0.05909
6.18	0.00456	6.18	0.0003805	6.18	0.00228	6.18	0.00172	6.18	0.05238	6.18	0.0039	6.18	0.00124	6.18	0.0021	6.18	0.05725
6.18667	0.00446	6.18667	0.00039075	6.18667	0.00223	6.18667	0.00167	6.18667	0.05227	6.18667	0.00385	6.18667	0.0012	6.18667	0.00205	6.18667	0.05542
6.19333	0.00438	6.19333	0.0003985	6.19333	0.00217	6.19333	0.00162	6.19333	0.05199	6.19333	0.00381	6.19333	0.00116	6.19333	0.00199	6.19333	0.05359
6.2	0.00429	6.2	0.0004075	6.2	0.00212	6.2	0.00157	6.2	0.05157	6.2	0.00378	6.2	0.00112	6.2	0.00193	6.2	0.05181
6.20667	0.0042	6.20667	0.000414	6.20667	0.00206	6.20667	0.00152	6.20667	0.05101	6.20667	0.00375	6.20667	0.00109	6.20667	0.00187	6.20667	0.05005
6.21333	0.00413	6.21333	0.00042	6.21333	0.002	6.21333	0.00148	6.21333	0.05034	6.21333	0.00373	6.21333	0.00105	6.21333	0.00182	6.21333	0.04836
6.22	0.00405	6.22	0.00042525	6.22	0.00196	6.22	0.00142	6.22	0.04956	6.22	0.00371	6.22	0.00101	6.22	0.00176	6.22	0.04671
6.22667	0.00397	6.22667	0.00042475	6.22667	0.00191	6.22667	0.00137	6.22667	0.0487	6.22667	0.00371	6.22667	0.00098075	6.22667	0.0017	6.22667	0.04513
6.23333	0.00389	6.23333	0.00042375	6.23333	0.00186	6.23333	0.00132	6.23333	0.04776	6.23333	0.0037	6.23333	0.00094625	6.23333	0.00164	6.23333	0.0436
6.24	0.00382	6.24	0.0004235	6.24	0.00181	6.24	0.00127	6.24	0.04678	6.24	0.0037	6.24	0.00091225	6.24	0.00159	6.24	0.04214
6.24667	0.00375	6.24667	0.00042475	6.24667	0.00177	6.24667	0.00122	6.24667	0.04575	6.24667	0.00369	6.24667	0.00088125	6.24667	0.00154	6.24667	0.04074
6.25333	0.00368	6.25333	0.00042775	6.25333	0.00172	6.25333	0.00117	6.25333	0.04469	6.25333	0.00368	6.25333	0.00085275	6.25333	0.00149	6.25333	0.03941
6.26	0.00362	6.26	0.00042775	6.26	0.00168	6.26	0.00112	6.26	0.04362	6.26	0.00366	6.26	0.00082175	6.26	0.00144	6.26	0.03813
6.26667	0.00356	6.26667	0.000429	6.26667	0.00164	6.26667	0.00107	6.26667	0.04255	6.26667	0.00363	6.26667	0.000793	6.26667	0.00139	6.26667	0.03691
6.27333	0.00349	6.27333	0.00042625	6.27333	0.0016	6.27333	0.00103	6.27333	0.04147	6.27333	0.0036	6.27333	0.00076375	6.27333	0.00134	6.27333	0.03575
6.28	0.00343	6.28	0.000429	6.28	0.00156	6.28	0.0009815	6.28	0.04041	6.28	0.00356	6.28	0.000735	6.28	0.00129	6.28	0.03465
6.28667	0.00338	6.28667	0.000432	6.28667	0.00153	6.28667	0.00093825	6.28667	0.03936	6.28667	0.00351	6.28667	0.00070725	6.28667	0.00125	6.28667	0.03359
6.29333	0.00333	6.29333	0.00043175	6.29333	0.00149	6.29333	0.00089675	6.29333	0.03831	6.29333	0.00347	6.29333	0.00068025	6.29333	0.0012	6.29333	0.03259
6.3	0.00328	6.3	0.00043375	6.3	0.00145	6.3	0.00086075	6.3	0.03728	6.3	0.00343	6.3	0.000653	6.3	0.00116	6.3	0.03162
6.30667	0.00323	6.30667	0.00043575	6.30667	0.00141	6.30667	0.00082925	6.30667	0.03628	6.30667	0.00338	6.30667	0.000624	6.30667	0.00112	6.30667	0.0307
6.31333	0.0032	6.31333	0.0004375	6.31333	0.00137	6.31333	0.00080075	6.31333	0.03529	6.31333	0.00334	6.31333	0.00059875	6.31333	0.00109	6.31333	0.02983
6.32	0.00316	6.32	0.00043575	6.32	0.00134	6.32	0.0007765	6.32	0.03433	6.32	0.0033	6.32	0.00057525	6.32	0.00105	6.32	0.029
6.32667	0.00314	6.32667	0.0004345	6.32667	0.0013	6.32667	0.00075725	6.32667	0.03339	6.32667	0.00327	6.32667	0.00055175	6.32667	0.00103	6.32667	0.02821
6.33333	0.00313	6.33333	0.0004295	6.33333	0.00127	6.33333	0.0007425	6.33333	0.03247	6.33333	0.00323	6.33333	0.000531	6.33333	0.001	6.33333	0.02746
6.34	0.00313	6.34	0.0004235	6.34	0.00123	6.34	0.00073125	6.34	0.03158	6.34	0.00321	6.34	0.000514	6.34	0.00098675	6.34	0.02674
6.34667	0.00314	6.34667	0.00042225	6.34667	0.00121	6.34667	0.000724	6.34667	0.03071	6.34667	0.00318	6.34667	0.00049625	6.34667	0.000976	6.34667	0.02607
6.35333	0.00317	6.35333	0.0004155	6.35333	0.00118	6.35333	0.00072075	6.35333	0.02986	6.35333	0.00316	6.35333	0.0004735	6.35333	0.0009715	6.35333	0.02543
6.36	0.00323	6.36	0.0004065	6.36	0.00117	6.36	0.0007185	6.36	0.02903	6.36	0.00315	6.36	0.00045425	6.36	0.0009695	6.36	0.02484
6.36667	0.0033	6.36667	0.00039925	6.36667	0.00115	6.36667	0.0007235	6.36667	0.02823	6.36667	0.00314	6.36667	0.00043675	6.36667	0.00097625	6.36667	0.02428
6.37333	0.00341	6.37333	0.00039425	6.37333	0.00113	6.37333	0.000735	6.37333	0.02744	6.37333	0.00314	6.37333	0.000419	6.37333	0.000987	6.37333	0.02376
6.38	0.00354	6.38	0.00038975	6.38	0.00112	6.38	0.00075325	6.38	0.02667	6.38	0.00315	6.38	0.000407	6.38	0.001	6.38	0.02328
6.38667	0.00371	6.38667	0.00038525	6.38667	0.00112	6.38667	0.00078125	6.38667	0.02592	6.38667	0.00317	6.38667	0.0003935	6.38667	0.00103	6.38667	0.02284
6.39333	0.00392	6.39333	0.00037975	6.39333	0.00112	6.39333	0.00081575	6.39333	0.02518	6.39333	0.0032	6.39333	0.00037575	6.39333	0.00106	6.39333	0.02244
6.4	0.00417	6.4	0.000371	6.4	0.00113	6.4	0.00086	6.4	0.02445	6.4	0.00324	6.4	0.000366	6.4	0.00109	6.4	0.02208
6.40667	0.00448	6.40667	0.0003675	6.40667	0.00114	6.40667	0.0009125	6.40667	0.02375	6.40667	0.00331	6.40667	0.0003645	6.40667	0.00113	6.40667	0.02177
6.41333	0.00483	6.41333	0.0003635	6.41333	0.00116	6.41333	0.00097425	6.41333	0.02307	6.41333	0.0034	6.41333	0.00036275	6.41333	0.00118	6.41333	0.02149
6.42	0.00524	6.42	0.0003535	6.42	0.00119	6.42	0.00105	6.42	0.02241	6.42	0.00352	6.42	0.00036425	6.42	0.00123	6.42	0.02124
6.42667	0.00571	6.42667	0.000345	6.42667	0.00122	6.42667	0.00113	6.42667	0.02177	6.42667	0.00366	6.42667	0.00036125	6.42667	0.00129	6.42667	0.02104
6.43333	0.00625	6.43333	0.000338	6.43333	0.00126	6.43333	0.00123	6.43333	0.02115	6.43333	0.00384	6.43333	0.000357	6.43333	0.00135	6.43333	0.02086
6.44	0.00684	6.44	0.0003335	6.44	0.0013	6.44	0.00133	6.44	0.02056	6.44	0.00407	6.44	0.000357	6.44	0.00142	6.44	0.0207
6.44667	0.0075	6.44667	0.00033325	6.44667	0.00134	6.44667	0.00145	6.44667	0.02	6.44667	0.00434	6.44667	0.00035975	6.44667	0.00148	6.44667	0.02057
6.45333	0.00821	6.45333	0.00033925	6.45333	0.00139	6.45333	0.00157	6.45333	0.01947	6.45333	0.00467	6.45333	0.00036025	6.45333	0.00154	6.45333	0.02047
6.46	0.00897	6.46	0.000345	6.46	0.00144	6.46	0.0017	6.46	0.01897	6.46	0.00506	6.46	0.00035775	6.46	0.00161	6.46	0.02038
6.46667	0.00978	6.46667	0.00034775	6.46667	0.00149	6.46667	0.00183	6.46667	0.01849	6.46667	0.00551	6.46667	0.00035575	6.46667	0.00167	6.46667	0.0203
6.47333	0.01062	6.47333	0.00035325	6.47333	0.00155	6.47333	0.00197	6.47333	0.01805	6.47333	0.00603	6.47333	0.000351	6.47333	0.00174	6.47333	0.02023
6.48	0.01148	6.48	0.000355	6.48	0.0016	6.48	0.00211	6.48	0.01764	6.48	0.00663	6.48	0.0003525	6.48	0.00179	6.48	0.02016
6.48667	0.01236	6.48667	0.00035325	6.48667	0.00165	6.48667	0.00224	6.48667	0.01725	6.48667	0.0073	6.48667	0.00035525	6.48667	0.00185	6.48667	0.0201
6.49333	0.01324	6.49333	0.000348	6.49333	0.00171	6.49333	0.00237	6.49333	0.01689	6.49333	0.00805	6.49333	0.000357	6.49333	0.00191	6.49333	0.02005
6.5	0.01413	6.5	0.0003415	6.5	0.00176	6.5	0.0025	6.5	0.01656	6.5	0.00887	6.5	0.0003645	6.5	0.00197	6.5	0.02
6.50667	0.01501	6.50667	0.0003275	6.50667	0.00181	6.50667	0.00263	6.50667	0.01626	6.50667	0.00976	6.50667	0.000371	6.50667	0.00203	6.50667	0.01994
6.51333	0.01588	6.51333	0.000318	6.51333	0.00185	6.51333	0.00275	6.51333	0.01598	6.51333	0.01072	6.51333	0.00037775	6.51333	0.00208	6.51333	0.0199
6.52	0.01673	6.52	0.00031	6.52	0.0019	6.52	0.00287	6.52	0.01573	6.52	0.01173	6.52	0.00038725	6.52	0.00213	6.52	0.01985
6.52667	0.01755	6.52667	0.00030475	6.52667	0.00194	6.52667	0.00298	6.52667	0.01549	6.52667	0.01279	6.52667	0.00039625	6.52667	0.00218	6.52667	0.0198
6.53333	0.01835	6.53333	0.00030475	6.53333	0.00199	6.53333	0.00309	6.53333	0.01527	6.53333	0.01389	6.53333	0.0004035	6.53333	0.00223	6.53333	0.01977
6.54	0.01912	6.54	0.000312	6.54	0.00203	6.54	0.0032	6.54	0.01506	6.54	0.01502	6.54	0.00041275	6.54	0.00227	6.54	0.01974
6.54667	0.01987	6.54667	0.0003215	6.54667	0.00207	6.54667	0.0033	6.54667	0.01487	6.54667	0.01615	6.54667	0.00042525	6.54667	0.00232	6.54667	0.01972
6.55333	0.02057	6.55333	0.00032925	6.55333	0.00211	6.55333	0.00339	6.55333	0.01468	6.55333	0.01729	6.55333	0.0004305	6.55333	0.00235	6.55333	0.01972
6.56	0.02124	6.56	0.000339	6.56	0.00215	6.56	0.00349	6.56	0.0145	6.56	0.01843	6.56	0.000441	6.56	0.00239	6.56	0.01974
6.56667	0.02188	6.56667	0.00034975	6.56667	0.00219	6.56667	0.00357	6.56667	0.01434	6.56667	0.01955	6.56667	0.00045425	6.56667	0.00242	6.56667	0.01977
6.57333	0.02249	6.57333	0.00036525	6.57333	0.00222	6.57333	0.00365	6.57333	0.01417	6.57333	0.02064	6.57333	0.00046775	6.57333	0.00245	6.57333	0.01984
6.58	0.02306	6.58	0.000381	6.58	0.00226	6.58	0.00373	6.58	0.01401	6.58	0.0217	6.58	0.000478	6.58	0.00247	6.58	0.01993
6.58667	0.0236	6.58667	0.00039875	6.58667	0.00229	6.58667	0.0038	6.58667	0.01386	6.58667	0.02271	6.58667	0.00049025	6.58667	0.00249	6.58667	0.02004
6.59333	0.02411	6.59333	0.0004155	6.59333	0.00232	6.59333	0.00386	6.59333	0.01372	6.59333	0.02369	6.59333	0.00050175	6.59333	0.00251	6.59333	0.02021
6.6	0.02458	6.6	0.00043275	6.6	0.00234	6.6	0.00391	6.6	0.01359	6.6	0.02463	6.6	0.00051425	6.6	0.00253	6.6	0.0204
6.60667	0.02503	6.60667	0.000455	6.60667	0.00237	6.60667	0.00397	6.60667	0.01346	6.60667	0.02553	6.60667	0.00052625	6.60667	0.00254	6.60667	0.02064
6.61333	0.02544	6.61333	0.00048175	6.61333	0.00239	6.61333	0.00401	6.61333	0.01335	6.61333	0.02638	6.61333	0.0005365	6.61333	0.00254	6.61333	0.02093
6.62	0.02581	6.62	0.00050475	6.62	0.00241	6.62	0.00405	6.62	0.01325	6.62	0.02718	6.62	0.0005455	6.62	0.00255	6.62	0.02126
6.62667	0.02614	6.62667	0.000528	6.62667	0.00243	6.62667	0.00408	6.62667	0.01317	6.62667	0.02794	6.62667	0.00055475	6.62667	0.00255	6.62667	0.02164
6.63333	0.02643	6.63333	0.000557	6.63333	0.00244	6.63333	0.0041	6.63333	0.01311	6.63333	0.02866	6.63333	0.000567	6.63333	0.00255	6.63333	0.02208
6.64	0.02668	6.64	0.00058375	6.64	0.00245	6.64	0.00411	6.64	0.01307	6.64	0.02935	6.64	0.00057925	6.64	0.00253	6.64	0.02255
6.64667	0.02688	6.64667	0.00061275	6.64667	0.00246	6.64667	0.00412	6.64667	0.01306	6.64667	0.02999	6.64667	0.00059175	6.64667	0.00251	6.64667	0.02307
6.65333	0.02703	6.65333	0.0006425	6.65333	0.00247	6.65333	0.00412	6.65333	0.0131	6.65333	0.03059	6.65333	0.00059875	6.65333	0.00249	6.65333	0.02364
6.66	0.02713	6.66	0.000675	6.66	0.00247	6.66	0.00411	6.66	0.01318	6.66	0.03115	6.66	0.0006085	6.66	0.00247	6.66	0.02423
6.66667	0.02718	6.66667	0.0007085	6.66667	0.00247	6.66667	0.00409	6.66667	0.01329	6.66667	0.03168	6.66667	0.00061725	6.66667	0.00244	6.66667	0.02485
6.67333	0.02718	6.67333	0.0007435	6.67333	0.00247	6.67333	0.00406	6.67333	0.01346	6.67333	0.03216	6.67333	0.0006255	6.67333	0.00241	6.67333	0.0255
6.68	0.02712	6.68	0.00077475	6.68	0.00246	6.68	0.00402	6.68	0.01367	6.68	0.0326	6.68	0.00063075	6.68	0.00236	6.68	0.02616
6.68667	0.02701	6.68667	0.00080475	6.68667	0.00244	6.68667	0.00398	6.68667	0.01393	6.68667	0.03299	6.68667	0.000637	6.68667	0.00232	6.68667	0.02683
6.69333	0.02686	6.69333	0.00083575	6.69333	0.00243	6.69333	0.00392	6.69333	0.01425	6.69333	0.03333	6.69333	0.0006415	6.69333	0.00228	6.69333	0.02751
6.7	0.02664	6.7	0.00086525	6.7	0.00241	6.7	0.00386	6.7	0.01462	6.7	0.03362	6.7	0.000641	6.7	0.00224	6.7	0.02818
6.70667	0.02638	6.70667	0.00089	6.70667	0.0024	6.70667	0.00379	6.70667	0.01503	6.70667	0.03385	6.70667	0.0006445	6.70667	0.00218	6.70667	0.02885
6.71333	0.02607	6.71333	0.0009085	6.71333	0.00237	6.71333	0.00371	6.71333	0.01548	6.71333	0.03404	6.71333	0.0006485	6.71333	0.00213	6.71333	0.02952
6.72	0.02571	6.72	0.0009215	6.72	0.00234	6.72	0.00362	6.72	0.01597	6.72	0.03416	6.72	0.000649	6.72	0.00208	6.72	0.03018
6.72667	0.02531	6.72667	0.00092825	6.72667	0.0023	6.72667	0.00353	6.72667	0.0165	6.72667	0.03422	6.72667	0.000649	6.72667	0.00203	6.72667	0.03083
6.73333	0.02487	6.73333	0.000934	6.73333	0.00227	6.73333	0.00344	6.73333	0.01707	6.73333	0.03422	6.73333	0.00064925	6.73333	0.00198	6.73333	0.03147
6.74	0.02439	6.74	0.0009335	6.74	0.00223	6.74	0.00334	6.74	0.01767	6.74	0.03416	6.74	0.00064775	6.74	0.00192	6.74	0.03209
6.74667	0.02388	6.74667	0.0009275	6.74667	0.0022	6.74667	0.00323	6.74667	0.01829	6.74667	0.03403	6.74667	0.00064875	6.74667	0.00187	6.74667	0.0327
6.75333	0.02334	6.75333	0.00091875	6.75333	0.00215	6.75333	0.00313	6.75333	0.01893	6.75333	0.03384	6.75333	0.0006505	6.75333	0.00181	6.75333	0.03328
6.76	0.02278	6.76	0.00090925	6.76	0.00211	6.76	0.00302	6.76	0.01959	6.76	0.03358	6.76	0.00064575	6.76	0.00175	6.76	0.03384
6.76667	0.02219	6.76667	0.0008985	6.76667	0.00206	6.76667	0.00292	6.76667	0.02026	6.76667	0.03327	6.76667	0.00063775	6.76667	0.0017	6.76667	0.03436
6.77333	0.02159	6.77333	0.000881	6.77333	0.00202	6.77333	0.00281	6.77333	0.02094	6.77333	0.0329	6.77333	0.00062975	6.77333	0.00164	6.77333	0.03484
6.78	0.02098	6.78	0.00086325	6.78	0.00197	6.78	0.0027	6.78	0.02163	6.78	0.03247	6.78	0.0006195	6.78	0.00158	6.78	0.03528
6.78667	0.02035	6.78667	0.0008465	6.78667	0.00193	6.78667	0.00259	6.78667	0.02231	6.78667	0.03198	6.78667	0.0006065	6.78667	0.00153	6.78667	0.03568
6.79333	0.01972	6.79333	0.00083275	6.79333	0.00188	6.79333	0.00248	6.79333	0.02299	6.79333	0.03145	6.79333	0.00059225	6.79333	0.00148	6.79333	0.03601
6.8	0.01909	6.8	0.000818	6.8	0.00183	6.8	0.00238	6.8	0.02365	6.8	0.03086	6.8	0.0005795	6.8	0.00143	6.8	0.03628
6.80667	0.01846	6.80667	0.00080375	6.80667	0.00178	6.80667	0.00228	6.80667	0.02431	6.80667	0.03023	6.80667	0.000568	6.80667	0.00139	6.80667	0.03649
6.81333	0.01784	6.81333	0.0007915	6.81333	0.00174	6.81333	0.00218	6.81333	0.02495	6.81333	0.02957	6.81333	0.00055675	6.81333	0.00135	6.81333	0.03662
6.82	0.01723	6.82	0.000777	6.82	0.00169	6.82	0.00208	6.82	0.02557	6.82	0.02887	6.82	0.0005465	6.82	0.00131	6.82	0.03667
6.82667	0.01663	6.82667	0.00076775	6.82667	0.00165	6.82667	0.00199	6.82667	0.02616	6.82667	0.02814	6.82667	0.00053625	6.82667	0.00127	6.82667	0.03663
6.83333	0.01605	6.83333	0.00076375	6.83333	0.0016	6.83333	0.0019	6.83333	0.02673	6.83333	0.02739	6.83333	0.0005265	6.83333	0.00124	6.83333	0.03649
6.84	0.01548	6.84	0.00075775	6.84	0.00157	6.84	0.00182	6.84	0.02725	6.84	0.02662	6.84	0.00051675	6.84	0.00121	6.84	0.03627
6.84667	0.01494	6.84667	0.00075275	6.84667	0.00153	6.84667	0.00174	6.84667	0.02773	6.84667	0.02584	6.84667	0.0005125	6.84667	0.00118	6.84667	0.03596
6.85333	0.01443	6.85333	0.00075075	6.85333	0.00149	6.85333	0.00166	6.85333	0.02816	6.85333	0.02505	6.85333	0.000505	6.85333	0.00116	6.85333	0.03555
6.86	0.01393	6.86	0.00074675	6.86	0.00145	6.86	0.00159	6.86	0.02855	6.86	0.02426	6.86	0.00049675	6.86	0.00114	6.86	0.03505
6.86667	0.01347	6.86667	0.0007455	6.86667	0.00142	6.86667	0.00152	6.86667	0.02888	6.86667	0.02347	6.86667	0.00049175	6.86667	0.00112	6.86667	0.03447
6.87333	0.01302	6.87333	0.00074775	6.87333	0.0014	6.87333	0.00146	6.87333	0.02916	6.87333	0.0227	6.87333	0.0004875	6.87333	0.0011	6.87333	0.03382
6.88	0.0126	6.88	0.00075125	6.88	0.00137	6.88	0.0014	6.88	0.0294	6.88	0.02193	6.88	0.00048675	6.88	0.00109	6.88	0.0331
6.88667	0.0122	6.88667	0.000756	6.88667	0.00135	6.88667	0.00134	6.88667	0.02958	6.88667	0.02118	6.88667	0.00048875	6.88667	0.00107	6.88667	0.03233
6.89333	0.01182	6.89333	0.00076475	6.89333	0.00133	6.89333	0.00129	6.89333	0.02971	6.89333	0.02046	6.89333	0.0004935	6.89333	0.00106	6.89333	0.03151
6.9	0.01147	6.9	0.00077425	6.9	0.00132	6.9	0.00125	6.9	0.02978	6.9	0.01975	6.9	0.00049425	6.9	0.00105	6.9	0.03065
6.90667	0.01114	6.90667	0.00078375	6.90667	0.0013	6.90667	0.00121	6.90667	0.0298	6.90667	0.01907	6.90667	0.00049525	6.90667	0.00104	6.90667	0.02975
6.91333	0.01083	6.91333	0.00079375	6.91333	0.0013	6.91333	0.00118	6.91333	0.02975	6.91333	0.01841	6.91333	0.0005015	6.91333	0.00104	6.91333	0.02885
6.92	0.01054	6.92	0.00080475	6.92	0.0013	6.92	0.00115	6.92	0.02963	6.92	0.01779	6.92	0.00051125	6.92	0.00104	6.92	0.02793
6.92667	0.01027	6.92667	0.000818	6.92667	0.00129	6.92667	0.00112	6.92667	0.02944	6.92667	0.01719	6.92667	0.00052275	6.92667	0.00104	6.92667	0.02702
6.93333	0.01001	6.93333	0.00083525	6.93333	0.00129	6.93333	0.00109	6.93333	0.02916	6.93333	0.01663	6.93333	0.000535	6.93333	0.00104	6.93333	0.02612
6.94	0.00978	6.94	0.00084875	6.94	0.00129	6.94	0.00107	6.94	0.02882	6.94	0.01609	6.94	0.000549	6.94	0.00105	6.94	0.02521
6.94667	0.00955	6.94667	0.0008615	6.94667	0.00129	6.94667	0.00105	6.94667	0.0284	6.94667	0.01557	6.94667	0.00056675	6.94667	0.00106	6.94667	0.02434
6.95333	0.00934	6.95333	0.00087175	6.95333	0.0013	6.95333	0.00104	6.95333	0.02792	6.95333	0.0151	6.95333	0.00058675	6.95333	0.00107	6.95333	0.0235
6.96	0.00915	6.96	0.000881	6.96	0.0013	6.96	0.00102	6.96	0.02738	6.96	0.01464	6.96	0.0006115	6.96	0.00109	6.96	0.02269
6.96667	0.00896	6.96667	0.000893	6.96667	0.00131	6.96667	0.00101	6.96667	0.02679	6.96667	0.01421	6.96667	0.0006345	6.96667	0.00111	6.96667	0.02191
6.97333	0.00879	6.97333	0.0009025	6.97333	0.00131	6.97333	0.001	6.97333	0.02616	6.97333	0.0138	6.97333	0.00065875	6.97333	0.00113	6.97333	0.02117
6.98	0.00863	6.98	0.00091	6.98	0.00133	6.98	0.001	6.98	0.02549	6.98	0.01342	6.98	0.00068875	6.98	0.00117	6.98	0.02046
6.98667	0.00847	6.98667	0.00091425	6.98667	0.00134	6.98667	0.0009995	6.98667	0.02481	6.98667	0.01305	6.98667	0.000723	6.98667	0.0012	6.98667	0.0198
6.99333	0.00833	6.99333	0.00091775	6.99333	0.00135	6.99333	0.00101	6.99333	0.0241	6.99333	0.0127	6.99333	0.000753	6.99333	0.00124	6.99333	0.01918
7	0.00821	7	0.000923	7	0.00137	7	0.00102	7	0.02339	7	0.01237	7	0.00078625	7	0.00129	7	0.01859
7.00667	0.00809	7.00667	0.00093325	7.00667	0.00139	7.00667	0.00104	7.00667	0.02268	7.00667	0.01206	7.00667	0.0008295	7.00667	0.00135	7.00667	0.01804
7.01333	0.00798	7.01333	0.00094225	7.01333	0.00142	7.01333	0.00106	7.01333	0.02198	7.01333	0.01175	7.01333	0.000872	7.01333	0.00143	7.01333	0.01751
7.02	0.00788	7.02	0.000949	7.02	0.00145	7.02	0.00109	7.02	0.02131	7.02	0.01146	7.02	0.0009225	7.02	0.00152	7.02	0.01702
7.02667	0.00779	7.02667	0.000959	7.02667	0.00148	7.02667	0.00113	7.02667	0.02065	7.02667	0.01117	7.02667	0.00097725	7.02667	0.00163	7.02667	0.01657
7.03333	0.00772	7.03333	0.00097175	7.03333	0.00152	7.03333	0.00117	7.03333	0.02002	7.03333	0.0109	7.03333	0.00104	7.03333	0.00175	7.03333	0.01615
7.04	0.00765	7.04	0.00098375	7.04	0.00157	7.04	0.00122	7.04	0.01943	7.04	0.01063	7.04	0.00111	7.04	0.0019	7.04	0.01576
7.04667	0.0076	7.04667	0.001	7.04667	0.00162	7.04667	0.00127	7.04667	0.01886	7.04667	0.01038	7.04667	0.00119	7.04667	0.00206	7.04667	0.01541
7.05333	0.00756	7.05333	0.00101	7.05333	0.00169	7.05333	0.00133	7.05333	0.01835	7.05333	0.01014	7.05333	0.00128	7.05333	0.00224	7.05333	0.01509
7.06	0.00753	7.06	0.00103	7.06	0.00177	7.06	0.0014	7.06	0.01787	7.06	0.0099	7.06	0.00138	7.06	0.00244	7.06	0.01481
7.06667	0.00752	7.06667	0.00105	7.06667	0.00186	7.06667	0.00147	7.06667	0.01744	7.06667	0.00968	7.06667	0.0015	7.06667	0.00264	7.06667	0.01459
7.07333	0.00752	7.07333	0.00107	7.07333	0.00197	7.07333	0.00155	7.07333	0.01705	7.07333	0.00948	7.07333	0.00163	7.07333	0.00285	7.07333	0.0144
7.08	0.00754	7.08	0.00108	7.08	0.00209	7.08	0.00163	7.08	0.01672	7.08	0.00928	7.08	0.00177	7.08	0.00308	7.08	0.01424
7.08667	0.00757	7.08667	0.0011	7.08667	0.00223	7.08667	0.00171	7.08667	0.01644	7.08667	0.00911	7.08667	0.00192	7.08667	0.0033	7.08667	0.01413
7.09333	0.00762	7.09333	0.00111	7.09333	0.00238	7.09333	0.0018	7.09333	0.01622	7.09333	0.00895	7.09333	0.00207	7.09333	0.00351	7.09333	0.01405
7.1	0.00767	7.1	0.00113	7.1	0.00254	7.1	0.00189	7.1	0.01606	7.1	0.00881	7.1	0.00222	7.1	0.00372	7.1	0.01402
7.10667	0.00773	7.10667	0.00114	7.10667	0.00271	7.10667	0.00198	7.10667	0.01594	7.10667	0.00869	7.10667	0.00239	7.10667	0.00392	7.10667	0.01403
7.11333	0.00779	7.11333	0.00115	7.11333	0.00288	7.11333	0.00207	7.11333	0.01588	7.11333	0.00859	7.11333	0.00255	7.11333	0.00411	7.11333	0.01407
7.12	0.00786	7.12	0.00115	7.12	0.00306	7.12	0.00216	7.12	0.01587	7.12	0.00852	7.12	0.00271	7.12	0.00428	7.12	0.01414
7.12667	0.00794	7.12667	0.00116	7.12667	0.00324	7.12667	0.00224	7.12667	0.01592	7.12667	0.00847	7.12667	0.00287	7.12667	0.00443	7.12667	0.01424
7.13333	0.008	7.13333	0.00117	7.13333	0.00341	7.13333	0.00232	7.13333	0.016	7.13333	0.00844	7.13333	0.00301	7.13333	0.00455	7.13333	0.01438
7.14	0.00808	7.14	0.00117	7.14	0.00358	7.14	0.0024	7.14	0.01612	7.14	0.00844	7.14	0.00315	7.14	0.00465	7.14	0.01452
7.14667	0.00814	7.14667	0.00118	7.14667	0.00373	7.14667	0.00248	7.14667	0.01626	7.14667	0.00846	7.14667	0.00329	7.14667	0.00474	7.14667	0.01468
7.15333	0.00819	7.15333	0.00118	7.15333	0.00388	7.15333	0.00255	7.15333	0.01642	7.15333	0.0085	7.15333	0.00341	7.15333	0.0048	7.15333	0.01485
7.16	0.00824	7.16	0.00118	7.16	0.004	7.16	0.00261	7.16	0.0166	7.16	0.00855	7.16	0.00352	7.16	0.00484	7.16	0.01502
7.16667	0.00828	7.16667	0.00118	7.16667	0.00412	7.16667	0.00267	7.16667	0.01678	7.16667	0.00862	7.16667	0.00361	7.16667	0.00486	7.16667	0.01519
7.17333	0.00831	7.17333	0.00118	7.17333	0.00422	7.17333	0.00272	7.17333	0.01696	7.17333	0.0087	7.17333	0.00369	7.17333	0.00487	7.17333	0.01535
7.18	0.00833	7.18	0.00118	7.18	0.0043	7.18	0.00277	7.18	0.01713	7.18	0.00879	7.18	0.00376	7.18	0.00486	7.18	0.01551
7.18667	0.00834	7.18667	0.00119	7.18667	0.00438	7.18667	0.00281	7.18667	0.01728	7.18667	0.00889	7.18667	0.00381	7.18667	0.00484	7.18667	0.01566
7.19333	0.00833	7.19333	0.00119	7.19333	0.00443	7.19333	0.00283	7.19333	0.01741	7.19333	0.00898	7.19333	0.00385	7.19333	0.00481	7.19333	0.01581
7.2	0.00832	7.2	0.0012	7.2	0.00447	7.2	0.00285	7.2	0.01752	7.2	0.00907	7.2	0.00387	7.2	0.00476	7.2	0.01594
7.20667	0.0083	7.20667	0.0012	7.20667	0.0045	7.20667	0.00286	7.20667	0.0176	7.20667	0.00915	7.20667	0.00387	7.20667	0.00471	7.20667	0.01606
7.21333	0.00827	7.21333	0.00121	7.21333	0.00452	7.21333	0.00286	7.21333	0.01766	7.21333	0.00922	7.21333	0.00387	7.21333	0.00464	7.21333	0.01617
7.22	0.00823	7.22	0.00122	7.22	0.00452	7.22	0.00285	7.22	0.01768	7.22	0.00928	7.22	0.00385	7.22	0.00458	7.22	0.01626
7.22667	0.00818	7.22667	0.00123	7.22667	0.00452	7.22667	0.00283	7.22667	0.01768	7.22667	0.00933	7.22667	0.00383	7.22667	0.0045	7.22667	0.01634
7.23333	0.00813	7.23333	0.00123	7.23333	0.00449	7.23333	0.00281	7.23333	0.01765	7.23333	0.00936	7.23333	0.00379	7.23333	0.00442	7.23333	0.0164
7.24	0.00806	7.24	0.00124	7.24	0.00446	7.24	0.00277	7.24	0.01759	7.24	0.00938	7.24	0.00375	7.24	0.00434	7.24	0.01646
7.24667	0.00798	7.24667	0.00124	7.24667	0.00443	7.24667	0.00274	7.24667	0.0175	7.24667	0.00937	7.24667	0.0037	7.24667	0.00425	7.24667	0.01649
7.25333	0.0079	7.25333	0.00125	7.25333	0.00438	7.25333	0.00269	7.25333	0.0174	7.25333	0.00935	7.25333	0.00364	7.25333	0.00417	7.25333	0.01652
7.26	0.00781	7.26	0.00125	7.26	0.00433	7.26	0.00265	7.26	0.01727	7.26	0.00932	7.26	0.00358	7.26	0.00408	7.26	0.01653
7.26667	0.00771	7.26667	0.00125	7.26667	0.00428	7.26667	0.0026	7.26667	0.01713	7.26667	0.00926	7.26667	0.00352	7.26667	0.00399	7.26667	0.01654
7.27333	0.00761	7.27333	0.00126	7.27333	0.00422	7.27333	0.00256	7.27333	0.01697	7.27333	0.00919	7.27333	0.00345	7.27333	0.00391	7.27333	0.01654
7.28	0.0075	7.28	0.00126	7.28	0.00415	7.28	0.00252	7.28	0.0168	7.28	0.00911	7.28	0.00339	7.28	0.00385	7.28	0.01653
7.28667	0.00739	7.28667	0.00126	7.28667	0.00409	7.28667	0.00248	7.28667	0.01663	7.28667	0.00901	7.28667	0.00333	7.28667	0.0038	7.28667	0.01651
7.29333	0.00727	7.29333	0.00127	7.29333	0.00403	7.29333	0.00245	7.29333	0.01645	7.29333	0.00889	7.29333	0.00328	7.29333	0.00377	7.29333	0.01649
7.3	0.00716	7.3	0.00127	7.3	0.00398	7.3	0.00242	7.3	0.01628	7.3	0.00877	7.3	0.00324	7.3	0.00377	7.3	0.01646
7.30667	0.00704	7.30667	0.00128	7.30667	0.00393	7.30667	0.00241	7.30667	0.01611	7.30667	0.00863	7.30667	0.00321	7.30667	0.0038	7.30667	0.01641
7.31333	0.00693	7.31333	0.00129	7.31333	0.0039	7.31333	0.00241	7.31333	0.01595	7.31333	0.00849	7.31333	0.0032	7.31333	0.00388	7.31333	0.01636
7.32	0.00682	7.32	0.00131	7.32	0.00388	7.32	0.00242	7.32	0.0158	7.32	0.00834	7.32	0.00321	7.32	0.00399	7.32	0.0163
7.32667	0.00673	7.32667	0.00134	7.32667	0.00388	7.32667	0.00246	7.32667	0.01567	7.32667	0.00818	7.32667	0.00325	7.32667	0.00415	7.32667	0.01623
7.33333	0.00665	7.33333	0.00138	7.33333	0.0039	7.33333	0.00252	7.33333	0.01555	7.33333	0.00801	7.33333	0.00331	7.33333	0.00435	7.33333	0.01616
7.34	0.00659	7.34	0.00144	7.34	0.00396	7.34	0.0026	7.34	0.01545	7.34	0.00785	7.34	0.00341	7.34	0.0046	7.34	0.01608
7.34667	0.00656	7.34667	0.00151	7.34667	0.00405	7.34667	0.00271	7.34667	0.01537	7.34667	0.00768	7.34667	0.00354	7.34667	0.00489	7.34667	0.016
7.35333	0.00656	7.35333	0.00161	7.35333	0.00416	7.35333	0.00285	7.35333	0.01531	7.35333	0.00752	7.35333	0.0037	7.35333	0.00522	7.35333	0.01591
7.36	0.0066	7.36	0.00171	7.36	0.00432	7.36	0.00301	7.36	0.01526	7.36	0.00737	7.36	0.00389	7.36	0.00559	7.36	0.01582
7.36667	0.00667	7.36667	0.00184	7.36667	0.00452	7.36667	0.0032	7.36667	0.01524	7.36667	0.00723	7.36667	0.00411	7.36667	0.00597	7.36667	0.01571
7.37333	0.00678	7.37333	0.00198	7.37333	0.00476	7.37333	0.00342	7.37333	0.01523	7.37333	0.0071	7.37333	0.00436	7.37333	0.00637	7.37333	0.01561
7.38	0.00693	7.38	0.00213	7.38	0.00503	7.38	0.00366	7.38	0.01524	7.38	0.007	7.38	0.00464	7.38	0.00679	7.38	0.0155
7.38667	0.00713	7.38667	0.00228	7.38667	0.00533	7.38667	0.00391	7.38667	0.01527	7.38667	0.00693	7.38667	0.00493	7.38667	0.00721	7.38667	0.01537
7.39333	0.00737	7.39333	0.00244	7.39333	0.00566	7.39333	0.00419	7.39333	0.01531	7.39333	0.00689	7.39333	0.00522	7.39333	0.00762	7.39333	0.01524
7.4	0.00765	7.4	0.00259	7.4	0.006	7.4	0.00447	7.4	0.01538	7.4	0.00689	7.4	0.00552	7.4	0.00802	7.4	0.01509
7.40667	0.00795	7.40667	0.00273	7.40667	0.00637	7.40667	0.00476	7.40667	0.01546	7.40667	0.00694	7.40667	0.00583	7.40667	0.00839	7.40667	0.01494
7.41333	0.00828	7.41333	0.00286	7.41333	0.00674	7.41333	0.00506	7.41333	0.01556	7.41333	0.00703	7.41333	0.00613	7.41333	0.00875	7.41333	0.01478
7.42	0.00864	7.42	0.00296	7.42	0.00711	7.42	0.00534	7.42	0.01567	7.42	0.00717	7.42	0.00642	7.42	0.00908	7.42	0.01462
7.42667	0.009	7.42667	0.00305	7.42667	0.00746	7.42667	0.00563	7.42667	0.01579	7.42667	0.00737	7.42667	0.0067	7.42667	0.00937	7.42667	0.01445
7.43333	0.00937	7.43333	0.00312	7.43333	0.00781	7.43333	0.0059	7.43333	0.01593	7.43333	0.00761	7.43333	0.00696	7.43333	0.00963	7.43333	0.01427
7.44	0.00973	7.44	0.00316	7.44	0.00814	7.44	0.00616	7.44	0.01607	7.44	0.00791	7.44	0.00721	7.44	0.00986	7.44	0.0141
7.44667	0.0101	7.44667	0.00319	7.44667	0.00845	7.44667	0.00641	7.44667	0.01623	7.44667	0.00825	7.44667	0.00743	7.44667	0.01005	7.44667	0.01392
7.45333	0.01044	7.45333	0.00319	7.45333	0.00873	7.45333	0.00664	7.45333	0.01638	7.45333	0.00863	7.45333	0.00764	7.45333	0.0102	7.45333	0.01375
7.46	0.01078	7.46	0.00318	7.46	0.00898	7.46	0.00685	7.46	0.01654	7.46	0.00904	7.46	0.00782	7.46	0.01031	7.46	0.01358
7.46667	0.0111	7.46667	0.00316	7.46667	0.0092	7.46667	0.00703	7.46667	0.01668	7.46667	0.00948	7.46667	0.00797	7.46667	0.01038	7.46667	0.01341
7.47333	0.01141	7.47333	0.00312	7.47333	0.00939	7.47333	0.00719	7.47333	0.01681	7.47333	0.00993	7.47333	0.0081	7.47333	0.01042	7.47333	0.01326
7.48	0.0117	7.48	0.00307	7.48	0.00956	7.48	0.00732	7.48	0.01694	7.48	0.01039	7.48	0.0082	7.48	0.01041	7.48	0.01311
7.48667	0.01198	7.48667	0.00302	7.48667	0.00969	7.48667	0.00743	7.48667	0.01705	7.48667	0.01085	7.48667	0.00828	7.48667	0.01037	7.48667	0.01298
7.49333	0.01225	7.49333	0.00296	7.49333	0.00981	7.49333	0.0075	7.49333	0.01713	7.49333	0.0113	7.49333	0.00832	7.49333	0.01029	7.49333	0.01285
7.5	0.01252	7.5	0.0029	7.5	0.00989	7.5	0.00754	7.5	0.01719	7.5	0.01174	7.5	0.00835	7.5	0.01017	7.5	0.01274
7.50667	0.01278	7.50667	0.00284	7.50667	0.00995	7.50667	0.00755	7.50667	0.01722	7.50667	0.01215	7.50667	0.00834	7.50667	0.01002	7.50667	0.01265
7.51333	0.01305	7.51333	0.00277	7.51333	0.00998	7.51333	0.00753	7.51333	0.01722	7.51333	0.01255	7.51333	0.00831	7.51333	0.00984	7.51333	0.01258
7.52	0.01333	7.52	0.00271	7.52	0.00998	7.52	0.00748	7.52	0.01719	7.52	0.01291	7.52	0.00825	7.52	0.00962	7.52	0.01251
7.52667	0.01362	7.52667	0.00265	7.52667	0.00995	7.52667	0.0074	7.52667	0.01711	7.52667	0.01324	7.52667	0.00817	7.52667	0.00938	7.52667	0.01246
7.53333	0.01392	7.53333	0.0026	7.53333	0.0099	7.53333	0.00729	7.53333	0.01701	7.53333	0.01353	7.53333	0.00805	7.53333	0.00911	7.53333	0.01242
7.54	0.01426	7.54	0.00256	7.54	0.00981	7.54	0.00715	7.54	0.01686	7.54	0.01379	7.54	0.00792	7.54	0.00882	7.54	0.0124
7.54667	0.01461	7.54667	0.00251	7.54667	0.00969	7.54667	0.00698	7.54667	0.01668	7.54667	0.01401	7.54667	0.00777	7.54667	0.00852	7.54667	0.01239
7.55333	0.01498	7.55333	0.00246	7.55333	0.00955	7.55333	0.0068	7.55333	0.01646	7.55333	0.01418	7.55333	0.00759	7.55333	0.0082	7.55333	0.01238
7.56	0.01538	7.56	0.00242	7.56	0.00938	7.56	0.00659	7.56	0.01622	7.56	0.0143	7.56	0.00739	7.56	0.00786	7.56	0.01239
7.56667	0.01579	7.56667	0.00237	7.56667	0.00918	7.56667	0.00637	7.56667	0.01593	7.56667	0.01438	7.56667	0.00717	7.56667	0.00752	7.56667	0.01239
7.57333	0.01623	7.57333	0.00233	7.57333	0.00896	7.57333	0.00613	7.57333	0.01563	7.57333	0.01442	7.57333	0.00695	7.57333	0.00718	7.57333	0.01241
7.58	0.01667	7.58	0.00229	7.58	0.00872	7.58	0.00588	7.58	0.0153	7.58	0.01441	7.58	0.0067	7.58	0.00684	7.58	0.01243
7.58667	0.01713	7.58667	0.00224	7.58667	0.00846	7.58667	0.00562	7.58667	0.01496	7.58667	0.01434	7.58667	0.00645	7.58667	0.00649	7.58667	0.01246
7.59333	0.01758	7.59333	0.00219	7.59333	0.00819	7.59333	0.00536	7.59333	0.0146	7.59333	0.01423	7.59333	0.0062	7.59333	0.00616	7.59333	0.0125
7.6	0.01803	7.6	0.00214	7.6	0.0079	7.6	0.0051	7.6	0.01424	7.6	0.01408	7.6	0.00594	7.6	0.00583	7.6	0.01255
7.60667	0.01846	7.60667	0.00209	7.60667	0.00761	7.60667	0.00482	7.60667	0.01388	7.60667	0.01388	7.60667	0.00568	7.60667	0.00551	7.60667	0.0126
7.61333	0.01889	7.61333	0.00204	7.61333	0.0073	7.61333	0.00455	7.61333	0.01352	7.61333	0.01364	7.61333	0.00542	7.61333	0.00521	7.61333	0.01266
7.62	0.01931	7.62	0.00199	7.62	0.007	7.62	0.00429	7.62	0.01317	7.62	0.01337	7.62	0.00516	7.62	0.00492	7.62	0.01274
7.62667	0.0197	7.62667	0.00194	7.62667	0.00669	7.62667	0.00403	7.62667	0.01284	7.62667	0.01306	7.62667	0.0049	7.62667	0.00464	7.62667	0.01284
7.63333	0.02008	7.63333	0.00188	7.63333	0.00639	7.63333	0.00378	7.63333	0.01252	7.63333	0.01271	7.63333	0.00466	7.63333	0.00437	7.63333	0.01296
7.64	0.02043	7.64	0.00183	7.64	0.00609	7.64	0.00354	7.64	0.01222	7.64	0.01235	7.64	0.00442	7.64	0.00413	7.64	0.01311
7.64667	0.02078	7.64667	0.00178	7.64667	0.00579	7.64667	0.00331	7.64667	0.01193	7.64667	0.01195	7.64667	0.00419	7.64667	0.0039	7.64667	0.01329
7.65333	0.0211	7.65333	0.00174	7.65333	0.00551	7.65333	0.00309	7.65333	0.01166	7.65333	0.01153	7.65333	0.00397	7.65333	0.00368	7.65333	0.0135
7.66	0.02142	7.66	0.00169	7.66	0.00523	7.66	0.00289	7.66	0.01141	7.66	0.01111	7.66	0.00376	7.66	0.00348	7.66	0.01376
7.66667	0.02171	7.66667	0.00165	7.66667	0.00497	7.66667	0.00269	7.66667	0.01118	7.66667	0.01068	7.66667	0.00356	7.66667	0.0033	7.66667	0.01407
7.67333	0.02199	7.67333	0.00161	7.67333	0.00472	7.67333	0.00251	7.67333	0.01098	7.67333	0.01024	7.67333	0.00339	7.67333	0.00313	7.67333	0.01443
7.68	0.02225	7.68	0.00158	7.68	0.00448	7.68	0.00234	7.68	0.01079	7.68	0.00981	7.68	0.00322	7.68	0.00298	7.68	0.01485
7.68667	0.02249	7.68667	0.00155	7.68667	0.00426	7.68667	0.00218	7.68667	0.01062	7.68667	0.00938	7.68667	0.00306	7.68667	0.00284	7.68667	0.01532
7.69333	0.0227	7.69333	0.00152	7.69333	0.00406	7.69333	0.00203	7.69333	0.01046	7.69333	0.00896	7.69333	0.00291	7.69333	0.00271	7.69333	0.01583
7.7	0.02288	7.7	0.00149	7.7	0.00386	7.7	0.0019	7.7	0.01033	7.7	0.00855	7.7	0.00278	7.7	0.00259	7.7	0.01641
7.70667	0.02303	7.70667	0.00146	7.70667	0.00368	7.70667	0.00177	7.70667	0.01022	7.70667	0.00817	7.70667	0.00265	7.70667	0.00248	7.70667	0.01701
7.71333	0.02312	7.71333	0.00143	7.71333	0.00352	7.71333	0.00165	7.71333	0.01014	7.71333	0.00779	7.71333	0.00254	7.71333	0.00239	7.71333	0.01766
7.72	0.02316	7.72	0.00141	7.72	0.00337	7.72	0.00154	7.72	0.01007	7.72	0.00744	7.72	0.00243	7.72	0.0023	7.72	0.01834
7.72667	0.02315	7.72667	0.00139	7.72667	0.00323	7.72667	0.00144	7.72667	0.01002	7.72667	0.0071	7.72667	0.00233	7.72667	0.00222	7.72667	0.01904
7.73333	0.02307	7.73333	0.00137	7.73333	0.00309	7.73333	0.00136	7.73333	0.01001	7.73333	0.00678	7.73333	0.00223	7.73333	0.00215	7.73333	0.01974
7.74	0.02292	7.74	0.00136	7.74	0.00298	7.74	0.00128	7.74	0.01002	7.74	0.00648	7.74	0.00215	7.74	0.00209	7.74	0.02045
7.74667	0.02271	7.74667	0.00135	7.74667	0.00287	7.74667	0.0012	7.74667	0.01006	7.74667	0.00619	7.74667	0.00207	7.74667	0.00203	7.74667	0.02116
7.75333	0.02242	7.75333	0.00134	7.75333	0.00277	7.75333	0.00113	7.75333	0.01013	7.75333	0.00594	7.75333	0.002	7.75333	0.00198	7.75333	0.02186
7.76	0.02207	7.76	0.00134	7.76	0.00268	7.76	0.00107	7.76	0.01024	7.76	0.0057	7.76	0.00193	7.76	0.00193	7.76	0.02255
7.76667	0.02165	7.76667	0.00134	7.76667	0.0026	7.76667	0.00102	7.76667	0.01038	7.76667	0.00548	7.76667	0.00186	7.76667	0.00189	7.76667	0.02323
7.77333	0.02117	7.77333	0.00135	7.77333	0.00252	7.77333	0.00096975	7.77333	0.01056	7.77333	0.00528	7.77333	0.0018	7.77333	0.00185	7.77333	0.02389
7.78	0.02063	7.78	0.00135	7.78	0.00246	7.78	0.00092325	7.78	0.01078	7.78	0.0051	7.78	0.00174	7.78	0.00181	7.78	0.02453
7.78667	0.02004	7.78667	0.00136	7.78667	0.0024	7.78667	0.0008805	7.78667	0.01104	7.78667	0.00493	7.78667	0.00169	7.78667	0.00177	7.78667	0.02515
7.79333	0.01941	7.79333	0.00137	7.79333	0.00233	7.79333	0.0008465	7.79333	0.01133	7.79333	0.00478	7.79333	0.00164	7.79333	0.00174	7.79333	0.02577
7.8	0.01874	7.8	0.00139	7.8	0.00228	7.8	0.00081225	7.8	0.01165	7.8	0.00464	7.8	0.00159	7.8	0.00171	7.8	0.02638
7.80667	0.01805	7.80667	0.00141	7.80667	0.00223	7.80667	0.00078225	7.80667	0.01201	7.80667	0.00452	7.80667	0.00155	7.80667	0.00168	7.80667	0.02698
7.81333	0.01735	7.81333	0.00143	7.81333	0.00219	7.81333	0.00075375	7.81333	0.01239	7.81333	0.0044	7.81333	0.00151	7.81333	0.00166	7.81333	0.02758
7.82	0.01664	7.82	0.00145	7.82	0.00215	7.82	0.00072775	7.82	0.0128	7.82	0.0043	7.82	0.00147	7.82	0.00164	7.82	0.02816
7.82667	0.01593	7.82667	0.00148	7.82667	0.00211	7.82667	0.00070525	7.82667	0.01323	7.82667	0.00422	7.82667	0.00143	7.82667	0.00162	7.82667	0.02874
7.83333	0.01523	7.83333	0.00151	7.83333	0.00207	7.83333	0.0006845	7.83333	0.01367	7.83333	0.00414	7.83333	0.0014	7.83333	0.0016	7.83333	0.02933
7.84	0.01456	7.84	0.00154	7.84	0.00205	7.84	0.0006675	7.84	0.01412	7.84	0.00407	7.84	0.00137	7.84	0.00158	7.84	0.02991
7.84667	0.0139	7.84667	0.00157	7.84667	0.00202	7.84667	0.00064875	7.84667	0.01458	7.84667	0.00401	7.84667	0.00134	7.84667	0.00157	7.84667	0.03047
7.85333	0.01326	7.85333	0.0016	7.85333	0.00199	7.85333	0.00063475	7.85333	0.01505	7.85333	0.00396	7.85333	0.00132	7.85333	0.00157	7.85333	0.03103
7.86	0.01266	7.86	0.00163	7.86	0.00197	7.86	0.00062275	7.86	0.01553	7.86	0.00391	7.86	0.0013	7.86	0.00155	7.86	0.03158
7.86667	0.01209	7.86667	0.00166	7.86667	0.00194	7.86667	0.00061525	7.86667	0.016	7.86667	0.00387	7.86667	0.00128	7.86667	0.00154	7.86667	0.03212
7.87333	0.01155	7.87333	0.00169	7.87333	0.00192	7.87333	0.00060625	7.87333	0.01648	7.87333	0.00384	7.87333	0.00126	7.87333	0.00154	7.87333	0.03265
7.88	0.01105	7.88	0.00172	7.88	0.0019	7.88	0.000596	7.88	0.01696	7.88	0.00381	7.88	0.00124	7.88	0.00154	7.88	0.03317
7.88667	0.01057	7.88667	0.00174	7.88667	0.00188	7.88667	0.0005895	7.88667	0.01744	7.88667	0.00378	7.88667	0.00123	7.88667	0.00154	7.88667	0.03366
7.89333	0.01014	7.89333	0.00176	7.89333	0.00187	7.89333	0.00057975	7.89333	0.01793	7.89333	0.00376	7.89333	0.00122	7.89333	0.00154	7.89333	0.03412
7.9	0.00974	7.9	0.00178	7.9	0.00185	7.9	0.00057475	7.9	0.01842	7.9	0.00374	7.9	0.00121	7.9	0.00155	7.9	0.03456
7.90667	0.00937	7.90667	0.0018	7.90667	0.00184	7.90667	0.00057325	7.90667	0.01891	7.90667	0.00373	7.90667	0.00119	7.90667	0.00155	7.90667	0.03495
7.91333	0.00904	7.91333	0.00181	7.91333	0.00183	7.91333	0.0005715	7.91333	0.0194	7.91333	0.00373	7.91333	0.00118	7.91333	0.00156	7.91333	0.03531
7.92	0.00874	7.92	0.00181	7.92	0.00182	7.92	0.00057075	7.92	0.01988	7.92	0.00372	7.92	0.00117	7.92	0.00158	7.92	0.03562
7.92667	0.00847	7.92667	0.00181	7.92667	0.00182	7.92667	0.000573	7.92667	0.02036	7.92667	0.00372	7.92667	0.00116	7.92667	0.00159	7.92667	0.03588
7.93333	0.00823	7.93333	0.00181	7.93333	0.00182	7.93333	0.0005805	7.93333	0.02083	7.93333	0.00372	7.93333	0.00116	7.93333	0.0016	7.93333	0.03609
7.94	0.00801	7.94	0.0018	7.94	0.00182	7.94	0.0005885	7.94	0.02129	7.94	0.00372	7.94	0.00115	7.94	0.00161	7.94	0.03625
7.94667	0.00782	7.94667	0.00179	7.94667	0.00182	7.94667	0.0005965	7.94667	0.02174	7.94667	0.00373	7.94667	0.00115	7.94667	0.00163	7.94667	0.03637
7.95333	0.00765	7.95333	0.00177	7.95333	0.00183	7.95333	0.00060625	7.95333	0.02217	7.95333	0.00374	7.95333	0.00115	7.95333	0.00165	7.95333	0.03643
7.96	0.00751	7.96	0.00176	7.96	0.00183	7.96	0.000617	7.96	0.02258	7.96	0.00376	7.96	0.00115	7.96	0.00167	7.96	0.03645
7.96667	0.00738	7.96667	0.00175	7.96667	0.00184	7.96667	0.00062775	7.96667	0.02298	7.96667	0.00377	7.96667	0.00116	7.96667	0.00168	7.96667	0.03644
7.97333	0.00728	7.97333	0.00173	7.97333	0.00185	7.97333	0.00064325	7.97333	0.02335	7.97333	0.00379	7.97333	0.00117	7.97333	0.0017	7.97333	0.03638
7.98	0.00719	7.98	0.00172	7.98	0.00186	7.98	0.00066275	7.98	0.02371	7.98	0.00381	7.98	0.00117	7.98	0.00172	7.98	0.03629
7.98667	0.00711	7.98667	0.00172	7.98667	0.00186	7.98667	0.0006785	7.98667	0.02403	7.98667	0.00382	7.98667	0.00118	7.98667	0.00175	7.98667	0.03617
7.99333	0.00705	7.99333	0.00171	7.99333	0.00188	7.99333	0.00069075	7.99333	0.02433	7.99333	0.00384	7.99333	0.00118	7.99333	0.00177	7.99333	0.03603
8	0.00701	8	0.0017	8	0.00189	8	0.00070975	8	0.0246	8	0.00386	8	0.00119	8	0.00179	8	0.03587
8.00667	0.00697	8.00667	0.0017	8.00667	0.0019	8.00667	0.0007335	8.00667	0.02483	8.00667	0.00387	8.00667	0.0012	8.00667	0.00181	8.00667	0.0357
8.01333	0.00694	8.01333	0.0017	8.01333	0.00191	8.01333	0.00075625	8.01333	0.02503	8.01333	0.00388	8.01333	0.0012	8.01333	0.00183	8.01333	0.03552
8.02	0.00692	8.02	0.00171	8.02	0.00193	8.02	0.00078075	8.02	0.02519	8.02	0.00389	8.02	0.00122	8.02	0.00185	8.02	0.03533
8.02667	0.0069	8.02667	0.00172	8.02667	0.00195	8.02667	0.000804	8.02667	0.02532	8.02667	0.0039	8.02667	0.00123	8.02667	0.00188	8.02667	0.03515
8.03333	0.00689	8.03333	0.00174	8.03333	0.00197	8.03333	0.00082725	8.03333	0.0254	8.03333	0.0039	8.03333	0.00124	8.03333	0.0019	8.03333	0.03497
8.04	0.00688	8.04	0.00176	8.04	0.00199	8.04	0.00085525	8.04	0.02545	8.04	0.0039	8.04	0.00126	8.04	0.00192	8.04	0.03478
8.04667	0.00688	8.04667	0.0018	8.04667	0.00202	8.04667	0.00088875	8.04667	0.02548	8.04667	0.0039	8.04667	0.00128	8.04667	0.00195	8.04667	0.03459
8.05333	0.00688	8.05333	0.00184	8.05333	0.00204	8.05333	0.0009195	8.05333	0.02547	8.05333	0.0039	8.05333	0.0013	8.05333	0.00198	8.05333	0.0344
8.06	0.00689	8.06	0.00189	8.06	0.00207	8.06	0.0009485	8.06	0.02544	8.06	0.0039	8.06	0.00132	8.06	0.00202	8.06	0.03421
8.06667	0.00689	8.06667	0.00196	8.06667	0.0021	8.06667	0.0009795	8.06667	0.0254	8.06667	0.0039	8.06667	0.00134	8.06667	0.00206	8.06667	0.03402
8.07333	0.0069	8.07333	0.00203	8.07333	0.00213	8.07333	0.00101	8.07333	0.02535	8.07333	0.0039	8.07333	0.00137	8.07333	0.0021	8.07333	0.03383
8.08	0.0069	8.08	0.00212	8.08	0.00217	8.08	0.00105	8.08	0.02529	8.08	0.0039	8.08	0.00139	8.08	0.00215	8.08	0.03363
8.08667	0.00691	8.08667	0.00221	8.08667	0.00221	8.08667	0.00108	8.08667	0.02522	8.08667	0.00391	8.08667	0.00142	8.08667	0.00221	8.08667	0.03345
8.09333	0.00691	8.09333	0.00231	8.09333	0.00224	8.09333	0.00112	8.09333	0.02515	8.09333	0.00392	8.09333	0.00144	8.09333	0.00226	8.09333	0.03327
8.1	0.00691	8.1	0.00242	8.1	0.00228	8.1	0.00116	8.1	0.02507	8.1	0.00394	8.1	0.00147	8.1	0.00232	8.1	0.03309
8.10667	0.00691	8.10667	0.00254	8.10667	0.00232	8.10667	0.0012	8.10667	0.02499	8.10667	0.00396	8.10667	0.0015	8.10667	0.00237	8.10667	0.03293
8.11333	0.00691	8.11333	0.00265	8.11333	0.00236	8.11333	0.00124	8.11333	0.0249	8.11333	0.00398	8.11333	0.00153	8.11333	0.00243	8.11333	0.03277
8.12	0.00692	8.12	0.00278	8.12	0.0024	8.12	0.00128	8.12	0.0248	8.12	0.00401	8.12	0.00156	8.12	0.0025	8.12	0.03262
8.12667	0.00692	8.12667	0.00291	8.12667	0.00244	8.12667	0.00133	8.12667	0.02469	8.12667	0.00404	8.12667	0.00159	8.12667	0.00256	8.12667	0.03247
8.13333	0.00694	8.13333	0.00304	8.13333	0.00248	8.13333	0.00138	8.13333	0.02457	8.13333	0.00408	8.13333	0.00161	8.13333	0.00262	8.13333	0.03234
8.14	0.00696	8.14	0.00316	8.14	0.00252	8.14	0.00143	8.14	0.02443	8.14	0.00413	8.14	0.00164	8.14	0.00268	8.14	0.03221
8.14667	0.00699	8.14667	0.00328	8.14667	0.00257	8.14667	0.00148	8.14667	0.02427	8.14667	0.00417	8.14667	0.00167	8.14667	0.00274	8.14667	0.03209
8.15333	0.00704	8.15333	0.0034	8.15333	0.00262	8.15333	0.00153	8.15333	0.0241	8.15333	0.00422	8.15333	0.0017	8.15333	0.0028	8.15333	0.03196
8.16	0.0071	8.16	0.00351	8.16	0.00267	8.16	0.00159	8.16	0.02391	8.16	0.00428	8.16	0.00173	8.16	0.00286	8.16	0.03184
8.16667	0.00716	8.16667	0.0036	8.16667	0.00273	8.16667	0.00164	8.16667	0.02371	8.16667	0.00434	8.16667	0.00175	8.16667	0.00292	8.16667	0.03171
8.17333	0.00723	8.17333	0.00368	8.17333	0.00278	8.17333	0.00169	8.17333	0.02349	8.17333	0.00441	8.17333	0.00178	8.17333	0.00297	8.17333	0.03158
8.18	0.0073	8.18	0.00374	8.18	0.00283	8.18	0.00175	8.18	0.02326	8.18	0.00448	8.18	0.0018	8.18	0.00302	8.18	0.03145
8.18667	0.00737	8.18667	0.00378	8.18667	0.00289	8.18667	0.0018	8.18667	0.02302	8.18667	0.00455	8.18667	0.00183	8.18667	0.00306	8.18667	0.03131
8.19333	0.00744	8.19333	0.0038	8.19333	0.00294	8.19333	0.00185	8.19333	0.02278	8.19333	0.00462	8.19333	0.00184	8.19333	0.0031	8.19333	0.03117
8.2	0.00749	8.2	0.00381	8.2	0.00298	8.2	0.00189	8.2	0.02253	8.2	0.0047	8.2	0.00186	8.2	0.00314	8.2	0.03104
8.20667	0.00754	8.20667	0.00379	8.20667	0.00303	8.20667	0.00194	8.20667	0.02229	8.20667	0.00478	8.20667	0.00187	8.20667	0.00317	8.20667	0.03092
8.21333	0.00757	8.21333	0.00376	8.21333	0.00307	8.21333	0.00198	8.21333	0.02204	8.21333	0.00486	8.21333	0.00189	8.21333	0.00318	8.21333	0.03081
8.22	0.00758	8.22	0.00372	8.22	0.0031	8.22	0.00202	8.22	0.0218	8.22	0.00494	8.22	0.0019	8.22	0.0032	8.22	0.03072
8.22667	0.00757	8.22667	0.00367	8.22667	0.00313	8.22667	0.00206	8.22667	0.02155	8.22667	0.00502	8.22667	0.00191	8.22667	0.0032	8.22667	0.03067
8.23333	0.00754	8.23333	0.0036	8.23333	0.00316	8.23333	0.00208	8.23333	0.02131	8.23333	0.0051	8.23333	0.00192	8.23333	0.0032	8.23333	0.03065
8.24	0.00749	8.24	0.00353	8.24	0.00318	8.24	0.0021	8.24	0.02107	8.24	0.00518	8.24	0.00193	8.24	0.00319	8.24	0.03066
8.24667	0.00744	8.24667	0.00346	8.24667	0.0032	8.24667	0.00212	8.24667	0.02084	8.24667	0.00525	8.24667	0.00194	8.24667	0.00318	8.24667	0.03071
8.25333	0.00737	8.25333	0.00339	8.25333	0.00321	8.25333	0.00214	8.25333	0.02063	8.25333	0.00532	8.25333	0.00194	8.25333	0.00316	8.25333	0.0308
8.26	0.00729	8.26	0.00332	8.26	0.00322	8.26	0.00215	8.26	0.02042	8.26	0.00539	8.26	0.00195	8.26	0.00313	8.26	0.03094
8.26667	0.00721	8.26667	0.00325	8.26667	0.00323	8.26667	0.00215	8.26667	0.02024	8.26667	0.00545	8.26667	0.00195	8.26667	0.0031	8.26667	0.03111
8.27333	0.00712	8.27333	0.00318	8.27333	0.00323	8.27333	0.00214	8.27333	0.02009	8.27333	0.00551	8.27333	0.00195	8.27333	0.00306	8.27333	0.03131
8.28	0.00704	8.28	0.00312	8.28	0.00322	8.28	0.00213	8.28	0.01998	8.28	0.00556	8.28	0.00195	8.28	0.00302	8.28	0.03154
8.28667	0.00695	8.28667	0.00307	8.28667	0.00321	8.28667	0.00211	8.28667	0.0199	8.28667	0.00561	8.28667	0.00194	8.28667	0.00297	8.28667	0.03178
8.29333	0.00687	8.29333	0.00302	8.29333	0.0032	8.29333	0.00209	8.29333	0.01987	8.29333	0.00567	8.29333	0.00193	8.29333	0.00292	8.29333	0.03205
8.3	0.00678	8.3	0.00299	8.3	0.00319	8.3	0.00206	8.3	0.01991	8.3	0.00571	8.3	0.00192	8.3	0.00287	8.3	0.03233
8.30667	0.00671	8.30667	0.00295	8.30667	0.00316	8.30667	0.00202	8.30667	0.02002	8.30667	0.00574	8.30667	0.00191	8.30667	0.00281	8.30667	0.03261
8.31333	0.00664	8.31333	0.00293	8.31333	0.00313	8.31333	0.00198	8.31333	0.02021	8.31333	0.00578	8.31333	0.00188	8.31333	0.00274	8.31333	0.03289
8.32	0.00657	8.32	0.00293	8.32	0.00309	8.32	0.00194	8.32	0.02048	8.32	0.00581	8.32	0.00186	8.32	0.00268	8.32	0.03318
8.32667	0.00651	8.32667	0.00294	8.32667	0.00305	8.32667	0.00189	8.32667	0.02084	8.32667	0.00583	8.32667	0.00184	8.32667	0.00261	8.32667	0.03345
8.33333	0.00645	8.33333	0.00296	8.33333	0.00301	8.33333	0.00184	8.33333	0.0213	8.33333	0.00584	8.33333	0.00181	8.33333	0.00253	8.33333	0.03373
8.34	0.0064	8.34	0.00301	8.34	0.00296	8.34	0.00179	8.34	0.02185	8.34	0.00584	8.34	0.00177	8.34	0.00245	8.34	0.03399
8.34667	0.00636	8.34667	0.00308	8.34667	0.00291	8.34667	0.00173	8.34667	0.02249	8.34667	0.00583	8.34667	0.00174	8.34667	0.00237	8.34667	0.03425
8.35333	0.00631	8.35333	0.00319	8.35333	0.00286	8.35333	0.00168	8.35333	0.02322	8.35333	0.00582	8.35333	0.00171	8.35333	0.00229	8.35333	0.03448
8.36	0.00628	8.36	0.00333	8.36	0.0028	8.36	0.00161	8.36	0.02405	8.36	0.0058	8.36	0.00167	8.36	0.00221	8.36	0.03469
8.36667	0.00624	8.36667	0.0035	8.36667	0.00274	8.36667	0.00155	8.36667	0.02495	8.36667	0.00577	8.36667	0.00164	8.36667	0.00213	8.36667	0.03489
8.37333	0.00622	8.37333	0.00371	8.37333	0.00268	8.37333	0.00148	8.37333	0.02591	8.37333	0.00573	8.37333	0.0016	8.37333	0.00206	8.37333	0.03507
8.38	0.0062	8.38	0.00395	8.38	0.00262	8.38	0.00142	8.38	0.02692	8.38	0.00568	8.38	0.00156	8.38	0.00199	8.38	0.03523
8.38667	0.00618	8.38667	0.00422	8.38667	0.00255	8.38667	0.00136	8.38667	0.02797	8.38667	0.00562	8.38667	0.00152	8.38667	0.00192	8.38667	0.03535
8.39333	0.00617	8.39333	0.00452	8.39333	0.00248	8.39333	0.00129	8.39333	0.02905	8.39333	0.00557	8.39333	0.00148	8.39333	0.00186	8.39333	0.03546
8.4	0.00616	8.4	0.00485	8.4	0.00241	8.4	0.00123	8.4	0.03014	8.4	0.00551	8.4	0.00145	8.4	0.0018	8.4	0.03554
8.40667	0.00617	8.40667	0.00519	8.40667	0.00234	8.40667	0.00117	8.40667	0.03123	8.40667	0.00544	8.40667	0.00141	8.40667	0.00175	8.40667	0.03561
8.41333	0.00617	8.41333	0.00555	8.41333	0.00228	8.41333	0.00111	8.41333	0.03229	8.41333	0.00537	8.41333	0.00138	8.41333	0.0017	8.41333	0.03566
8.42	0.00617	8.42	0.00592	8.42	0.00222	8.42	0.00105	8.42	0.03332	8.42	0.00529	8.42	0.00134	8.42	0.00166	8.42	0.03569
8.42667	0.00617	8.42667	0.00629	8.42667	0.00216	8.42667	0.0009925	8.42667	0.03431	8.42667	0.00521	8.42667	0.00132	8.42667	0.00162	8.42667	0.03571
8.43333	0.00617	8.43333	0.00667	8.43333	0.00211	8.43333	0.00093975	8.43333	0.03526	8.43333	0.00512	8.43333	0.00129	8.43333	0.0016	8.43333	0.03572
8.44	0.00617	8.44	0.00704	8.44	0.00206	8.44	0.0008935	8.44	0.03615	8.44	0.00504	8.44	0.00127	8.44	0.00159	8.44	0.03573
8.44667	0.00617	8.44667	0.00739	8.44667	0.00201	8.44667	0.00084725	8.44667	0.03697	8.44667	0.00495	8.44667	0.00125	8.44667	0.00158	8.44667	0.03575
8.45333	0.00616	8.45333	0.00774	8.45333	0.00197	8.45333	0.000807	8.45333	0.03774	8.45333	0.00486	8.45333	0.00123	8.45333	0.00158	8.45333	0.03577
8.46	0.00615	8.46	0.00807	8.46	0.00194	8.46	0.0007755	8.46	0.03845	8.46	0.00478	8.46	0.00123	8.46	0.0016	8.46	0.03581
8.46667	0.00615	8.46667	0.00839	8.46667	0.00191	8.46667	0.000752	8.46667	0.03911	8.46667	0.00469	8.46667	0.00122	8.46667	0.00161	8.46667	0.03588
8.47333	0.00615	8.47333	0.00869	8.47333	0.00189	8.47333	0.000737	8.47333	0.03972	8.47333	0.00462	8.47333	0.00121	8.47333	0.00164	8.47333	0.03597
8.48	0.00616	8.48	0.00897	8.48	0.00188	8.48	0.00072825	8.48	0.04029	8.48	0.00454	8.48	0.00121	8.48	0.00167	8.48	0.03609
8.48667	0.00618	8.48667	0.00924	8.48667	0.00187	8.48667	0.0007275	8.48667	0.04084	8.48667	0.00447	8.48667	0.00121	8.48667	0.00171	8.48667	0.03624
8.49333	0.00621	8.49333	0.00949	8.49333	0.00187	8.49333	0.0007365	8.49333	0.04137	8.49333	0.00441	8.49333	0.00121	8.49333	0.00176	8.49333	0.03643
8.5	0.00626	8.5	0.00973	8.5	0.00188	8.5	0.00076125	8.5	0.04189	8.5	0.00435	8.5	0.00121	8.5	0.00182	8.5	0.03666
8.50667	0.00634	8.50667	0.00996	8.50667	0.0019	8.50667	0.00079575	8.50667	0.04241	8.50667	0.00429	8.50667	0.00121	8.50667	0.00189	8.50667	0.03692
8.51333	0.00643	8.51333	0.01016	8.51333	0.00194	8.51333	0.00083675	8.51333	0.04293	8.51333	0.00424	8.51333	0.00121	8.51333	0.00196	8.51333	0.0372
8.52	0.00655	8.52	0.01035	8.52	0.00198	8.52	0.00088975	8.52	0.04346	8.52	0.0042	8.52	0.00121	8.52	0.00203	8.52	0.0375
8.52667	0.00669	8.52667	0.01053	8.52667	0.00203	8.52667	0.00095175	8.52667	0.04401	8.52667	0.00416	8.52667	0.00122	8.52667	0.0021	8.52667	0.03783
8.53333	0.00687	8.53333	0.01068	8.53333	0.00209	8.53333	0.00103	8.53333	0.04457	8.53333	0.00413	8.53333	0.00123	8.53333	0.00219	8.53333	0.03817
8.54	0.00707	8.54	0.01082	8.54	0.00215	8.54	0.00111	8.54	0.04515	8.54	0.00411	8.54	0.00124	8.54	0.00228	8.54	0.03851
8.54667	0.0073	8.54667	0.01093	8.54667	0.00223	8.54667	0.0012	8.54667	0.04575	8.54667	0.0041	8.54667	0.00125	8.54667	0.00237	8.54667	0.03886
8.55333	0.00756	8.55333	0.01103	8.55333	0.0023	8.55333	0.00129	8.55333	0.04634	8.55333	0.00409	8.55333	0.00126	8.55333	0.00247	8.55333	0.03922
8.56	0.00785	8.56	0.01111	8.56	0.00238	8.56	0.00139	8.56	0.04694	8.56	0.0041	8.56	0.00128	8.56	0.00257	8.56	0.03956
8.56667	0.00816	8.56667	0.01117	8.56667	0.00247	8.56667	0.0015	8.56667	0.04752	8.56667	0.00411	8.56667	0.00129	8.56667	0.00267	8.56667	0.0399
8.57333	0.00849	8.57333	0.0112	8.57333	0.00256	8.57333	0.00162	8.57333	0.04808	8.57333	0.00414	8.57333	0.00131	8.57333	0.00277	8.57333	0.04024
8.58	0.00885	8.58	0.01121	8.58	0.00265	8.58	0.00173	8.58	0.04857	8.58	0.00417	8.58	0.00133	8.58	0.00287	8.58	0.04056
8.58667	0.00921	8.58667	0.0112	8.58667	0.00275	8.58667	0.00185	8.58667	0.049	8.58667	0.00422	8.58667	0.00135	8.58667	0.00297	8.58667	0.04089
8.59333	0.00958	8.59333	0.01116	8.59333	0.00285	8.59333	0.00197	8.59333	0.04935	8.59333	0.00428	8.59333	0.00137	8.59333	0.00307	8.59333	0.0412
8.6	0.00997	8.6	0.01109	8.6	0.00294	8.6	0.00209	8.6	0.04959	8.6	0.00435	8.6	0.00139	8.6	0.00317	8.6	0.04151
8.60667	0.01035	8.60667	0.01098	8.60667	0.00305	8.60667	0.00221	8.60667	0.04974	8.60667	0.00443	8.60667	0.00142	8.60667	0.00327	8.60667	0.0418
8.61333	0.01073	8.61333	0.01085	8.61333	0.00315	8.61333	0.00233	8.61333	0.04977	8.61333	0.00453	8.61333	0.00145	8.61333	0.00335	8.61333	0.04208
8.62	0.0111	8.62	0.01068	8.62	0.00324	8.62	0.00245	8.62	0.04966	8.62	0.00464	8.62	0.00147	8.62	0.00343	8.62	0.04234
8.62667	0.01145	8.62667	0.01048	8.62667	0.00334	8.62667	0.00256	8.62667	0.04944	8.62667	0.00475	8.62667	0.0015	8.62667	0.00351	8.62667	0.04258
8.63333	0.01178	8.63333	0.01026	8.63333	0.00344	8.63333	0.00266	8.63333	0.0491	8.63333	0.00487	8.63333	0.00154	8.63333	0.00358	8.63333	0.0428
8.64	0.0121	8.64	0.01002	8.64	0.00353	8.64	0.00277	8.64	0.04864	8.64	0.005	8.64	0.00157	8.64	0.00365	8.64	0.04298
8.64667	0.01239	8.64667	0.00976	8.64667	0.00363	8.64667	0.00286	8.64667	0.04809	8.64667	0.00514	8.64667	0.00161	8.64667	0.00371	8.64667	0.04311
8.65333	0.01264	8.65333	0.0095	8.65333	0.00371	8.65333	0.00295	8.65333	0.04745	8.65333	0.00528	8.65333	0.00164	8.65333	0.00376	8.65333	0.04319
8.66	0.01285	8.66	0.00923	8.66	0.0038	8.66	0.00303	8.66	0.04673	8.66	0.00543	8.66	0.00167	8.66	0.00379	8.66	0.04321
8.66667	0.01303	8.66667	0.00896	8.66667	0.00388	8.66667	0.0031	8.66667	0.04595	8.66667	0.00559	8.66667	0.0017	8.66667	0.00383	8.66667	0.04317
8.67333	0.01317	8.67333	0.0087	8.67333	0.00396	8.67333	0.00316	8.67333	0.04513	8.67333	0.00574	8.67333	0.00174	8.67333	0.00386	8.67333	0.04304
8.68	0.01326	8.68	0.00844	8.68	0.00404	8.68	0.00322	8.68	0.04428	8.68	0.00591	8.68	0.00177	8.68	0.00387	8.68	0.04283
8.68667	0.0133	8.68667	0.00819	8.68667	0.0041	8.68667	0.00326	8.68667	0.0434	8.68667	0.00607	8.68667	0.0018	8.68667	0.00389	8.68667	0.04253
8.69333	0.0133	8.69333	0.00794	8.69333	0.00416	8.69333	0.00329	8.69333	0.04251	8.69333	0.00624	8.69333	0.00183	8.69333	0.00389	8.69333	0.04214
8.7	0.01325	8.7	0.00771	8.7	0.00422	8.7	0.00332	8.7	0.04162	8.7	0.0064	8.7	0.00186	8.7	0.00389	8.7	0.04166
8.70667	0.01317	8.70667	0.00748	8.70667	0.00426	8.70667	0.00333	8.70667	0.04073	8.70667	0.00656	8.70667	0.00189	8.70667	0.00389	8.70667	0.04109
8.71333	0.01305	8.71333	0.00726	8.71333	0.0043	8.71333	0.00333	8.71333	0.03983	8.71333	0.00671	8.71333	0.00192	8.71333	0.00389	8.71333	0.04043
8.72	0.01289	8.72	0.00704	8.72	0.00433	8.72	0.00333	8.72	0.03894	8.72	0.00685	8.72	0.00194	8.72	0.00388	8.72	0.03969
8.72667	0.01269	8.72667	0.00682	8.72667	0.00435	8.72667	0.00331	8.72667	0.03806	8.72667	0.00698	8.72667	0.00197	8.72667	0.00386	8.72667	0.03888
8.73333	0.01248	8.73333	0.00661	8.73333	0.00437	8.73333	0.00329	8.73333	0.03719	8.73333	0.0071	8.73333	0.00199	8.73333	0.00385	8.73333	0.03802
8.74	0.01224	8.74	0.00642	8.74	0.00438	8.74	0.00326	8.74	0.03633	8.74	0.00721	8.74	0.00202	8.74	0.00384	8.74	0.03712
8.74667	0.01198	8.74667	0.00623	8.74667	0.00437	8.74667	0.00322	8.74667	0.03547	8.74667	0.0073	8.74667	0.00205	8.74667	0.00383	8.74667	0.03618
8.75333	0.01171	8.75333	0.00605	8.75333	0.00436	8.75333	0.00318	8.75333	0.03461	8.75333	0.00738	8.75333	0.00207	8.75333	0.00381	8.75333	0.03523
8.76	0.01144	8.76	0.00588	8.76	0.00435	8.76	0.00313	8.76	0.03376	8.76	0.00745	8.76	0.00209	8.76	0.00379	8.76	0.03429
8.76667	0.01116	8.76667	0.00572	8.76667	0.00432	8.76667	0.00308	8.76667	0.03291	8.76667	0.0075	8.76667	0.00211	8.76667	0.00377	8.76667	0.03335
8.77333	0.01089	8.77333	0.00558	8.77333	0.00429	8.77333	0.00302	8.77333	0.03206	8.77333	0.00753	8.77333	0.00212	8.77333	0.00375	8.77333	0.03243
8.78	0.01062	8.78	0.00544	8.78	0.00425	8.78	0.00296	8.78	0.03121	8.78	0.00756	8.78	0.00214	8.78	0.00373	8.78	0.03155
8.78667	0.01037	8.78667	0.00532	8.78667	0.00422	8.78667	0.00291	8.78667	0.03036	8.78667	0.00757	8.78667	0.00215	8.78667	0.00371	8.78667	0.0307
8.79333	0.01013	8.79333	0.00521	8.79333	0.00417	8.79333	0.00285	8.79333	0.02951	8.79333	0.00758	8.79333	0.00217	8.79333	0.00368	8.79333	0.0299
8.8	0.00991	8.8	0.00511	8.8	0.00413	8.8	0.00279	8.8	0.02866	8.8	0.00757	8.8	0.00218	8.8	0.00365	8.8	0.02915
8.80667	0.00972	8.80667	0.00501	8.80667	0.00409	8.80667	0.00273	8.80667	0.02781	8.80667	0.00756	8.80667	0.00219	8.80667	0.00362	8.80667	0.02845
8.81333	0.00957	8.81333	0.00493	8.81333	0.00405	8.81333	0.00268	8.81333	0.02697	8.81333	0.00754	8.81333	0.00221	8.81333	0.0036	8.81333	0.02781
8.82	0.00946	8.82	0.00486	8.82	0.00402	8.82	0.00262	8.82	0.02614	8.82	0.00752	8.82	0.00222	8.82	0.00357	8.82	0.02723
8.82667	0.00939	8.82667	0.0048	8.82667	0.00398	8.82667	0.00257	8.82667	0.02532	8.82667	0.00749	8.82667	0.00223	8.82667	0.00355	8.82667	0.0267
8.83333	0.00938	8.83333	0.00474	8.83333	0.00394	8.83333	0.00252	8.83333	0.02452	8.83333	0.00746	8.83333	0.00224	8.83333	0.00353	8.83333	0.02623
8.84	0.00944	8.84	0.00469	8.84	0.0039	8.84	0.00247	8.84	0.02373	8.84	0.00743	8.84	0.00226	8.84	0.00351	8.84	0.0258
8.84667	0.00956	8.84667	0.00465	8.84667	0.00387	8.84667	0.00242	8.84667	0.02298	8.84667	0.00739	8.84667	0.00227	8.84667	0.0035	8.84667	0.02543
8.85333	0.00976	8.85333	0.00461	8.85333	0.00382	8.85333	0.00237	8.85333	0.02224	8.85333	0.00735	8.85333	0.00229	8.85333	0.0035	8.85333	0.0251
8.86	0.01004	8.86	0.00458	8.86	0.00378	8.86	0.00233	8.86	0.02153	8.86	0.0073	8.86	0.0023	8.86	0.00351	8.86	0.02481
8.86667	0.01038	8.86667	0.00456	8.86667	0.00374	8.86667	0.00228	8.86667	0.02085	8.86667	0.00725	8.86667	0.00231	8.86667	0.00352	8.86667	0.02457
8.87333	0.0108	8.87333	0.00453	8.87333	0.00371	8.87333	0.00225	8.87333	0.0202	8.87333	0.00719	8.87333	0.00232	8.87333	0.00354	8.87333	0.02435
8.88	0.01129	8.88	0.00451	8.88	0.00368	8.88	0.00221	8.88	0.01959	8.88	0.00713	8.88	0.00233	8.88	0.00357	8.88	0.02417
8.88667	0.01184	8.88667	0.00449	8.88667	0.00365	8.88667	0.00218	8.88667	0.019	8.88667	0.00707	8.88667	0.00234	8.88667	0.0036	8.88667	0.02403
8.89333	0.01245	8.89333	0.00446	8.89333	0.00363	8.89333	0.00215	8.89333	0.01845	8.89333	0.007	8.89333	0.00235	8.89333	0.00364	8.89333	0.02392
8.9	0.01311	8.9	0.00445	8.9	0.00362	8.9	0.00213	8.9	0.01793	8.9	0.00693	8.9	0.00236	8.9	0.00369	8.9	0.02384
8.90667	0.0138	8.90667	0.00443	8.90667	0.00361	8.90667	0.00211	8.90667	0.01745	8.90667	0.00687	8.90667	0.00236	8.90667	0.00374	8.90667	0.02379
8.91333	0.01452	8.91333	0.00441	8.91333	0.0036	8.91333	0.0021	8.91333	0.017	8.91333	0.0068	8.91333	0.00237	8.91333	0.0038	8.91333	0.02376
8.92	0.01526	8.92	0.0044	8.92	0.0036	8.92	0.00209	8.92	0.01658	8.92	0.00673	8.92	0.00238	8.92	0.00387	8.92	0.02377
8.92667	0.016	8.92667	0.00439	8.92667	0.00361	8.92667	0.00208	8.92667	0.0162	8.92667	0.00667	8.92667	0.00239	8.92667	0.00395	8.92667	0.02379
8.93333	0.01674	8.93333	0.00439	8.93333	0.00363	8.93333	0.00209	8.93333	0.01585	8.93333	0.00661	8.93333	0.0024	8.93333	0.00404	8.93333	0.02382
8.94	0.01748	8.94	0.00439	8.94	0.00365	8.94	0.00209	8.94	0.01555	8.94	0.00655	8.94	0.00242	8.94	0.00413	8.94	0.02388
8.94667	0.01819	8.94667	0.0044	8.94667	0.00367	8.94667	0.0021	8.94667	0.01527	8.94667	0.00649	8.94667	0.00243	8.94667	0.00422	8.94667	0.02394
8.95333	0.01886	8.95333	0.00442	8.95333	0.0037	8.95333	0.00212	8.95333	0.01503	8.95333	0.00644	8.95333	0.00243	8.95333	0.00432	8.95333	0.024
8.96	0.01949	8.96	0.00444	8.96	0.00373	8.96	0.00214	8.96	0.01483	8.96	0.0064	8.96	0.00245	8.96	0.00442	8.96	0.02406
8.96667	0.02006	8.96667	0.00447	8.96667	0.00376	8.96667	0.00216	8.96667	0.01466	8.96667	0.00636	8.96667	0.00246	8.96667	0.00452	8.96667	0.02412
8.97333	0.02054	8.97333	0.00451	8.97333	0.0038	8.97333	0.00219	8.97333	0.01454	8.97333	0.00634	8.97333	0.00247	8.97333	0.00461	8.97333	0.02418
8.98	0.02095	8.98	0.00454	8.98	0.00383	8.98	0.00223	8.98	0.01445	8.98	0.00632	8.98	0.00248	8.98	0.00469	8.98	0.02423
8.98667	0.02125	8.98667	0.00458	8.98667	0.00387	8.98667	0.00227	8.98667	0.0144	8.98667	0.00631	8.98667	0.0025	8.98667	0.00476	8.98667	0.02427
8.99333	0.02145	8.99333	0.00462	8.99333	0.00392	8.99333	0.00231	8.99333	0.01438	8.99333	0.0063	8.99333	0.00251	8.99333	0.00483	8.99333	0.02429
9	0.02156	9	0.00466	9	0.00397	9	0.00236	9	0.01441	9	0.00631	9	0.00253	9	0.00488	9	0.02429
9.00667	0.02156	9.00667	0.0047	9.00667	0.00402	9.00667	0.00242	9.00667	0.01447	9.00667	0.00633	9.00667	0.00255	9.00667	0.00492	9.00667	0.02428
9.01333	0.02146	9.01333	0.00474	9.01333	0.00408	9.01333	0.00247	9.01333	0.01456	9.01333	0.00636	9.01333	0.00257	9.01333	0.00496	9.01333	0.02424
9.02	0.02127	9.02	0.00477	9.02	0.00413	9.02	0.00253	9.02	0.01468	9.02	0.00639	9.02	0.00259	9.02	0.00498	9.02	0.02419
9.02667	0.021	9.02667	0.0048	9.02667	0.00418	9.02667	0.00259	9.02667	0.01483	9.02667	0.00643	9.02667	0.00261	9.02667	0.00499	9.02667	0.02411
9.03333	0.02066	9.03333	0.00483	9.03333	0.00424	9.03333	0.00265	9.03333	0.015	9.03333	0.00647	9.03333	0.00262	9.03333	0.00499	9.03333	0.02401
9.04	0.02026	9.04	0.00486	9.04	0.00429	9.04	0.0027	9.04	0.01519	9.04	0.00652	9.04	0.00264	9.04	0.00498	9.04	0.02388
9.04667	0.01981	9.04667	0.00489	9.04667	0.00434	9.04667	0.00276	9.04667	0.0154	9.04667	0.00658	9.04667	0.00266	9.04667	0.00495	9.04667	0.02373
9.05333	0.01931	9.05333	0.00491	9.05333	0.00438	9.05333	0.00281	9.05333	0.01562	9.05333	0.00665	9.05333	0.00268	9.05333	0.00491	9.05333	0.02356
9.06	0.01878	9.06	0.00492	9.06	0.00441	9.06	0.00286	9.06	0.01584	9.06	0.00672	9.06	0.00269	9.06	0.00486	9.06	0.02336
9.06667	0.01823	9.06667	0.00494	9.06667	0.00444	9.06667	0.0029	9.06667	0.01605	9.06667	0.00679	9.06667	0.0027	9.06667	0.0048	9.06667	0.02315
9.07333	0.01767	9.07333	0.00495	9.07333	0.00447	9.07333	0.00293	9.07333	0.01627	9.07333	0.00686	9.07333	0.00271	9.07333	0.00473	9.07333	0.0229
9.08	0.0171	9.08	0.00495	9.08	0.00449	9.08	0.00296	9.08	0.01648	9.08	0.00694	9.08	0.00272	9.08	0.00465	9.08	0.02265
9.08667	0.01654	9.08667	0.00495	9.08667	0.00449	9.08667	0.00298	9.08667	0.01668	9.08667	0.00702	9.08667	0.00273	9.08667	0.00456	9.08667	0.02238
9.09333	0.01598	9.09333	0.00495	9.09333	0.0045	9.09333	0.003	9.09333	0.01686	9.09333	0.00709	9.09333	0.00273	9.09333	0.00447	9.09333	0.0221
9.1	0.01544	9.1	0.00494	9.1	0.0045	9.1	0.003	9.1	0.01704	9.1	0.00715	9.1	0.00273	9.1	0.00437	9.1	0.0218
9.10667	0.01492	9.10667	0.00493	9.10667	0.00449	9.10667	0.003	9.10667	0.01721	9.10667	0.00722	9.10667	0.00274	9.10667	0.00427	9.10667	0.0215
9.11333	0.01443	9.11333	0.00492	9.11333	0.00448	9.11333	0.00299	9.11333	0.01735	9.11333	0.00728	9.11333	0.00274	9.11333	0.00417	9.11333	0.0212
9.12	0.01396	9.12	0.0049	9.12	0.00446	9.12	0.00297	9.12	0.01749	9.12	0.00734	9.12	0.00274	9.12	0.00407	9.12	0.02091
9.12667	0.01353	9.12667	0.00489	9.12667	0.00443	9.12667	0.00295	9.12667	0.01761	9.12667	0.00739	9.12667	0.00273	9.12667	0.00398	9.12667	0.02061
9.13333	0.01312	9.13333	0.00488	9.13333	0.0044	9.13333	0.00292	9.13333	0.01773	9.13333	0.00744	9.13333	0.00272	9.13333	0.00389	9.13333	0.02032
9.14	0.01275	9.14	0.00487	9.14	0.00436	9.14	0.00288	9.14	0.01783	9.14	0.00748	9.14	0.00271	9.14	0.00381	9.14	0.02003
9.14667	0.01241	9.14667	0.00486	9.14667	0.00432	9.14667	0.00285	9.14667	0.01793	9.14667	0.00753	9.14667	0.00269	9.14667	0.00374	9.14667	0.01976
9.15333	0.01211	9.15333	0.00486	9.15333	0.00428	9.15333	0.00281	9.15333	0.01801	9.15333	0.00756	9.15333	0.00268	9.15333	0.00368	9.15333	0.0195
9.16	0.01183	9.16	0.00487	9.16	0.00423	9.16	0.00277	9.16	0.01809	9.16	0.00758	9.16	0.00267	9.16	0.00363	9.16	0.01924
9.16667	0.01159	9.16667	0.00489	9.16667	0.00418	9.16667	0.00272	9.16667	0.01816	9.16667	0.0076	9.16667	0.00265	9.16667	0.00358	9.16667	0.01899
9.17333	0.01137	9.17333	0.00492	9.17333	0.00413	9.17333	0.00267	9.17333	0.01821	9.17333	0.00762	9.17333	0.00263	9.17333	0.00355	9.17333	0.01874
9.18	0.01118	9.18	0.00496	9.18	0.00408	9.18	0.00262	9.18	0.01827	9.18	0.00762	9.18	0.00262	9.18	0.00353	9.18	0.01851
9.18667	0.01101	9.18667	0.005	9.18667	0.00403	9.18667	0.00257	9.18667	0.0183	9.18667	0.00763	9.18667	0.00262	9.18667	0.00353	9.18667	0.01829
9.19333	0.01086	9.19333	0.00505	9.19333	0.00398	9.19333	0.00253	9.19333	0.01832	9.19333	0.00762	9.19333	0.00262	9.19333	0.00354	9.19333	0.01807
9.2	0.01075	9.2	0.00511	9.2	0.00394	9.2	0.00248	9.2	0.01833	9.2	0.00761	9.2	0.00262	9.2	0.00357	9.2	0.01787
9.20667	0.01065	9.20667	0.00517	9.20667	0.0039	9.20667	0.00244	9.20667	0.01831	9.20667	0.0076	9.20667	0.00263	9.20667	0.00361	9.20667	0.01768
9.21333	0.01059	9.21333	0.00523	9.21333	0.00387	9.21333	0.0024	9.21333	0.01828	9.21333	0.00758	9.21333	0.00265	9.21333	0.00368	9.21333	0.01751
9.22	0.01055	9.22	0.0053	9.22	0.00384	9.22	0.00237	9.22	0.01823	9.22	0.00755	9.22	0.00267	9.22	0.00377	9.22	0.01736
9.22667	0.01054	9.22667	0.00536	9.22667	0.00382	9.22667	0.00235	9.22667	0.01816	9.22667	0.00752	9.22667	0.00271	9.22667	0.00388	9.22667	0.01722
9.23333	0.01056	9.23333	0.00543	9.23333	0.00381	9.23333	0.00233	9.23333	0.01808	9.23333	0.00749	9.23333	0.00276	9.23333	0.004	9.23333	0.01711
9.24	0.01061	9.24	0.00549	9.24	0.00382	9.24	0.00232	9.24	0.01798	9.24	0.00746	9.24	0.00281	9.24	0.00414	9.24	0.017
9.24667	0.01069	9.24667	0.00556	9.24667	0.00383	9.24667	0.00231	9.24667	0.01786	9.24667	0.00742	9.24667	0.00288	9.24667	0.0043	9.24667	0.01692
9.25333	0.01079	9.25333	0.00563	9.25333	0.00386	9.25333	0.00232	9.25333	0.01772	9.25333	0.0074	9.25333	0.00295	9.25333	0.00447	9.25333	0.01686
9.26	0.01093	9.26	0.00569	9.26	0.00391	9.26	0.00235	9.26	0.01758	9.26	0.00737	9.26	0.00304	9.26	0.00464	9.26	0.01681
9.26667	0.01109	9.26667	0.00575	9.26667	0.00397	9.26667	0.00238	9.26667	0.01743	9.26667	0.00736	9.26667	0.00313	9.26667	0.00482	9.26667	0.01677
9.27333	0.01128	9.27333	0.0058	9.27333	0.00405	9.27333	0.00243	9.27333	0.01727	9.27333	0.00735	9.27333	0.00323	9.27333	0.00501	9.27333	0.01676
9.28	0.01149	9.28	0.00586	9.28	0.00414	9.28	0.00249	9.28	0.01711	9.28	0.00735	9.28	0.00332	9.28	0.0052	9.28	0.01676
9.28667	0.01171	9.28667	0.00591	9.28667	0.00425	9.28667	0.00257	9.28667	0.01693	9.28667	0.00737	9.28667	0.00343	9.28667	0.00541	9.28667	0.01677
9.29333	0.01196	9.29333	0.00594	9.29333	0.00437	9.29333	0.00266	9.29333	0.01675	9.29333	0.00741	9.29333	0.00353	9.29333	0.00562	9.29333	0.01681
9.3	0.01221	9.3	0.00598	9.3	0.0045	9.3	0.00277	9.3	0.01657	9.3	0.00746	9.3	0.00364	9.3	0.00583	9.3	0.01686
9.30667	0.01245	9.30667	0.00601	9.30667	0.00465	9.30667	0.00289	9.30667	0.01639	9.30667	0.00752	9.30667	0.00374	9.30667	0.00606	9.30667	0.01691
9.31333	0.0127	9.31333	0.00603	9.31333	0.00481	9.31333	0.00302	9.31333	0.01621	9.31333	0.00761	9.31333	0.00385	9.31333	0.00629	9.31333	0.01698
9.32	0.01293	9.32	0.00606	9.32	0.00497	9.32	0.00316	9.32	0.01603	9.32	0.00772	9.32	0.00396	9.32	0.00653	9.32	0.01705
9.32667	0.01315	9.32667	0.00608	9.32667	0.00515	9.32667	0.00331	9.32667	0.01585	9.32667	0.00785	9.32667	0.00407	9.32667	0.00676	9.32667	0.01712
9.33333	0.01334	9.33333	0.0061	9.33333	0.00533	9.33333	0.00347	9.33333	0.01567	9.33333	0.008	9.33333	0.00418	9.33333	0.00699	9.33333	0.01718
9.34	0.01352	9.34	0.00612	9.34	0.00552	9.34	0.00364	9.34	0.01551	9.34	0.00817	9.34	0.00429	9.34	0.0072	9.34	0.01722
9.34667	0.01366	9.34667	0.00615	9.34667	0.00571	9.34667	0.00381	9.34667	0.01535	9.34667	0.00837	9.34667	0.00441	9.34667	0.00738	9.34667	0.01726
9.35333	0.01379	9.35333	0.00617	9.35333	0.00591	9.35333	0.00398	9.35333	0.01519	9.35333	0.00858	9.35333	0.00452	9.35333	0.00753	9.35333	0.01728
9.36	0.0139	9.36	0.0062	9.36	0.00611	9.36	0.00417	9.36	0.01505	9.36	0.0088	9.36	0.00463	9.36	0.00764	9.36	0.01728
9.36667	0.01399	9.36667	0.00623	9.36667	0.00632	9.36667	0.00436	9.36667	0.01491	9.36667	0.00903	9.36667	0.00474	9.36667	0.00773	9.36667	0.01727
9.37333	0.01406	9.37333	0.00627	9.37333	0.00653	9.37333	0.00456	9.37333	0.01478	9.37333	0.00927	9.37333	0.00485	9.37333	0.00777	9.37333	0.01724
9.38	0.01412	9.38	0.00633	9.38	0.00675	9.38	0.00477	9.38	0.01465	9.38	0.00952	9.38	0.00496	9.38	0.00778	9.38	0.0172
9.38667	0.01416	9.38667	0.0064	9.38667	0.00696	9.38667	0.00497	9.38667	0.01453	9.38667	0.00977	9.38667	0.00506	9.38667	0.00778	9.38667	0.01715
9.39333	0.01418	9.39333	0.0065	9.39333	0.00716	9.39333	0.00516	9.39333	0.0144	9.39333	0.01003	9.39333	0.00515	9.39333	0.00777	9.39333	0.01709
9.4	0.01419	9.4	0.00666	9.4	0.00735	9.4	0.00534	9.4	0.01429	9.4	0.01029	9.4	0.00524	9.4	0.00777	9.4	0.01702
9.40667	0.01418	9.40667	0.00688	9.40667	0.00752	9.40667	0.0055	9.40667	0.01418	9.40667	0.01057	9.40667	0.00533	9.40667	0.0078	9.40667	0.01695
9.41333	0.01415	9.41333	0.00717	9.41333	0.00767	9.41333	0.00564	9.41333	0.01408	9.41333	0.01085	9.41333	0.0054	9.41333	0.00789	9.41333	0.01688
9.42	0.01411	9.42	0.00754	9.42	0.00779	9.42	0.00576	9.42	0.01398	9.42	0.01115	9.42	0.00548	9.42	0.00806	9.42	0.01682
9.42667	0.01405	9.42667	0.00798	9.42667	0.00789	9.42667	0.00586	9.42667	0.01389	9.42667	0.01147	9.42667	0.00555	9.42667	0.00837	9.42667	0.01677
9.43333	0.01399	9.43333	0.00847	9.43333	0.00795	9.43333	0.00594	9.43333	0.0138	9.43333	0.01179	9.43333	0.00564	9.43333	0.00883	9.43333	0.01674
9.44	0.01395	9.44	0.009	9.44	0.008	9.44	0.00601	9.44	0.01373	9.44	0.01214	9.44	0.00573	9.44	0.00951	9.44	0.01675
9.44667	0.01392	9.44667	0.00953	9.44667	0.00802	9.44667	0.00606	9.44667	0.01366	9.44667	0.01249	9.44667	0.00585	9.44667	0.01043	9.44667	0.01682
9.45333	0.01394	9.45333	0.01004	9.45333	0.00805	9.45333	0.00609	9.45333	0.01361	9.45333	0.01284	9.45333	0.00601	9.45333	0.01161	9.45333	0.01696
9.46	0.01403	9.46	0.01053	9.46	0.00809	9.46	0.0061	9.46	0.01357	9.46	0.01318	9.46	0.00621	9.46	0.01306	9.46	0.01719
9.46667	0.01418	9.46667	0.01098	9.46667	0.00818	9.46667	0.00611	9.46667	0.01356	9.46667	0.0135	9.46667	0.00649	9.46667	0.01475	9.46667	0.01753
9.47333	0.01445	9.47333	0.01139	9.47333	0.00833	9.47333	0.00612	9.47333	0.01356	9.47333	0.0138	9.47333	0.00685	9.47333	0.01662	9.47333	0.01802
9.48	0.01484	9.48	0.01177	9.48	0.00858	9.48	0.00612	9.48	0.01359	9.48	0.01406	9.48	0.00729	9.48	0.0186	9.48	0.01866
9.48667	0.01539	9.48667	0.01214	9.48667	0.00896	9.48667	0.00615	9.48667	0.01366	9.48667	0.01428	9.48667	0.00784	9.48667	0.02058	9.48667	0.01948
9.49333	0.01613	9.49333	0.01253	9.49333	0.00951	9.49333	0.00623	9.49333	0.01378	9.49333	0.01446	9.49333	0.0085	9.49333	0.02245	9.49333	0.02051
9.5	0.01708	9.5	0.01296	9.5	0.01026	9.5	0.00637	9.5	0.01396	9.5	0.01459	9.5	0.00926	9.5	0.02409	9.5	0.02176
9.50667	0.01827	9.50667	0.01344	9.50667	0.01125	9.50667	0.00662	9.50667	0.01419	9.50667	0.01469	9.50667	0.01013	9.50667	0.02539	9.50667	0.02323
9.51333	0.01969	9.51333	0.01397	9.51333	0.01247	9.51333	0.00702	9.51333	0.0145	9.51333	0.01477	9.51333	0.0111	9.51333	0.02631	9.51333	0.02493
9.52	0.02136	9.52	0.01459	9.52	0.01394	9.52	0.00761	9.52	0.0149	9.52	0.01484	9.52	0.01215	9.52	0.02681	9.52	0.02687
9.52667	0.02322	9.52667	0.01528	9.52667	0.01564	9.52667	0.00843	9.52667	0.01539	9.52667	0.01493	9.52667	0.01327	9.52667	0.02688	9.52667	0.02903
9.53333	0.02522	9.53333	0.01606	9.53333	0.01751	9.53333	0.00949	9.53333	0.01598	9.53333	0.01505	9.53333	0.01443	9.53333	0.02658	9.53333	0.03139
9.54	0.02727	9.54	0.01693	9.54	0.01949	9.54	0.01082	9.54	0.01666	9.54	0.01526	9.54	0.01561	9.54	0.02596	9.54	0.03391
9.54667	0.02928	9.54667	0.01786	9.54667	0.02148	9.54667	0.01239	9.54667	0.01745	9.54667	0.01557	9.54667	0.01678	9.54667	0.0251	9.54667	0.03655
9.55333	0.03115	9.55333	0.01885	9.55333	0.0234	9.55333	0.01416	9.55333	0.01833	9.55333	0.01605	9.55333	0.01791	9.55333	0.02408	9.55333	0.03929
9.56	0.03277	9.56	0.0199	9.56	0.02514	9.56	0.01604	9.56	0.01931	9.56	0.01674	9.56	0.01897	9.56	0.02299	9.56	0.04204
9.56667	0.03406	9.56667	0.02096	9.56667	0.02661	9.56667	0.01796	9.56667	0.02038	9.56667	0.01769	9.56667	0.01995	9.56667	0.02187	9.56667	0.04477
9.57333	0.03495	9.57333	0.02203	9.57333	0.02776	9.57333	0.0198	9.57333	0.02152	9.57333	0.01897	9.57333	0.0208	9.57333	0.02075	9.57333	0.04742
9.58	0.03544	9.58	0.02306	9.58	0.02852	9.58	0.02146	9.58	0.02273	9.58	0.02059	9.58	0.0215	9.58	0.01969	9.58	0.04994
9.58667	0.03553	9.58667	0.02403	9.58667	0.0289	9.58667	0.02284	9.58667	0.02399	9.58667	0.02257	9.58667	0.02203	9.58667	0.01867	9.58667	0.0523
9.59333	0.03527	9.59333	0.02492	9.59333	0.02891	9.59333	0.02388	9.59333	0.02528	9.59333	0.0249	9.59333	0.0224	9.59333	0.0177	9.59333	0.05449
9.6	0.03472	9.6	0.02568	9.6	0.02858	9.6	0.02453	9.6	0.0266	9.6	0.02754	9.6	0.02259	9.6	0.01679	9.6	0.05648
9.60667	0.03396	9.60667	0.0263	9.60667	0.02797	9.60667	0.02479	9.60667	0.02791	9.60667	0.03039	9.60667	0.0226	9.60667	0.01593	9.60667	0.05828
9.61333	0.03308	9.61333	0.02676	9.61333	0.02715	9.61333	0.02469	9.61333	0.0292	9.61333	0.03334	9.61333	0.02244	9.61333	0.01511	9.61333	0.05988
9.62	0.03214	9.62	0.02703	9.62	0.02618	9.62	0.02426	9.62	0.03046	9.62	0.03624	9.62	0.02213	9.62	0.01434	9.62	0.06132
9.62667	0.03121	9.62667	0.02713	9.62667	0.0251	9.62667	0.02359	9.62667	0.03166	9.62667	0.03895	9.62667	0.02168	9.62667	0.01362	9.62667	0.06259
9.63333	0.03034	9.63333	0.02704	9.63333	0.02398	9.63333	0.02274	9.63333	0.03278	9.63333	0.04133	9.63333	0.02112	9.63333	0.01296	9.63333	0.06371
9.64	0.02955	9.64	0.02679	9.64	0.02285	9.64	0.02177	9.64	0.03383	9.64	0.04327	9.64	0.02047	9.64	0.01235	9.64	0.06468
9.64667	0.02887	9.64667	0.02639	9.64667	0.02172	9.64667	0.02073	9.64667	0.0348	9.64667	0.04469	9.64667	0.01975	9.64667	0.01181	9.64667	0.06551
9.65333	0.02829	9.65333	0.02587	9.65333	0.02062	9.65333	0.01967	9.65333	0.03568	9.65333	0.04556	9.65333	0.01897	9.65333	0.01133	9.65333	0.0662
9.66	0.02782	9.66	0.02524	9.66	0.01956	9.66	0.01862	9.66	0.03649	9.66	0.0459	9.66	0.01816	9.66	0.01092	9.66	0.06674
9.66667	0.02745	9.66667	0.02454	9.66667	0.01853	9.66667	0.01761	9.66667	0.03723	9.66667	0.04576	9.66667	0.01733	9.66667	0.01057	9.66667	0.06714
9.67333	0.02718	9.67333	0.02379	9.67333	0.01755	9.67333	0.01665	9.67333	0.03791	9.67333	0.04523	9.67333	0.01649	9.67333	0.01028	9.67333	0.06738
9.68	0.02698	9.68	0.023	9.68	0.01661	9.68	0.01572	9.68	0.03855	9.68	0.04442	9.68	0.01567	9.68	0.01004	9.68	0.06746
9.68667	0.02686	9.68667	0.0222	9.68667	0.01573	9.68667	0.01484	9.68667	0.03916	9.68667	0.04342	9.68667	0.01486	9.68667	0.00985	9.68667	0.06738
9.69333	0.0268	9.69333	0.0214	9.69333	0.01489	9.69333	0.01401	9.69333	0.03976	9.69333	0.04234	9.69333	0.01408	9.69333	0.00969	9.69333	0.06716
9.7	0.02678	9.7	0.0206	9.7	0.01412	9.7	0.01323	9.7	0.04035	9.7	0.04125	9.7	0.01331	9.7	0.00955	9.7	0.0668
9.70667	0.0268	9.70667	0.01983	9.70667	0.0134	9.70667	0.0125	9.70667	0.04096	9.70667	0.04022	9.70667	0.01259	9.70667	0.00942	9.70667	0.0663
9.71333	0.02684	9.71333	0.01909	9.71333	0.01274	9.71333	0.01182	9.71333	0.04158	9.71333	0.03928	9.71333	0.0119	9.71333	0.0093	9.71333	0.06569
9.72	0.02689	9.72	0.01839	9.72	0.01216	9.72	0.0112	9.72	0.04221	9.72	0.03844	9.72	0.01125	9.72	0.00919	9.72	0.06497
9.72667	0.02694	9.72667	0.01772	9.72667	0.01164	9.72667	0.01064	9.72667	0.04286	9.72667	0.03771	9.72667	0.01064	9.72667	0.00906	9.72667	0.06418
9.73333	0.02698	9.73333	0.01709	9.73333	0.01117	9.73333	0.01013	9.73333	0.04351	9.73333	0.03708	9.73333	0.01007	9.73333	0.00892	9.73333	0.06333
9.74	0.02701	9.74	0.01652	9.74	0.01077	9.74	0.00969	9.74	0.04419	9.74	0.03655	9.74	0.00954	9.74	0.00878	9.74	0.06242
9.74667	0.02701	9.74667	0.01599	9.74667	0.01041	9.74667	0.00929	9.74667	0.04488	9.74667	0.03611	9.74667	0.00905	9.74667	0.00862	9.74667	0.0615
9.75333	0.02699	9.75333	0.01552	9.75333	0.0101	9.75333	0.00895	9.75333	0.04557	9.75333	0.03574	9.75333	0.0086	9.75333	0.00845	9.75333	0.06056
9.76	0.02694	9.76	0.0151	9.76	0.00983	9.76	0.00866	9.76	0.04626	9.76	0.03543	9.76	0.00819	9.76	0.00829	9.76	0.05964
9.76667	0.02687	9.76667	0.01472	9.76667	0.00958	9.76667	0.0084	9.76667	0.04695	9.76667	0.03517	9.76667	0.00781	9.76667	0.00812	9.76667	0.05874
9.77333	0.02678	9.77333	0.01438	9.77333	0.00937	9.77333	0.00818	9.77333	0.04766	9.77333	0.03496	9.77333	0.00747	9.77333	0.00796	9.77333	0.05788
9.78	0.02667	9.78	0.01408	9.78	0.00917	9.78	0.00797	9.78	0.04836	9.78	0.03478	9.78	0.00716	9.78	0.0078	9.78	0.05704
9.78667	0.02654	9.78667	0.01381	9.78667	0.00899	9.78667	0.00779	9.78667	0.04907	9.78667	0.03461	9.78667	0.00688	9.78667	0.00766	9.78667	0.05624
9.79333	0.02639	9.79333	0.01356	9.79333	0.00881	9.79333	0.00761	9.79333	0.04978	9.79333	0.03445	9.79333	0.00663	9.79333	0.00754	9.79333	0.05547
9.8	0.02624	9.8	0.01333	9.8	0.00864	9.8	0.00745	9.8	0.05047	9.8	0.03427	9.8	0.0064	9.8	0.00743	9.8	0.05472
9.80667	0.02609	9.80667	0.01312	9.80667	0.00847	9.80667	0.00728	9.80667	0.05115	9.80667	0.03405	9.80667	0.0062	9.80667	0.00734	9.80667	0.05397
9.81333	0.02592	9.81333	0.01293	9.81333	0.00831	9.81333	0.00711	9.81333	0.05181	9.81333	0.03378	9.81333	0.00601	9.81333	0.00726	9.81333	0.05323
9.82	0.02576	9.82	0.01276	9.82	0.00815	9.82	0.00695	9.82	0.05244	9.82	0.03344	9.82	0.00584	9.82	0.00721	9.82	0.05248
9.82667	0.02559	9.82667	0.01261	9.82667	0.00799	9.82667	0.00678	9.82667	0.05301	9.82667	0.03302	9.82667	0.00568	9.82667	0.00717	9.82667	0.05172
9.83333	0.02542	9.83333	0.01248	9.83333	0.00785	9.83333	0.00662	9.83333	0.05352	9.83333	0.03252	9.83333	0.00554	9.83333	0.00713	9.83333	0.05095
9.84	0.02524	9.84	0.01236	9.84	0.00771	9.84	0.00646	9.84	0.05396	9.84	0.03195	9.84	0.00541	9.84	0.0071	9.84	0.05018
9.84667	0.02505	9.84667	0.01226	9.84667	0.00759	9.84667	0.0063	9.84667	0.0543	9.84667	0.03129	9.84667	0.00529	9.84667	0.00707	9.84667	0.04942
9.85333	0.02483	9.85333	0.01217	9.85333	0.00747	9.85333	0.00616	9.85333	0.05455	9.85333	0.03054	9.85333	0.00517	9.85333	0.00705	9.85333	0.04866
9.86	0.0246	9.86	0.0121	9.86	0.00737	9.86	0.00603	9.86	0.05471	9.86	0.02974	9.86	0.00507	9.86	0.00702	9.86	0.04793
9.86667	0.02432	9.86667	0.01204	9.86667	0.00729	9.86667	0.00591	9.86667	0.05476	9.86667	0.02889	9.86667	0.00498	9.86667	0.00699	9.86667	0.04722
9.87333	0.02402	9.87333	0.01198	9.87333	0.00721	9.87333	0.0058	9.87333	0.0547	9.87333	0.02801	9.87333	0.0049	9.87333	0.00695	9.87333	0.04654
9.88	0.02367	9.88	0.01194	9.88	0.00715	9.88	0.00572	9.88	0.05455	9.88	0.0271	9.88	0.00482	9.88	0.00691	9.88	0.04591
9.88667	0.02328	9.88667	0.01189	9.88667	0.0071	9.88667	0.00565	9.88667	0.05432	9.88667	0.02619	9.88667	0.00476	9.88667	0.00688	9.88667	0.04532
9.89333	0.02285	9.89333	0.01185	9.89333	0.00706	9.89333	0.00559	9.89333	0.05401	9.89333	0.02528	9.89333	0.0047	9.89333	0.00685	9.89333	0.04479
9.9	0.02238	9.9	0.01181	9.9	0.00702	9.9	0.00554	9.9	0.05363	9.9	0.02439	9.9	0.00465	9.9	0.00681	9.9	0.04432
9.90667	0.02188	9.90667	0.01178	9.90667	0.00698	9.90667	0.0055	9.90667	0.05319	9.90667	0.02352	9.90667	0.0046	9.90667	0.00679	9.90667	0.04391
9.91333	0.02135	9.91333	0.01175	9.91333	0.00695	9.91333	0.00546	9.91333	0.05269	9.91333	0.0227	9.91333	0.00456	9.91333	0.00677	9.91333	0.04357
9.92	0.0208	9.92	0.01172	9.92	0.00691	9.92	0.00543	9.92	0.05214	9.92	0.0219	9.92	0.00452	9.92	0.00677	9.92	0.04328
9.92667	0.02023	9.92667	0.01169	9.92667	0.00687	9.92667	0.0054	9.92667	0.05156	9.92667	0.02114	9.92667	0.00449	9.92667	0.00677	9.92667	0.04303
9.93333	0.01966	9.93333	0.01167	9.93333	0.00683	9.93333	0.00537	9.93333	0.05095	9.93333	0.02042	9.93333	0.00446	9.93333	0.00679	9.93333	0.04281
9.94	0.01911	9.94	0.01164	9.94	0.00679	9.94	0.00534	9.94	0.05034	9.94	0.01974	9.94	0.00443	9.94	0.00684	9.94	0.0426
9.94667	0.01859	9.94667	0.01162	9.94667	0.00674	9.94667	0.00531	9.94667	0.04974	9.94667	0.01911	9.94667	0.00441	9.94667	0.00691	9.94667	0.04235
9.95333	0.01811	9.95333	0.01159	9.95333	0.0067	9.95333	0.00528	9.95333	0.0492	9.95333	0.01851	9.95333	0.00439	9.95333	0.00701	9.95333	0.04207
9.96	0.0177	9.96	0.01157	9.96	0.00665	9.96	0.00525	9.96	0.04875	9.96	0.01794	9.96	0.00437	9.96	0.00714	9.96	0.04172
9.96667	0.01739	9.96667	0.01155	9.96667	0.00661	9.96667	0.00523	9.96667	0.04843	9.96667	0.01742	9.96667	0.00435	9.96667	0.00729	9.96667	0.0413
9.97333	0.0172	9.97333	0.01153	9.97333	0.00658	9.97333	0.0052	9.97333	0.04829	9.97333	0.01692	9.97333	0.00434	9.97333	0.00748	9.97333	0.04079
9.98	0.01714	9.98	0.0115	9.98	0.00656	9.98	0.00519	9.98	0.04837	9.98	0.01647	9.98	0.00434	9.98	0.00768	9.98	0.0402
9.98667	0.01724	9.98667	0.01147	9.98667	0.00656	9.98667	0.00518	9.98667	0.0487	9.98667	0.01603	9.98667	0.00434	9.98667	0.00789	9.98667	0.03954
9.99333	0.01751	9.99333	0.01144	9.99333	0.00658	9.99333	0.00518	9.99333	0.04927	9.99333	0.01563	9.99333	0.00436	9.99333	0.00809	9.99333	0.03881
10	0.01793	10	0.01142	10	0.00662	10	0.00519	10	0.05009	10	0.01526	10	0.00439	10	0.00829	10	0.03804
10.0067	0.0185	10.0067	0.01139	10.0067	0.00669	10.0067	0.00522	10.0067	0.05115	10.0067	0.01491	10.0067	0.00443	10.0067	0.00848	10.0067	0.03725
10.0133	0.01919	10.0133	0.01136	10.0133	0.00679	10.0133	0.00527	10.0133	0.05238	10.0133	0.01461	10.0133	0.00449	10.0133	0.00864	10.0133	0.03644
10.02	0.01995	10.02	0.01133	10.02	0.00693	10.02	0.00534	10.02	0.05374	10.02	0.01435	10.02	0.00457	10.02	0.00878	10.02	0.03563
10.0267	0.02075	10.0267	0.01131	10.0267	0.0071	10.0267	0.00543	10.0267	0.05518	10.0267	0.01414	10.0267	0.00466	10.0267	0.0089	10.0267	0.03484
10.0333	0.02154	10.0333	0.01129	10.0333	0.0073	10.0333	0.00554	10.0333	0.05662	10.0333	0.014	10.0333	0.00479	10.0333	0.00902	10.0333	0.03406
10.04	0.02225	10.04	0.01127	10.04	0.00753	10.04	0.00569	10.04	0.05798	10.04	0.01395	10.04	0.00494	10.04	0.00914	10.04	0.03331
10.0467	0.02286	10.0467	0.01125	10.0467	0.00778	10.0467	0.00584	10.0467	0.05923	10.0467	0.01398	10.0467	0.00511	10.0467	0.00929	10.0467	0.03258
10.0533	0.02335	10.0533	0.01124	10.0533	0.00804	10.0533	0.006	10.0533	0.06031	10.0533	0.01411	10.0533	0.00532	10.0533	0.00947	10.0533	0.03187
10.06	0.02371	10.06	0.01123	10.06	0.00832	10.06	0.00617	10.06	0.06117	10.06	0.01434	10.06	0.00555	10.06	0.00969	10.06	0.03118
10.0667	0.02395	10.0667	0.01122	10.0667	0.00859	10.0667	0.00632	10.0667	0.0618	10.0667	0.01468	10.0667	0.00581	10.0667	0.00998	10.0667	0.03051
10.0733	0.02408	10.0733	0.01121	10.0733	0.00885	10.0733	0.00647	10.0733	0.06216	10.0733	0.0151	10.0733	0.00609	10.0733	0.01033	10.0733	0.02986
10.08	0.02416	10.08	0.0112	10.08	0.00911	10.08	0.0066	10.08	0.06227	10.08	0.01559	10.08	0.00639	10.08	0.01075	10.08	0.02922
10.0867	0.02421	10.0867	0.0112	10.0867	0.00936	10.0867	0.00671	10.0867	0.06211	10.0867	0.01614	10.0867	0.00672	10.0867	0.01124	10.0867	0.02859
10.0933	0.02429	10.0933	0.01122	10.0933	0.00961	10.0933	0.0068	10.0933	0.06171	10.0933	0.01672	10.0933	0.00705	10.0933	0.0118	10.0933	0.02797
10.1	0.02444	10.1	0.01124	10.1	0.00986	10.1	0.0069	10.1	0.06109	10.1	0.01728	10.1	0.00739	10.1	0.01242	10.1	0.02737
10.1067	0.02469	10.1067	0.01127	10.1067	0.01013	10.1067	0.007	10.1067	0.06027	10.1067	0.01782	10.1067	0.00774	10.1067	0.01307	10.1067	0.02678
10.1133	0.02505	10.1133	0.01132	10.1133	0.01042	10.1133	0.0071	10.1133	0.0593	10.1133	0.01831	10.1133	0.00808	10.1133	0.01375	10.1133	0.0262
10.12	0.02555	10.12	0.01138	10.12	0.01073	10.12	0.00724	10.12	0.05818	10.12	0.01873	10.12	0.00842	10.12	0.01444	10.12	0.02564
10.1267	0.02619	10.1267	0.01147	10.1267	0.01109	10.1267	0.00741	10.1267	0.05697	10.1267	0.01908	10.1267	0.00875	10.1267	0.0151	10.1267	0.0251
10.1333	0.02694	10.1333	0.01158	10.1333	0.01147	10.1333	0.00762	10.1333	0.05568	10.1333	0.01936	10.1333	0.00907	10.1333	0.0157	10.1333	0.02459
10.14	0.02781	10.14	0.01171	10.14	0.01189	10.14	0.00787	10.14	0.05436	10.14	0.01957	10.14	0.00937	10.14	0.01625	10.14	0.02412
10.1467	0.02875	10.1467	0.01188	10.1467	0.01234	10.1467	0.00818	10.1467	0.05302	10.1467	0.01973	10.1467	0.00965	10.1467	0.0167	10.1467	0.0237
10.1533	0.02973	10.1533	0.01206	10.1533	0.01282	10.1533	0.00852	10.1533	0.0517	10.1533	0.01987	10.1533	0.00992	10.1533	0.01706	10.1533	0.02334
10.16	0.03072	10.16	0.01228	10.16	0.01332	10.16	0.00892	10.16	0.0504	10.16	0.02	10.16	0.01018	10.16	0.01731	10.16	0.02306
10.1667	0.03167	10.1667	0.01253	10.1667	0.01381	10.1667	0.00934	10.1667	0.04914	10.1667	0.02014	10.1667	0.01042	10.1667	0.01747	10.1667	0.02288
10.1733	0.03255	10.1733	0.0128	10.1733	0.01429	10.1733	0.00979	10.1733	0.04793	10.1733	0.02033	10.1733	0.01064	10.1733	0.01756	10.1733	0.02281
10.18	0.03332	10.18	0.01309	10.18	0.01475	10.18	0.01023	10.18	0.04679	10.18	0.02057	10.18	0.01085	10.18	0.0176	10.18	0.02288
10.1867	0.03397	10.1867	0.01339	10.1867	0.01516	10.1867	0.01068	10.1867	0.04572	10.1867	0.02088	10.1867	0.01103	10.1867	0.01762	10.1867	0.02312
10.1933	0.03446	10.1933	0.01371	10.1933	0.01552	10.1933	0.0111	10.1933	0.04472	10.1933	0.02129	10.1933	0.01121	10.1933	0.01765	10.1933	0.02353
10.2	0.03478	10.2	0.01403	10.2	0.01581	10.2	0.01148	10.2	0.04381	10.2	0.02178	10.2	0.01137	10.2	0.01773	10.2	0.02414
10.2067	0.03493	10.2067	0.01436	10.2067	0.01603	10.2067	0.01181	10.2067	0.04296	10.2067	0.02237	10.2067	0.01151	10.2067	0.01787	10.2067	0.02499
10.2133	0.03492	10.2133	0.01468	10.2133	0.01618	10.2133	0.01207	10.2133	0.0422	10.2133	0.02305	10.2133	0.01164	10.2133	0.01808	10.2133	0.02607
10.22	0.03476	10.22	0.01499	10.22	0.01626	10.22	0.01225	10.22	0.04152	10.22	0.02381	10.22	0.01176	10.22	0.01836	10.22	0.0274
10.2267	0.03444	10.2267	0.01528	10.2267	0.01628	10.2267	0.01237	10.2267	0.04092	10.2267	0.02463	10.2267	0.01187	10.2267	0.01867	10.2267	0.02899
10.2333	0.034	10.2333	0.01557	10.2333	0.01626	10.2333	0.01243	10.2333	0.04041	10.2333	0.0255	10.2333	0.01196	10.2333	0.01899	10.2333	0.03085
10.24	0.03344	10.24	0.01583	10.24	0.01621	10.24	0.01244	10.24	0.03999	10.24	0.02639	10.24	0.01203	10.24	0.01929	10.24	0.03298
10.2467	0.03279	10.2467	0.01609	10.2467	0.01616	10.2467	0.01242	10.2467	0.03968	10.2467	0.02727	10.2467	0.01209	10.2467	0.01951	10.2467	0.03536
10.2533	0.03206	10.2533	0.01633	10.2533	0.01613	10.2533	0.01241	10.2533	0.03947	10.2533	0.02812	10.2533	0.01214	10.2533	0.01963	10.2533	0.03801
10.26	0.03127	10.26	0.01656	10.26	0.01614	10.26	0.01242	10.26	0.03939	10.26	0.0289	10.26	0.01217	10.26	0.01961	10.26	0.04091
10.2667	0.03043	10.2667	0.01678	10.2667	0.01619	10.2667	0.01247	10.2667	0.03945	10.2667	0.02958	10.2667	0.01219	10.2667	0.01944	10.2667	0.04407
10.2733	0.02957	10.2733	0.017	10.2733	0.0163	10.2733	0.01257	10.2733	0.03965	10.2733	0.03014	10.2733	0.01219	10.2733	0.01913	10.2733	0.04749
10.28	0.02871	10.28	0.01723	10.28	0.01646	10.28	0.01274	10.28	0.04	10.28	0.03056	10.28	0.01217	10.28	0.01867	10.28	0.05116
10.2867	0.02788	10.2867	0.01747	10.2867	0.01666	10.2867	0.01296	10.2867	0.04053	10.2867	0.03082	10.2867	0.01214	10.2867	0.0181	10.2867	0.05511
10.2933	0.02711	10.2933	0.0177	10.2933	0.01687	10.2933	0.01321	10.2933	0.04123	10.2933	0.03093	10.2933	0.0121	10.2933	0.01743	10.2933	0.05933
10.3	0.02645	10.3	0.01795	10.3	0.01707	10.3	0.01347	10.3	0.04211	10.3	0.03091	10.3	0.01205	10.3	0.01671	10.3	0.06382
10.3067	0.02595	10.3067	0.0182	10.3067	0.01724	10.3067	0.0137	10.3067	0.04318	10.3067	0.03077	10.3067	0.01199	10.3067	0.01595	10.3067	0.06854
10.3133	0.02566	10.3133	0.01846	10.3133	0.01734	10.3133	0.01388	10.3133	0.04443	10.3133	0.03054	10.3133	0.01192	10.3133	0.01519	10.3133	0.07345
10.32	0.02563	10.32	0.01872	10.32	0.01735	10.32	0.01398	10.32	0.04587	10.32	0.03027	10.32	0.01184	10.32	0.01444	10.32	0.07847
10.3267	0.02589	10.3267	0.01898	10.3267	0.01726	10.3267	0.01399	10.3267	0.04749	10.3267	0.02997	10.3267	0.01176	10.3267	0.01371	10.3267	0.08349
10.3333	0.02645	10.3333	0.01924	10.3333	0.01707	10.3333	0.01389	10.3333	0.04928	10.3333	0.0297	10.3333	0.01168	10.3333	0.01301	10.3333	0.08842
10.34	0.0273	10.34	0.01949	10.34	0.01677	10.34	0.01367	10.34	0.05124	10.34	0.02947	10.34	0.0116	10.34	0.01236	10.34	0.09311
10.3467	0.02842	10.3467	0.01973	10.3467	0.01639	10.3467	0.01336	10.3467	0.05335	10.3467	0.02929	10.3467	0.01152	10.3467	0.01175	10.3467	0.09745
10.3533	0.02972	10.3533	0.01996	10.3533	0.01593	10.3533	0.01297	10.3533	0.05563	10.3533	0.02915	10.3533	0.01144	10.3533	0.01118	10.3533	0.1013
10.36	0.03111	10.36	0.02017	10.36	0.01542	10.36	0.01251	10.36	0.05804	10.36	0.02905	10.36	0.01136	10.36	0.01066	10.36	0.10459
10.3667	0.0325	10.3667	0.02035	10.3667	0.01487	10.3667	0.01201	10.3667	0.06059	10.3667	0.02896	10.3667	0.01126	10.3667	0.01018	10.3667	0.10723
10.3733	0.03377	10.3733	0.02051	10.3733	0.01431	10.3733	0.0115	10.3733	0.06323	10.3733	0.02885	10.3733	0.01116	10.3733	0.00974	10.3733	0.10919
10.38	0.03482	10.38	0.02063	10.38	0.01374	10.38	0.01097	10.38	0.06596	10.38	0.02869	10.38	0.01103	10.38	0.00935	10.38	0.11048
10.3867	0.03557	10.3867	0.02071	10.3867	0.01318	10.3867	0.01046	10.3867	0.06874	10.3867	0.02845	10.3867	0.01088	10.3867	0.009	10.3867	0.11114
10.3933	0.03598	10.3933	0.02075	10.3933	0.01264	10.3933	0.00997	10.3933	0.07154	10.3933	0.02811	10.3933	0.01071	10.3933	0.0087	10.3933	0.11125
10.4	0.03603	10.4	0.02074	10.4	0.01212	10.4	0.00949	10.4	0.07434	10.4	0.02765	10.4	0.01052	10.4	0.00843	10.4	0.11089
10.4067	0.03575	10.4067	0.02069	10.4067	0.01162	10.4067	0.00905	10.4067	0.07708	10.4067	0.02709	10.4067	0.0103	10.4067	0.00822	10.4067	0.11016
10.4133	0.03516	10.4133	0.02059	10.4133	0.01114	10.4133	0.00862	10.4133	0.07972	10.4133	0.02642	10.4133	0.01007	10.4133	0.00805	10.4133	0.10914
10.42	0.03433	10.42	0.02045	10.42	0.01068	10.42	0.00822	10.42	0.08225	10.42	0.02567	10.42	0.00982	10.42	0.00793	10.42	0.1079
10.4267	0.03333	10.4267	0.02027	10.4267	0.01025	10.4267	0.00785	10.4267	0.0846	10.4267	0.02486	10.4267	0.00956	10.4267	0.00785	10.4267	0.10649
10.4333	0.03223	10.4333	0.02005	10.4333	0.00985	10.4333	0.0075	10.4333	0.08678	10.4333	0.02401	10.4333	0.0093	10.4333	0.00782	10.4333	0.10494
10.44	0.0311	10.44	0.01981	10.44	0.00948	10.44	0.00718	10.44	0.08874	10.44	0.02315	10.44	0.00904	10.44	0.00783	10.44	0.10326
10.4467	0.02998	10.4467	0.01955	10.4467	0.00913	10.4467	0.00688	10.4467	0.09045	10.4467	0.02229	10.4467	0.00877	10.4467	0.00787	10.4467	0.10139
10.4533	0.0289	10.4533	0.01929	10.4533	0.0088	10.4533	0.00662	10.4533	0.09191	10.4533	0.02146	10.4533	0.00851	10.4533	0.00794	10.4533	0.09933
10.46	0.02787	10.46	0.01902	10.46	0.00851	10.46	0.00638	10.46	0.09311	10.46	0.02065	10.46	0.00825	10.46	0.00802	10.46	0.09706
10.4667	0.02693	10.4667	0.01877	10.4667	0.00825	10.4667	0.00618	10.4667	0.09404	10.4667	0.01989	10.4667	0.008	10.4667	0.00812	10.4667	0.0946
10.4733	0.02605	10.4733	0.01852	10.4733	0.00802	10.4733	0.00602	10.4733	0.09469	10.4733	0.01917	10.4733	0.00777	10.4733	0.00822	10.4733	0.09197
10.48	0.02523	10.48	0.01829	10.48	0.00783	10.48	0.0059	10.48	0.09507	10.48	0.01848	10.48	0.00753	10.48	0.00831	10.48	0.08922
10.4867	0.02446	10.4867	0.01808	10.4867	0.00767	10.4867	0.00581	10.4867	0.0952	10.4867	0.01784	10.4867	0.00731	10.4867	0.00839	10.4867	0.08637
10.4933	0.02372	10.4933	0.01789	10.4933	0.00754	10.4933	0.00575	10.4933	0.0951	10.4933	0.01723	10.4933	0.0071	10.4933	0.00845	10.4933	0.08349
10.5	0.02301	10.5	0.01771	10.5	0.00745	10.5	0.00572	10.5	0.09478	10.5	0.01666	10.5	0.0069	10.5	0.00848	10.5	0.08062
10.5067	0.02231	10.5067	0.01754	10.5067	0.00739	10.5067	0.00573	10.5067	0.09424	10.5067	0.01614	10.5067	0.00671	10.5067	0.00848	10.5067	0.07783
10.5133	0.02162	10.5133	0.01739	10.5133	0.00736	10.5133	0.00575	10.5133	0.09353	10.5133	0.01565	10.5133	0.00653	10.5133	0.00845	10.5133	0.07514
10.52	0.02095	10.52	0.01724	10.52	0.00735	10.52	0.0058	10.52	0.09266	10.52	0.01521	10.52	0.00636	10.52	0.0084	10.52	0.07257
10.5267	0.02029	10.5267	0.0171	10.5267	0.00737	10.5267	0.00585	10.5267	0.09166	10.5267	0.01481	10.5267	0.0062	10.5267	0.00832	10.5267	0.07012
10.5333	0.01965	10.5333	0.01696	10.5333	0.00741	10.5333	0.0059	10.5333	0.09056	10.5333	0.01446	10.5333	0.00605	10.5333	0.00822	10.5333	0.0678
10.54	0.01904	10.54	0.01683	10.54	0.00746	10.54	0.00595	10.54	0.08938	10.54	0.01415	10.54	0.00592	10.54	0.00812	10.54	0.06561
10.5467	0.01849	10.5467	0.01671	10.5467	0.00751	10.5467	0.006	10.5467	0.08814	10.5467	0.0139	10.5467	0.0058	10.5467	0.00801	10.5467	0.06355
10.5533	0.01803	10.5533	0.01659	10.5533	0.00757	10.5533	0.00604	10.5533	0.08686	10.5533	0.0137	10.5533	0.00569	10.5533	0.00791	10.5533	0.06163
10.56	0.01769	10.56	0.01647	10.56	0.00763	10.56	0.00605	10.56	0.08558	10.56	0.01354	10.56	0.00559	10.56	0.00781	10.56	0.05981
10.5667	0.01751	10.5667	0.01636	10.5667	0.00768	10.5667	0.00605	10.5667	0.08433	10.5667	0.01344	10.5667	0.00551	10.5667	0.00773	10.5667	0.05812
10.5733	0.01755	10.5733	0.01625	10.5733	0.00772	10.5733	0.00602	10.5733	0.08314	10.5733	0.01338	10.5733	0.00545	10.5733	0.00767	10.5733	0.05652
10.58	0.01788	10.58	0.01615	10.58	0.00775	10.58	0.00598	10.58	0.08203	10.58	0.01337	10.58	0.00542	10.58	0.00764	10.58	0.05502
10.5867	0.01857	10.5867	0.01606	10.5867	0.00777	10.5867	0.00593	10.5867	0.08104	10.5867	0.01339	10.5867	0.00539	10.5867	0.00763	10.5867	0.05358
10.5933	0.01965	10.5933	0.01597	10.5933	0.00777	10.5933	0.00586	10.5933	0.0802	10.5933	0.01345	10.5933	0.00539	10.5933	0.00766	10.5933	0.0522
10.6	0.02116	10.6	0.01589	10.6	0.00776	10.6	0.00579	10.6	0.07955	10.6	0.01353	10.6	0.00539	10.6	0.00772	10.6	0.05087
10.6067	0.02309	10.6067	0.01582	10.6067	0.00774	10.6067	0.00571	10.6067	0.07916	10.6067	0.01361	10.6067	0.00541	10.6067	0.00782	10.6067	0.04958
10.6133	0.02539	10.6133	0.01576	10.6133	0.00772	10.6133	0.00563	10.6133	0.07904	10.6133	0.0137	10.6133	0.00545	10.6133	0.00796	10.6133	0.04832
10.62	0.02799	10.62	0.01572	10.62	0.0077	10.62	0.00557	10.62	0.07926	10.62	0.01379	10.62	0.0055	10.62	0.00814	10.62	0.0471
10.6267	0.03075	10.6267	0.01569	10.6267	0.00769	10.6267	0.00553	10.6267	0.07986	10.6267	0.01386	10.6267	0.00557	10.6267	0.00836	10.6267	0.0459
10.6333	0.03352	10.6333	0.01568	10.6333	0.00769	10.6333	0.00551	10.6333	0.08092	10.6333	0.01391	10.6333	0.00565	10.6333	0.00862	10.6333	0.04474
10.64	0.03616	10.64	0.0157	10.64	0.0077	10.64	0.00552	10.64	0.08249	10.64	0.01394	10.64	0.00573	10.64	0.0089	10.64	0.04363
10.6467	0.0385	10.6467	0.01575	10.6467	0.00773	10.6467	0.00556	10.6467	0.08466	10.6467	0.01394	10.6467	0.00582	10.6467	0.00919	10.6467	0.04258
10.6533	0.04045	10.6533	0.01583	10.6533	0.00779	10.6533	0.00564	10.6533	0.08747	10.6533	0.01391	10.6533	0.00591	10.6533	0.00949	10.6533	0.04159
10.66	0.04193	10.66	0.01596	10.66	0.00787	10.66	0.00577	10.66	0.09097	10.66	0.01384	10.66	0.006	10.66	0.0098	10.66	0.04068
10.6667	0.04289	10.6667	0.01614	10.6667	0.00799	10.6667	0.00593	10.6667	0.09521	10.6667	0.01376	10.6667	0.00608	10.6667	0.0101	10.6667	0.03987
10.6733	0.04337	10.6733	0.01637	10.6733	0.00814	10.6733	0.00614	10.6733	0.10023	10.6733	0.01364	10.6733	0.00615	10.6733	0.01039	10.6733	0.03916
10.68	0.04342	10.68	0.01667	10.68	0.00833	10.68	0.00639	10.68	0.10605	10.68	0.01351	10.68	0.00621	10.68	0.01065	10.68	0.03858
10.6867	0.04309	10.6867	0.01702	10.6867	0.00855	10.6867	0.00668	10.6867	0.11264	10.6867	0.01337	10.6867	0.00627	10.6867	0.01088	10.6867	0.03814
10.6933	0.04249	10.6933	0.01745	10.6933	0.0088	10.6933	0.007	10.6933	0.11999	10.6933	0.01322	10.6933	0.00632	10.6933	0.01108	10.6933	0.03784
10.7	0.04168	10.7	0.01796	10.7	0.00909	10.7	0.00734	10.7	0.12803	10.7	0.01308	10.7	0.00636	10.7	0.01126	10.7	0.03769
10.7067	0.04075	10.7067	0.01854	10.7067	0.00939	10.7067	0.00769	10.7067	0.1367	10.7067	0.01295	10.7067	0.00639	10.7067	0.01143	10.7067	0.0377
10.7133	0.03973	10.7133	0.01918	10.7133	0.00971	10.7133	0.00805	10.7133	0.14594	10.7133	0.01285	10.7133	0.00643	10.7133	0.0116	10.7133	0.03787
10.72	0.03867	10.72	0.0199	10.72	0.01004	10.72	0.00839	10.72	0.15565	10.72	0.01277	10.72	0.00646	10.72	0.0118	10.72	0.0382
10.7267	0.0376	10.7267	0.02067	10.7267	0.01036	10.7267	0.00872	10.7267	0.16572	10.7267	0.01274	10.7267	0.00649	10.7267	0.01205	10.7267	0.03868
10.7333	0.03655	10.7333	0.0215	10.7333	0.01067	10.7333	0.00902	10.7333	0.17607	10.7333	0.01276	10.7333	0.00652	10.7333	0.01238	10.7333	0.03931
10.74	0.03555	10.74	0.02239	10.74	0.01096	10.74	0.00929	10.74	0.1866	10.74	0.01284	10.74	0.00654	10.74	0.01284	10.74	0.04006
10.7467	0.03464	10.7467	0.02331	10.7467	0.01122	10.7467	0.00953	10.7467	0.19723	10.7467	0.01298	10.7467	0.00656	10.7467	0.01345	10.7467	0.04092
10.7533	0.03387	10.7533	0.02427	10.7533	0.01144	10.7533	0.00974	10.7533	0.20788	10.7533	0.01319	10.7533	0.00658	10.7533	0.01423	10.7533	0.04186
10.76	0.03331	10.76	0.02524	10.76	0.01163	10.76	0.00993	10.76	0.21848	10.76	0.01345	10.76	0.0066	10.76	0.0152	10.76	0.04285
10.7667	0.03302	10.7667	0.02624	10.7667	0.01178	10.7667	0.01013	10.7667	0.22899	10.7667	0.01377	10.7667	0.00662	10.7667	0.01633	10.7667	0.04385
10.7733	0.03305	10.7733	0.02725	10.7733	0.0119	10.7733	0.01036	10.7733	0.23936	10.7733	0.01413	10.7733	0.00664	10.7733	0.01761	10.7733	0.04484
10.78	0.03347	10.78	0.02826	10.78	0.01199	10.78	0.01067	10.78	0.24958	10.78	0.01452	10.78	0.00667	10.78	0.01898	10.78	0.04577
10.7867	0.03428	10.7867	0.02926	10.7867	0.01208	10.7867	0.01108	10.7867	0.25962	10.7867	0.01491	10.7867	0.00668	10.7867	0.02038	10.7867	0.04661
10.7933	0.03547	10.7933	0.03025	10.7933	0.01218	10.7933	0.01167	10.7933	0.26949	10.7933	0.0153	10.7933	0.0067	10.7933	0.02174	10.7933	0.04735
10.8	0.03699	10.8	0.03122	10.8	0.01233	10.8	0.01247	10.8	0.2792	10.8	0.01565	10.8	0.00671	10.8	0.02299	10.8	0.04796
10.8067	0.03874	10.8067	0.03216	10.8067	0.01256	10.8067	0.01353	10.8067	0.28875	10.8067	0.01597	10.8067	0.00672	10.8067	0.02405	10.8067	0.04846
10.8133	0.04059	10.8133	0.03307	10.8133	0.01291	10.8133	0.01487	10.8133	0.29815	10.8133	0.01622	10.8133	0.00672	10.8133	0.02488	10.8133	0.04887
10.82	0.04242	10.82	0.03393	10.82	0.01342	10.82	0.01649	10.82	0.3074	10.82	0.01641	10.82	0.00672	10.82	0.02542	10.82	0.04922
10.8267	0.04407	10.8267	0.03473	10.8267	0.01414	10.8267	0.01836	10.8267	0.31648	10.8267	0.01654	10.8267	0.00671	10.8267	0.02569	10.8267	0.0496
10.8333	0.04543	10.8333	0.03548	10.8333	0.01509	10.8333	0.02043	10.8333	0.32535	10.8333	0.01662	10.8333	0.00669	10.8333	0.02567	10.8333	0.05008
10.84	0.04639	10.84	0.03615	10.84	0.01628	10.84	0.0226	10.84	0.33396	10.84	0.01666	10.84	0.00666	10.84	0.0254	10.84	0.05078
10.8467	0.0469	10.8467	0.03674	10.8467	0.0177	10.8467	0.02477	10.8467	0.34224	10.8467	0.01667	10.8467	0.00663	10.8467	0.02492	10.8467	0.05182
10.8533	0.04693	10.8533	0.03724	10.8533	0.01931	10.8533	0.02683	10.8533	0.35008	10.8533	0.0167	10.8533	0.00659	10.8533	0.02426	10.8533	0.05335
10.86	0.0465	10.86	0.03765	10.86	0.02107	10.86	0.02865	10.86	0.35738	10.86	0.01678	10.86	0.00654	10.86	0.02349	10.86	0.05552
10.8667	0.04568	10.8667	0.03796	10.8667	0.02289	10.8667	0.03014	10.8667	0.36402	10.8667	0.01696	10.8667	0.00648	10.8667	0.02263	10.8667	0.05847
10.8733	0.04453	10.8733	0.03817	10.8733	0.02468	10.8733	0.03124	10.8733	0.36986	10.8733	0.0173	10.8733	0.00642	10.8733	0.02172	10.8733	0.06234
10.88	0.04315	10.88	0.03828	10.88	0.02634	10.88	0.0319	10.88	0.37479	10.88	0.01786	10.88	0.00636	10.88	0.02082	10.88	0.06724
10.8867	0.04163	10.8867	0.03831	10.8867	0.0278	10.8867	0.03212	10.8867	0.3787	10.8867	0.0187	10.8867	0.00629	10.8867	0.01992	10.8867	0.07325
10.8933	0.04007	10.8933	0.03826	10.8933	0.02896	10.8933	0.03194	10.8933	0.38153	10.8933	0.01988	10.8933	0.00623	10.8933	0.01906	10.8933	0.08038
10.9	0.03855	10.9	0.03815	10.9	0.02979	10.9	0.03139	10.9	0.38321	10.9	0.02144	10.9	0.00617	10.9	0.01826	10.9	0.08858
10.9067	0.03714	10.9067	0.038	10.9067	0.03026	10.9067	0.03056	10.9067	0.38373	10.9067	0.02338	10.9067	0.00611	10.9067	0.01754	10.9067	0.09775
10.9133	0.03592	10.9133	0.03782	10.9133	0.03036	10.9133	0.02953	10.9133	0.38311	10.9133	0.02568	10.9133	0.00606	10.9133	0.01693	10.9133	0.10769
10.92	0.03495	10.92	0.03762	10.92	0.03015	10.92	0.02835	10.92	0.38141	10.92	0.02828	10.92	0.00603	10.92	0.01649	10.92	0.11815
10.9267	0.03431	10.9267	0.03741	10.9267	0.02964	10.9267	0.02708	10.9267	0.3787	10.9267	0.03108	10.9267	0.00601	10.9267	0.01628	10.9267	0.12881
10.9333	0.03408	10.9333	0.0372	10.9333	0.0289	10.9333	0.02579	10.9333	0.37509	10.9333	0.03394	10.9333	0.00601	10.9333	0.01639	10.9333	0.13933
10.94	0.03434	10.94	0.03697	10.94	0.02799	10.94	0.02451	10.94	0.37069	10.94	0.03673	10.94	0.00601	10.94	0.0169	10.94	0.14934
10.9467	0.0352	10.9467	0.03674	10.9467	0.02697	10.9467	0.02328	10.9467	0.36561	10.9467	0.03931	10.9467	0.00601	10.9467	0.01795	10.9467	0.15849
10.9533	0.03675	10.9533	0.0365	10.9533	0.02588	10.9533	0.02212	10.9533	0.35999	10.9533	0.04153	10.9533	0.00602	10.9533	0.01965	10.9533	0.16647
10.96	0.0391	10.96	0.03623	10.96	0.02475	10.96	0.02106	10.96	0.35396	10.96	0.04329	10.96	0.00603	10.96	0.02211	10.96	0.17305
10.9667	0.04232	10.9667	0.03595	10.9667	0.02362	10.9667	0.02012	10.9667	0.3476	10.9667	0.04453	10.9667	0.00603	10.9667	0.0254	10.9667	0.17805
10.9733	0.04646	10.9733	0.03563	10.9733	0.02251	10.9733	0.01936	10.9733	0.34099	10.9733	0.04522	10.9733	0.00602	10.9733	0.02955	10.9733	0.18139
10.98	0.05149	10.98	0.0353	10.98	0.02144	10.98	0.01883	10.98	0.33421	10.98	0.04537	10.98	0.00601	10.98	0.03451	10.98	0.18309
10.9867	0.05732	10.9867	0.03494	10.9867	0.02042	10.9867	0.01861	10.9867	0.3273	10.9867	0.04504	10.9867	0.00599	10.9867	0.04018	10.9867	0.18322
10.9933	0.06379	10.9933	0.03454	10.9933	0.01947	10.9933	0.01877	10.9933	0.32031	10.9933	0.04431	10.9933	0.00596	10.9933	0.04637	10.9933	0.1819
11	0.07066	11	0.03414	11	0.01861	11	0.01942	11	0.31323	11	0.04325	11	0.00593	11	0.05283	11	0.17932
11.0067	0.07763	11.0067	0.0337	11.0067	0.01787	11.0067	0.02064	11.0067	0.30607	11.0067	0.04195	11.0067	0.0059	11.0067	0.05926	11.0067	0.17569
11.0133	0.08438	11.0133	0.03325	11.0133	0.01732	11.0133	0.02252	11.0133	0.29882	11.0133	0.04051	11.0133	0.00587	11.0133	0.06537	11.0133	0.1712
11.02	0.09059	11.02	0.0328	11.02	0.01699	11.02	0.02507	11.02	0.29146	11.02	0.03899	11.02	0.00584	11.02	0.07087	11.02	0.16607
11.0267	0.09597	11.0267	0.03233	11.0267	0.01698	11.0267	0.0283	11.0267	0.28397	11.0267	0.03746	11.0267	0.00582	11.0267	0.07551	11.0267	0.16046
11.0333	0.10029	11.0333	0.03186	11.0333	0.01738	11.0333	0.03214	11.0333	0.27634	11.0333	0.03596	11.0333	0.00578	11.0333	0.07914	11.0333	0.15452
11.04	0.10344	11.04	0.0314	11.04	0.01827	11.04	0.03645	11.04	0.26857	11.04	0.03451	11.04	0.00575	11.04	0.08167	11.04	0.14839
11.0467	0.10537	11.0467	0.03094	11.0467	0.01975	11.0467	0.04105	11.0467	0.26064	11.0467	0.03315	11.0467	0.00571	11.0467	0.08311	11.0467	0.14218
11.0533	0.10611	11.0533	0.0305	11.0533	0.02191	11.0533	0.04573	11.0533	0.25257	11.0533	0.03191	11.0533	0.00568	11.0533	0.08351	11.0533	0.13596
11.06	0.10579	11.06	0.03006	11.06	0.02477	11.06	0.05025	11.06	0.24437	11.06	0.03082	11.06	0.00564	11.06	0.08302	11.06	0.12979
11.0667	0.10458	11.0667	0.02964	11.0667	0.02835	11.0667	0.05436	11.0667	0.23606	11.0667	0.02993	11.0667	0.00559	11.0667	0.08181	11.0667	0.12373
11.0733	0.10268	11.0733	0.02923	11.0733	0.03258	11.0733	0.05788	11.0733	0.22767	11.0733	0.02931	11.0733	0.00554	11.0733	0.08004	11.0733	0.11781
11.08	0.10027	11.08	0.02884	11.08	0.03734	11.08	0.06066	11.08	0.21923	11.08	0.02905	11.08	0.00548	11.08	0.07787	11.08	0.1121
11.0867	0.09752	11.0867	0.02846	11.0867	0.04247	11.0867	0.06261	11.0867	0.21079	11.0867	0.02928	11.0867	0.00542	11.0867	0.07546	11.0867	0.10661
11.0933	0.09458	11.0933	0.02808	11.0933	0.04774	11.0933	0.06373	11.0933	0.20238	11.0933	0.03012	11.0933	0.00537	11.0933	0.07292	11.0933	0.10141
11.1	0.09156	11.1	0.0277	11.1	0.05292	11.1	0.06406	11.1	0.19405	11.1	0.03173	11.1	0.00532	11.1	0.07032	11.1	0.09654
11.1067	0.08852	11.1067	0.02734	11.1067	0.05777	11.1067	0.06368	11.1067	0.18583	11.1067	0.03422	11.1067	0.00527	11.1067	0.06773	11.1067	0.09207
11.1133	0.08552	11.1133	0.02698	11.1133	0.06207	11.1133	0.06272	11.1133	0.17776	11.1133	0.03771	11.1133	0.00524	11.1133	0.06518	11.1133	0.08805
11.12	0.08256	11.12	0.02662	11.12	0.06566	11.12	0.06133	11.12	0.16987	11.12	0.04221	11.12	0.00524	11.12	0.06266	11.12	0.08456
11.1267	0.07966	11.1267	0.02627	11.1267	0.06842	11.1267	0.05962	11.1267	0.16219	11.1267	0.04769	11.1267	0.00527	11.1267	0.0602	11.1267	0.08165
11.1333	0.07681	11.1333	0.02592	11.1333	0.07031	11.1333	0.05772	11.1333	0.15476	11.1333	0.05405	11.1333	0.00536	11.1333	0.05778	11.1333	0.07937
11.14	0.07399	11.14	0.02558	11.14	0.07134	11.14	0.05572	11.14	0.1476	11.14	0.06107	11.14	0.00553	11.14	0.05542	11.14	0.07774
11.1467	0.07122	11.1467	0.02524	11.1467	0.07159	11.1467	0.05367	11.1467	0.14072	11.1467	0.06848	11.1467	0.00579	11.1467	0.05309	11.1467	0.07679
11.1533	0.06847	11.1533	0.02492	11.1533	0.07117	11.1533	0.05163	11.1533	0.13415	11.1533	0.07594	11.1533	0.00618	11.1533	0.05081	11.1533	0.07649
11.16	0.06576	11.16	0.02461	11.16	0.0702	11.16	0.04961	11.16	0.12791	11.16	0.0831	11.16	0.00675	11.16	0.04858	11.16	0.07679
11.1667	0.06308	11.1667	0.02431	11.1667	0.06881	11.1667	0.04764	11.1667	0.12201	11.1667	0.08964	11.1667	0.00751	11.1667	0.0464	11.1667	0.07762
11.1733	0.06044	11.1733	0.02403	11.1733	0.06714	11.1733	0.0457	11.1733	0.11645	11.1733	0.09525	11.1733	0.00851	11.1733	0.04428	11.1733	0.07887
11.18	0.05783	11.18	0.02378	11.18	0.06527	11.18	0.0438	11.18	0.11125	11.18	0.09975	11.18	0.00979	11.18	0.04223	11.18	0.08043
11.1867	0.05527	11.1867	0.02355	11.1867	0.0633	11.1867	0.04194	11.1867	0.10642	11.1867	0.10301	11.1867	0.01138	11.1867	0.04024	11.1867	0.08216
11.1933	0.05277	11.1933	0.02335	11.1933	0.06128	11.1933	0.04011	11.1933	0.10194	11.1933	0.10499	11.1933	0.01329	11.1933	0.03832	11.1933	0.08394
11.2	0.05034	11.2	0.02319	11.2	0.05924	11.2	0.03832	11.2	0.09781	11.2	0.10578	11.2	0.01553	11.2	0.03648	11.2	0.08562
11.2067	0.04799	11.2067	0.02305	11.2067	0.05723	11.2067	0.03657	11.2067	0.09404	11.2067	0.1055	11.2067	0.0181	11.2067	0.03472	11.2067	0.08711
11.2133	0.04572	11.2133	0.02295	11.2133	0.05523	11.2133	0.03487	11.2133	0.0906	11.2133	0.10433	11.2133	0.02098	11.2133	0.03305	11.2133	0.08834
11.22	0.04354	11.22	0.02288	11.22	0.05325	11.22	0.03322	11.22	0.08749	11.22	0.10248	11.22	0.02412	11.22	0.03145	11.22	0.08927
11.2267	0.04147	11.2267	0.02283	11.2267	0.05129	11.2267	0.03162	11.2267	0.08469	11.2267	0.10014	11.2267	0.02748	11.2267	0.02994	11.2267	0.08985
11.2333	0.03951	11.2333	0.0228	11.2333	0.04935	11.2333	0.03008	11.2333	0.08219	11.2333	0.09748	11.2333	0.03097	11.2333	0.02851	11.2333	0.09008
11.24	0.03767	11.24	0.02279	11.24	0.04744	11.24	0.02859	11.24	0.07996	11.24	0.09464	11.24	0.03454	11.24	0.02717	11.24	0.08999
11.2467	0.03594	11.2467	0.0228	11.2467	0.04555	11.2467	0.02717	11.2467	0.07799	11.2467	0.09173	11.2467	0.03808	11.2467	0.02592	11.2467	0.08961
11.2533	0.03433	11.2533	0.02281	11.2533	0.04368	11.2533	0.02581	11.2533	0.07625	11.2533	0.08881	11.2533	0.04153	11.2533	0.02475	11.2533	0.08897
11.26	0.03283	11.26	0.02283	11.26	0.04184	11.26	0.02452	11.26	0.07473	11.26	0.08592	11.26	0.04481	11.26	0.02365	11.26	0.0881
11.2667	0.03144	11.2667	0.02286	11.2667	0.04004	11.2667	0.02329	11.2667	0.07337	11.2667	0.08308	11.2667	0.04786	11.2667	0.02263	11.2667	0.08703
11.2733	0.03015	11.2733	0.02288	11.2733	0.03828	11.2733	0.02212	11.2733	0.07218	11.2733	0.08028	11.2733	0.05062	11.2733	0.02167	11.2733	0.08579
11.28	0.02896	11.28	0.02289	11.28	0.03657	11.28	0.02101	11.28	0.07112	11.28	0.07751	11.28	0.05307	11.28	0.02078	11.28	0.0844
11.2867	0.02785	11.2867	0.02292	11.2867	0.03491	11.2867	0.01996	11.2867	0.07016	11.2867	0.07477	11.2867	0.05518	11.2867	0.01995	11.2867	0.08288
11.2933	0.02683	11.2933	0.02295	11.2933	0.03331	11.2933	0.01899	11.2933	0.06927	11.2933	0.07205	11.2933	0.05695	11.2933	0.01916	11.2933	0.08122
11.3	0.02587	11.3	0.02299	11.3	0.03178	11.3	0.01808	11.3	0.06845	11.3	0.06935	11.3	0.05837	11.3	0.01842	11.3	0.07945
11.3067	0.02498	11.3067	0.02304	11.3067	0.03031	11.3067	0.01723	11.3067	0.06766	11.3067	0.06669	11.3067	0.05946	11.3067	0.01773	11.3067	0.07757
11.3133	0.02414	11.3133	0.02311	11.3133	0.0289	11.3133	0.01645	11.3133	0.06689	11.3133	0.06406	11.3133	0.06023	11.3133	0.01706	11.3133	0.07559
11.32	0.02335	11.32	0.02321	11.32	0.02756	11.32	0.01571	11.32	0.06612	11.32	0.06148	11.32	0.06069	11.32	0.01644	11.32	0.07354
11.3267	0.02262	11.3267	0.02334	11.3267	0.02629	11.3267	0.01503	11.3267	0.06534	11.3267	0.05895	11.3267	0.06084	11.3267	0.01584	11.3267	0.0714
11.3333	0.02192	11.3333	0.02349	11.3333	0.02508	11.3333	0.01439	11.3333	0.06454	11.3333	0.0565	11.3333	0.06072	11.3333	0.01528	11.3333	0.06922
11.34	0.02127	11.34	0.02367	11.34	0.02393	11.34	0.0138	11.34	0.0637	11.34	0.05411	11.34	0.06033	11.34	0.01475	11.34	0.067
11.3467	0.02066	11.3467	0.02388	11.3467	0.02285	11.3467	0.01324	11.3467	0.06283	11.3467	0.0518	11.3467	0.05969	11.3467	0.01425	11.3467	0.06477
11.3533	0.0201	11.3533	0.02411	11.3533	0.02183	11.3533	0.01272	11.3533	0.0619	11.3533	0.04957	11.3533	0.05881	11.3533	0.01377	11.3533	0.06254
11.36	0.01956	11.36	0.02436	11.36	0.02088	11.36	0.01222	11.36	0.06093	11.36	0.04742	11.36	0.0577	11.36	0.01332	11.36	0.06032
11.3667	0.01907	11.3667	0.02461	11.3667	0.01998	11.3667	0.01176	11.3667	0.0599	11.3667	0.04535	11.3667	0.05641	11.3667	0.0129	11.3667	0.05813
11.3733	0.01862	11.3733	0.02487	11.3733	0.01913	11.3733	0.01132	11.3733	0.05883	11.3733	0.04337	11.3733	0.05494	11.3733	0.01251	11.3733	0.05597
11.38	0.0182	11.38	0.02512	11.38	0.01834	11.38	0.0109	11.38	0.05771	11.38	0.04147	11.38	0.05332	11.38	0.01214	11.38	0.05387
11.3867	0.01781	11.3867	0.02536	11.3867	0.0176	11.3867	0.01051	11.3867	0.05655	11.3867	0.03966	11.3867	0.05157	11.3867	0.01179	11.3867	0.05182
11.3933	0.01745	11.3933	0.02558	11.3933	0.0169	11.3933	0.01014	11.3933	0.05535	11.3933	0.03793	11.3933	0.04973	11.3933	0.01146	11.3933	0.04984
11.4	0.01711	11.4	0.02577	11.4	0.01624	11.4	0.0098	11.4	0.0541	11.4	0.03629	11.4	0.0478	11.4	0.01116	11.4	0.04793
11.4067	0.0168	11.4067	0.02593	11.4067	0.01562	11.4067	0.00947	11.4067	0.05284	11.4067	0.03474	11.4067	0.04583	11.4067	0.01088	11.4067	0.04612
11.4133	0.01652	11.4133	0.02606	11.4133	0.01504	11.4133	0.00917	11.4133	0.05156	11.4133	0.03328	11.4133	0.04384	11.4133	0.01062	11.4133	0.04441
11.42	0.01625	11.42	0.02617	11.42	0.01449	11.42	0.00888	11.42	0.05027	11.42	0.0319	11.42	0.04184	11.42	0.01038	11.42	0.04281
11.4267	0.016	11.4267	0.02624	11.4267	0.01397	11.4267	0.00862	11.4267	0.04897	11.4267	0.03061	11.4267	0.03985	11.4267	0.01015	11.4267	0.04136
11.4333	0.01576	11.4333	0.02628	11.4333	0.01347	11.4333	0.00838	11.4333	0.04767	11.4333	0.02939	11.4333	0.03789	11.4333	0.00994	11.4333	0.04009
11.44	0.01555	11.44	0.02629	11.44	0.013	11.44	0.00815	11.44	0.04639	11.44	0.02824	11.44	0.03597	11.44	0.00974	11.44	0.03907
11.4467	0.01534	11.4467	0.02628	11.4467	0.01256	11.4467	0.00793	11.4467	0.04514	11.4467	0.02716	11.4467	0.03411	11.4467	0.00955	11.4467	0.03837
11.4533	0.01514	11.4533	0.02625	11.4533	0.01215	11.4533	0.00773	11.4533	0.04392	11.4533	0.02614	11.4533	0.03231	11.4533	0.00938	11.4533	0.03811
11.46	0.01495	11.46	0.02619	11.46	0.01176	11.46	0.00754	11.46	0.04273	11.46	0.02517	11.46	0.03058	11.46	0.00921	11.46	0.03846
11.4667	0.01477	11.4667	0.02611	11.4667	0.01138	11.4667	0.00737	11.4667	0.04158	11.4667	0.02425	11.4667	0.02893	11.4667	0.00906	11.4667	0.03967
11.4733	0.0146	11.4733	0.02601	11.4733	0.01104	11.4733	0.00721	11.4733	0.04047	11.4733	0.02338	11.4733	0.02737	11.4733	0.00892	11.4733	0.04207
11.48	0.01443	11.48	0.0259	11.48	0.01072	11.48	0.00706	11.48	0.03942	11.48	0.02256	11.48	0.02588	11.48	0.00879	11.48	0.04611
11.4867	0.01426	11.4867	0.02577	11.4867	0.01042	11.4867	0.00692	11.4867	0.03842	11.4867	0.02177	11.4867	0.02448	11.4867	0.00867	11.4867	0.05241
11.4933	0.01409	11.4933	0.02562	11.4933	0.01014	11.4933	0.00679	11.4933	0.03748	11.4933	0.02103	11.4933	0.02316	11.4933	0.00856	11.4933	0.06168
11.5	0.01393	11.5	0.02546	11.5	0.00988	11.5	0.00667	11.5	0.03659	11.5	0.02034	11.5	0.02192	11.5	0.00846	11.5	0.07484
11.5067	0.01378	11.5067	0.02528	11.5067	0.00963	11.5067	0.00655	11.5067	0.03577	11.5067	0.01967	11.5067	0.02077	11.5067	0.00836	11.5067	0.09297
11.5133	0.01363	11.5133	0.02508	11.5133	0.0094	11.5133	0.00645	11.5133	0.03501	11.5133	0.01905	11.5133	0.01969	11.5133	0.00827	11.5133	0.11731
11.52	0.01348	11.52	0.02487	11.52	0.00919	11.52	0.00635	11.52	0.03432	11.52	0.01847	11.52	0.01868	11.52	0.00819	11.52	0.14917
11.5267	0.01333	11.5267	0.02465	11.5267	0.009	11.5267	0.00626	11.5267	0.0337	11.5267	0.01794	11.5267	0.01773	11.5267	0.00813	11.5267	0.18996
11.5333	0.0132	11.5333	0.02442	11.5333	0.00881	11.5333	0.00618	11.5333	0.03316	11.5333	0.01743	11.5333	0.01685	11.5333	0.00807	11.5333	0.24107
11.54	0.01308	11.54	0.02418	11.54	0.00864	11.54	0.0061	11.54	0.0327	11.54	0.01697	11.54	0.01603	11.54	0.00802	11.54	0.30377
11.5467	0.01296	11.5467	0.02393	11.5467	0.00849	11.5467	0.00603	11.5467	0.03234	11.5467	0.01654	11.5467	0.01527	11.5467	0.00798	11.5467	0.37917
11.5533	0.01285	11.5533	0.02368	11.5533	0.00834	11.5533	0.00596	11.5533	0.03205	11.5533	0.01615	11.5533	0.01456	11.5533	0.00794	11.5533	0.46802
11.56	0.01275	11.56	0.02343	11.56	0.00821	11.56	0.0059	11.56	0.03187	11.56	0.0158	11.56	0.01388	11.56	0.00791	11.56	0.57062
11.5667	0.01267	11.5667	0.02319	11.5667	0.00809	11.5667	0.00584	11.5667	0.03177	11.5667	0.01546	11.5667	0.01326	11.5667	0.00788	11.5667	0.68656
11.5733	0.01259	11.5733	0.02295	11.5733	0.00798	11.5733	0.00579	11.5733	0.03176	11.5733	0.01516	11.5733	0.01267	11.5733	0.00785	11.5733	0.81463
11.58	0.01253	11.58	0.02273	11.58	0.00788	11.58	0.00573	11.58	0.03183	11.58	0.01488	11.58	0.01213	11.58	0.00781	11.58	0.95249
11.5867	0.01247	11.5867	0.0225	11.5867	0.00779	11.5867	0.00569	11.5867	0.03198	11.5867	0.01462	11.5867	0.01162	11.5867	0.00777	11.5867	1.09665
11.5933	0.01243	11.5933	0.02229	11.5933	0.0077	11.5933	0.00564	11.5933	0.03219	11.5933	0.01438	11.5933	0.01116	11.5933	0.00772	11.5933	1.24278
11.6	0.01241	11.6	0.02209	11.6	0.00762	11.6	0.0056	11.6	0.03245	11.6	0.01416	11.6	0.01073	11.6	0.00768	11.6	1.38584
11.6067	0.0124	11.6067	0.02191	11.6067	0.00755	11.6067	0.00556	11.6067	0.03277	11.6067	0.01396	11.6067	0.01034	11.6067	0.00763	11.6067	1.52015
11.6133	0.0124	11.6133	0.02174	11.6133	0.00748	11.6133	0.00552	11.6133	0.03312	11.6133	0.01376	11.6133	0.00999	11.6133	0.00758	11.6133	1.6419
11.62	0.01242	11.62	0.02158	11.62	0.00741	11.62	0.00548	11.62	0.03351	11.62	0.01358	11.62	0.00967	11.62	0.00754	11.62	1.74826
11.6267	0.01247	11.6267	0.02145	11.6267	0.00735	11.6267	0.00545	11.6267	0.03392	11.6267	0.01341	11.6267	0.00939	11.6267	0.00751	11.6267	1.83714
11.6333	0.01254	11.6333	0.02134	11.6333	0.00729	11.6333	0.00543	11.6333	0.03433	11.6333	0.01324	11.6333	0.00913	11.6333	0.00749	11.6333	1.90808
11.64	0.01264	11.64	0.02126	11.64	0.00724	11.64	0.00541	11.64	0.03474	11.64	0.01308	11.64	0.00889	11.64	0.00749	11.64	1.96135
11.6467	0.01278	11.6467	0.0212	11.6467	0.0072	11.6467	0.00541	11.6467	0.03515	11.6467	0.01293	11.6467	0.00865	11.6467	0.0075	11.6467	1.99991
11.6533	0.01295	11.6533	0.02116	11.6533	0.00716	11.6533	0.00541	11.6533	0.03555	11.6533	0.01278	11.6533	0.00843	11.6533	0.00754	11.6533	2.02597
11.66	0.01316	11.66	0.02115	11.66	0.00712	11.66	0.00543	11.66	0.03593	11.66	0.01264	11.66	0.00821	11.66	0.0076	11.66	2.04408
11.6667	0.01339	11.6667	0.02116	11.6667	0.00709	11.6667	0.00546	11.6667	0.03629	11.6667	0.01252	11.6667	0.008	11.6667	0.00767	11.6667	2.05583
11.6733	0.01365	11.6733	0.02119	11.6733	0.00706	11.6733	0.00551	11.6733	0.0366	11.6733	0.01239	11.6733	0.00779	11.6733	0.00774	11.6733	2.06273
11.68	0.01393	11.68	0.02123	11.68	0.00703	11.68	0.00556	11.68	0.03688	11.68	0.01227	11.68	0.00758	11.68	0.00781	11.68	2.06717
11.6867	0.01422	11.6867	0.02128	11.6867	0.00702	11.6867	0.00562	11.6867	0.03712	11.6867	0.01217	11.6867	0.00738	11.6867	0.00789	11.6867	2.07043
11.6933	0.0145	11.6933	0.02134	11.6933	0.007	11.6933	0.00569	11.6933	0.03732	11.6933	0.01208	11.6933	0.00719	11.6933	0.00797	11.6933	2.07237
11.7	0.01476	11.7	0.0214	11.7	0.00698	11.7	0.00576	11.7	0.03746	11.7	0.01199	11.7	0.00701	11.7	0.00803	11.7	2.07333
11.7067	0.01499	11.7067	0.02146	11.7067	0.00696	11.7067	0.00584	11.7067	0.03755	11.7067	0.01192	11.7067	0.00684	11.7067	0.00809	11.7067	2.0741
11.7133	0.01518	11.7133	0.02151	11.7133	0.00694	11.7133	0.00591	11.7133	0.03759	11.7133	0.01186	11.7133	0.00668	11.7133	0.00814	11.7133	2.07384
11.72	0.01532	11.72	0.02156	11.72	0.00692	11.72	0.00599	11.72	0.03757	11.72	0.0118	11.72	0.00654	11.72	0.00819	11.72	2.07313
11.7267	0.01541	11.7267	0.02161	11.7267	0.00691	11.7267	0.00606	11.7267	0.0375	11.7267	0.01177	11.7267	0.00641	11.7267	0.00823	11.7267	2.07254
11.7333	0.01545	11.7333	0.02165	11.7333	0.00689	11.7333	0.00613	11.7333	0.03738	11.7333	0.01174	11.7333	0.00629	11.7333	0.00827	11.7333	2.07129
11.74	0.01544	11.74	0.02169	11.74	0.00688	11.74	0.00619	11.74	0.03721	11.74	0.01173	11.74	0.00618	11.74	0.00831	11.74	2.06934
11.7467	0.01537	11.7467	0.02172	11.7467	0.00687	11.7467	0.00625	11.7467	0.03697	11.7467	0.01172	11.7467	0.00609	11.7467	0.00836	11.7467	2.06742
11.7533	0.01526	11.7533	0.02175	11.7533	0.00687	11.7533	0.00632	11.7533	0.03667	11.7533	0.01172	11.7533	0.00601	11.7533	0.00842	11.7533	2.06455
11.76	0.01512	11.76	0.02177	11.76	0.00689	11.76	0.00638	11.76	0.0363	11.76	0.01175	11.76	0.00593	11.76	0.00848	11.76	2.06077
11.7667	0.01496	11.7667	0.0218	11.7667	0.00692	11.7667	0.00644	11.7667	0.03585	11.7667	0.01178	11.7667	0.00586	11.7667	0.00855	11.7667	2.05623
11.7733	0.01477	11.7733	0.02182	11.7733	0.00697	11.7733	0.0065	11.7733	0.03534	11.7733	0.01183	11.7733	0.0058	11.7733	0.00863	11.7733	2.05084
11.78	0.01457	11.78	0.02184	11.78	0.00703	11.78	0.00657	11.78	0.03477	11.78	0.01188	11.78	0.00574	11.78	0.00871	11.78	2.04305
11.7867	0.01436	11.7867	0.02186	11.7867	0.0071	11.7867	0.00664	11.7867	0.03415	11.7867	0.01195	11.7867	0.0057	11.7867	0.00881	11.7867	2.03252
11.7933	0.01415	11.7933	0.02187	11.7933	0.0072	11.7933	0.00671	11.7933	0.03348	11.7933	0.01203	11.7933	0.00566	11.7933	0.00891	11.7933	2.01848
11.8	0.01395	11.8	0.02189	11.8	0.00731	11.8	0.00677	11.8	0.03279	11.8	0.01213	11.8	0.00562	11.8	0.009	11.8	2.0004
11.8067	0.01375	11.8067	0.0219	11.8067	0.00744	11.8067	0.00683	11.8067	0.03209	11.8067	0.01222	11.8067	0.00559	11.8067	0.00909	11.8067	1.97795
11.8133	0.01356	11.8133	0.02191	11.8133	0.00757	11.8133	0.00689	11.8133	0.03138	11.8133	0.01231	11.8133	0.00556	11.8133	0.00917	11.8133	1.95024
11.82	0.01337	11.82	0.02191	11.82	0.00772	11.82	0.00694	11.82	0.03069	11.82	0.01241	11.82	0.00554	11.82	0.00924	11.82	1.91639
11.8267	0.0132	11.8267	0.02191	11.8267	0.00787	11.8267	0.00698	11.8267	0.03	11.8267	0.01251	11.8267	0.00553	11.8267	0.0093	11.8267	1.87619
11.8333	0.01304	11.8333	0.02191	11.8333	0.00802	11.8333	0.00701	11.8333	0.02933	11.8333	0.0126	11.8333	0.00552	11.8333	0.00935	11.8333	1.82991
11.84	0.01289	11.84	0.02191	11.84	0.00818	11.84	0.00704	11.84	0.02867	11.84	0.0127	11.84	0.00552	11.84	0.00938	11.84	1.77794
11.8467	0.01274	11.8467	0.02191	11.8467	0.00832	11.8467	0.00705	11.8467	0.02802	11.8467	0.01279	11.8467	0.00552	11.8467	0.0094	11.8467	1.72056
11.8533	0.01261	11.8533	0.02191	11.8533	0.00846	11.8533	0.00706	11.8533	0.02739	11.8533	0.01288	11.8533	0.00552	11.8533	0.0094	11.8533	1.65896
11.86	0.01248	11.86	0.02191	11.86	0.00859	11.86	0.00706	11.86	0.02676	11.86	0.01298	11.86	0.00553	11.86	0.0094	11.86	1.59367
11.8667	0.01236	11.8667	0.02191	11.8667	0.0087	11.8667	0.00705	11.8667	0.02616	11.8667	0.01307	11.8667	0.00554	11.8667	0.00938	11.8667	1.52593
11.8733	0.01224	11.8733	0.02191	11.8733	0.0088	11.8733	0.00703	11.8733	0.02557	11.8733	0.01318	11.8733	0.00554	11.8733	0.00935	11.8733	1.45702
11.88	0.01213	11.88	0.02192	11.88	0.00888	11.88	0.007	11.88	0.02501	11.88	0.01328	11.88	0.00555	11.88	0.00931	11.88	1.38771
11.8867	0.01202	11.8867	0.02192	11.8867	0.00895	11.8867	0.00696	11.8867	0.02447	11.8867	0.0134	11.8867	0.00555	11.8867	0.00926	11.8867	1.31939
11.8933	0.01191	11.8933	0.02191	11.8933	0.009	11.8933	0.00693	11.8933	0.02398	11.8933	0.01352	11.8933	0.00556	11.8933	0.00921	11.8933	1.2525
11.9	0.01181	11.9	0.0219	11.9	0.00904	11.9	0.00688	11.9	0.02352	11.9	0.01367	11.9	0.00556	11.9	0.00915	11.9	1.18777
11.9067	0.01171	11.9067	0.02187	11.9067	0.00907	11.9067	0.00684	11.9067	0.02311	11.9067	0.01383	11.9067	0.00557	11.9067	0.00908	11.9067	1.12566
11.9133	0.01162	11.9133	0.02185	11.9133	0.00908	11.9133	0.00679	11.9133	0.02274	11.9133	0.014	11.9133	0.00558	11.9133	0.00902	11.9133	1.06654
11.92	0.01152	11.92	0.02181	11.92	0.0091	11.92	0.00673	11.92	0.02243	11.92	0.01419	11.92	0.0056	11.92	0.00894	11.92	1.01046
11.9267	0.01144	11.9267	0.02176	11.9267	0.0091	11.9267	0.00668	11.9267	0.02216	11.9267	0.01439	11.9267	0.00564	11.9267	0.00886	11.9267	0.95745
11.9333	0.01135	11.9333	0.0217	11.9333	0.00911	11.9333	0.00664	11.9333	0.02195	11.9333	0.0146	11.9333	0.00568	11.9333	0.00878	11.9333	0.90751
11.94	0.01127	11.94	0.02162	11.94	0.00911	11.94	0.00659	11.94	0.02178	11.94	0.01481	11.94	0.00573	11.94	0.00871	11.94	0.86061
11.9467	0.01119	11.9467	0.02154	11.9467	0.0091	11.9467	0.00654	11.9467	0.02166	11.9467	0.01503	11.9467	0.0058	11.9467	0.00862	11.9467	0.8166
11.9533	0.01111	11.9533	0.02145	11.9533	0.00909	11.9533	0.00648	11.9533	0.02158	11.9533	0.01523	11.9533	0.00588	11.9533	0.00854	11.9533	0.77531
11.96	0.01104	11.96	0.02136	11.96	0.00908	11.96	0.00643	11.96	0.02154	11.96	0.01542	11.96	0.00598	11.96	0.00846	11.96	0.73662
11.9667	0.01097	11.9667	0.02127	11.9667	0.00907	11.9667	0.00637	11.9667	0.02153	11.9667	0.0156	11.9667	0.00608	11.9667	0.00837	11.9667	0.70027
11.9733	0.0109	11.9733	0.02118	11.9733	0.00905	11.9733	0.00632	11.9733	0.02156	11.9733	0.01575	11.9733	0.00618	11.9733	0.00829	11.9733	0.66617
11.98	0.01084	11.98	0.0211	11.98	0.00902	11.98	0.00626	11.98	0.02163	11.98	0.01588	11.98	0.00627	11.98	0.00821	11.98	0.63417
11.9867	0.01078	11.9867	0.02105	11.9867	0.009	11.9867	0.00621	11.9867	0.02172	11.9867	0.01599	11.9867	0.00635	11.9867	0.00813	11.9867	0.6041
11.9933	0.01072	11.9933	0.02102	11.9933	0.00897	11.9933	0.00615	11.9933	0.02185	11.9933	0.01607	11.9933	0.00642	11.9933	0.00804	11.9933	0.5758
12	0.01067	12	0.02101	12	0.00893	12	0.0061	12	0.02199	12	0.01613	12	0.00647	12	0.00796	12	0.54922
12.0067	0.01062	12.0067	0.02104	12.0067	0.0089	12.0067	0.00606	12.0067	0.02215	12.0067	0.01616	12.0067	0.00651	12.0067	0.00788	12.0067	0.52422
12.0133	0.01058	12.0133	0.02112	12.0133	0.00885	12.0133	0.00601	12.0133	0.02234	12.0133	0.01616	12.0133	0.00652	12.0133	0.00781	12.0133	0.50071
12.02	0.01054	12.02	0.02123	12.02	0.00881	12.02	0.00596	12.02	0.02253	12.02	0.01615	12.02	0.00652	12.02	0.00773	12.02	0.47859
12.0267	0.0105	12.0267	0.02139	12.0267	0.00875	12.0267	0.00591	12.0267	0.02274	12.0267	0.01611	12.0267	0.00651	12.0267	0.00766	12.0267	0.45779
12.0333	0.01047	12.0333	0.02157	12.0333	0.0087	12.0333	0.00587	12.0333	0.02295	12.0333	0.01606	12.0333	0.00648	12.0333	0.00759	12.0333	0.43818
12.04	0.01045	12.04	0.02179	12.04	0.00864	12.04	0.00583	12.04	0.02317	12.04	0.01598	12.04	0.00645	12.04	0.00752	12.04	0.4197
12.0467	0.01044	12.0467	0.02203	12.0467	0.00857	12.0467	0.00578	12.0467	0.02337	12.0467	0.0159	12.0467	0.00642	12.0467	0.00745	12.0467	0.40229
12.0533	0.01042	12.0533	0.02229	12.0533	0.00851	12.0533	0.00574	12.0533	0.02357	12.0533	0.01581	12.0533	0.0064	12.0533	0.00738	12.0533	0.38584
12.06	0.01042	12.06	0.02255	12.06	0.00843	12.06	0.00568	12.06	0.02376	12.06	0.01571	12.06	0.00639	12.06	0.00732	12.06	0.37027
12.0667	0.01042	12.0667	0.02281	12.0667	0.00836	12.0667	0.00563	12.0667	0.02394	12.0667	0.01561	12.0667	0.00639	12.0667	0.00725	12.0667	0.35553
12.0733	0.01044	12.0733	0.02307	12.0733	0.00829	12.0733	0.00558	12.0733	0.02412	12.0733	0.0155	12.0733	0.0064	12.0733	0.00719	12.0733	0.34154
12.08	0.01046	12.08	0.02333	12.08	0.00821	12.08	0.00553	12.08	0.02427	12.08	0.01538	12.08	0.00642	12.08	0.00713	12.08	0.32823
12.0867	0.0105	12.0867	0.02358	12.0867	0.00813	12.0867	0.00547	12.0867	0.02442	12.0867	0.01527	12.0867	0.00646	12.0867	0.00707	12.0867	0.31556
12.0933	0.01054	12.0933	0.02382	12.0933	0.00805	12.0933	0.00542	12.0933	0.02457	12.0933	0.01517	12.0933	0.00651	12.0933	0.00701	12.0933	0.30349
12.1	0.0106	12.1	0.02407	12.1	0.00796	12.1	0.00537	12.1	0.0247	12.1	0.01507	12.1	0.00657	12.1	0.00696	12.1	0.29193
12.1067	0.01068	12.1067	0.02432	12.1067	0.00787	12.1067	0.00531	12.1067	0.02482	12.1067	0.01497	12.1067	0.00663	12.1067	0.00692	12.1067	0.28087
12.1133	0.01076	12.1133	0.02458	12.1133	0.00777	12.1133	0.00526	12.1133	0.02493	12.1133	0.01488	12.1133	0.0067	12.1133	0.00688	12.1133	0.27027
12.12	0.01086	12.12	0.02485	12.12	0.00768	12.12	0.00521	12.12	0.02504	12.12	0.01479	12.12	0.00677	12.12	0.00685	12.12	0.26009
12.1267	0.01097	12.1267	0.02512	12.1267	0.00758	12.1267	0.00517	12.1267	0.02513	12.1267	0.0147	12.1267	0.00684	12.1267	0.00682	12.1267	0.25032
12.1333	0.01109	12.1333	0.02539	12.1333	0.00749	12.1333	0.00513	12.1333	0.02522	12.1333	0.01462	12.1333	0.00691	12.1333	0.00679	12.1333	0.24092
12.14	0.01123	12.14	0.02567	12.14	0.0074	12.14	0.0051	12.14	0.0253	12.14	0.01455	12.14	0.00698	12.14	0.00677	12.14	0.23188
12.1467	0.01137	12.1467	0.02594	12.1467	0.0073	12.1467	0.00506	12.1467	0.02537	12.1467	0.01448	12.1467	0.00704	12.1467	0.00675	12.1467	0.22317
12.1533	0.01151	12.1533	0.0262	12.1533	0.00721	12.1533	0.00502	12.1533	0.02546	12.1533	0.01441	12.1533	0.00709	12.1533	0.00674	12.1533	0.21479
12.16	0.01166	12.16	0.02644	12.16	0.00712	12.16	0.00499	12.16	0.02555	12.16	0.01435	12.16	0.00715	12.16	0.00672	12.16	0.20672
12.1667	0.01181	12.1667	0.02666	12.1667	0.00704	12.1667	0.00496	12.1667	0.02565	12.1667	0.01429	12.1667	0.00719	12.1667	0.00671	12.1667	0.19893
12.1733	0.01196	12.1733	0.02684	12.1733	0.00695	12.1733	0.00493	12.1733	0.02576	12.1733	0.01423	12.1733	0.00723	12.1733	0.0067	12.1733	0.19142
12.18	0.0121	12.18	0.02699	12.18	0.00686	12.18	0.0049	12.18	0.02589	12.18	0.01416	12.18	0.00727	12.18	0.00669	12.18	0.18418
12.1867	0.01224	12.1867	0.02711	12.1867	0.00677	12.1867	0.00488	12.1867	0.02604	12.1867	0.0141	12.1867	0.0073	12.1867	0.00668	12.1867	0.17719
12.1933	0.01237	12.1933	0.02719	12.1933	0.0067	12.1933	0.00486	12.1933	0.02623	12.1933	0.01404	12.1933	0.00733	12.1933	0.00668	12.1933	0.17047
12.2	0.01249	12.2	0.02724	12.2	0.00662	12.2	0.00484	12.2	0.02645	12.2	0.01397	12.2	0.00734	12.2	0.00668	12.2	0.164
12.2067	0.01261	12.2067	0.02725	12.2067	0.00654	12.2067	0.00483	12.2067	0.0267	12.2067	0.0139	12.2067	0.00734	12.2067	0.00669	12.2067	0.15775
12.2133	0.01272	12.2133	0.02723	12.2133	0.00647	12.2133	0.00482	12.2133	0.02699	12.2133	0.01384	12.2133	0.00733	12.2133	0.00669	12.2133	0.15173
12.22	0.01283	12.22	0.02719	12.22	0.00641	12.22	0.00481	12.22	0.02733	12.22	0.01378	12.22	0.00732	12.22	0.00671	12.22	0.14594
12.2267	0.01294	12.2267	0.02713	12.2267	0.00635	12.2267	0.0048	12.2267	0.02771	12.2267	0.01372	12.2267	0.00729	12.2267	0.00673	12.2267	0.14038
12.2333	0.01304	12.2333	0.02706	12.2333	0.0063	12.2333	0.0048	12.2333	0.02814	12.2333	0.01366	12.2333	0.00725	12.2333	0.00675	12.2333	0.13502
12.24	0.01315	12.24	0.02699	12.24	0.00625	12.24	0.0048	12.24	0.02862	12.24	0.01361	12.24	0.00719	12.24	0.00678	12.24	0.12986
12.2467	0.01327	12.2467	0.02692	12.2467	0.00622	12.2467	0.0048	12.2467	0.02913	12.2467	0.01357	12.2467	0.00713	12.2467	0.00681	12.2467	0.12489
12.2533	0.0134	12.2533	0.02686	12.2533	0.00619	12.2533	0.0048	12.2533	0.02968	12.2533	0.01352	12.2533	0.00705	12.2533	0.00684	12.2533	0.12012
12.26	0.01355	12.26	0.02681	12.26	0.00617	12.26	0.00481	12.26	0.03026	12.26	0.01349	12.26	0.00697	12.26	0.00688	12.26	0.11553
12.2667	0.01371	12.2667	0.02678	12.2667	0.00617	12.2667	0.00482	12.2667	0.03084	12.2667	0.01346	12.2667	0.00687	12.2667	0.00693	12.2667	0.11112
12.2733	0.01388	12.2733	0.02676	12.2733	0.00617	12.2733	0.00484	12.2733	0.03142	12.2733	0.01342	12.2733	0.00677	12.2733	0.00698	12.2733	0.10688
12.28	0.01408	12.28	0.02675	12.28	0.00619	12.28	0.00486	12.28	0.03199	12.28	0.01339	12.28	0.00666	12.28	0.00705	12.28	0.10281
12.2867	0.01428	12.2867	0.02676	12.2867	0.00621	12.2867	0.00489	12.2867	0.03252	12.2867	0.01336	12.2867	0.00654	12.2867	0.00712	12.2867	0.0989
12.2933	0.0145	12.2933	0.02679	12.2933	0.00624	12.2933	0.00493	12.2933	0.03301	12.2933	0.01332	12.2933	0.00641	12.2933	0.00721	12.2933	0.09517
12.3	0.01473	12.3	0.02681	12.3	0.00627	12.3	0.00497	12.3	0.03345	12.3	0.01327	12.3	0.00629	12.3	0.00731	12.3	0.09158
12.3067	0.01496	12.3067	0.02685	12.3067	0.00631	12.3067	0.00501	12.3067	0.03383	12.3067	0.01322	12.3067	0.00616	12.3067	0.00743	12.3067	0.08815
12.3133	0.01519	12.3133	0.0269	12.3133	0.00636	12.3133	0.00506	12.3133	0.03417	12.3133	0.01317	12.3133	0.00603	12.3133	0.00757	12.3133	0.08488
12.32	0.01542	12.32	0.02696	12.32	0.00641	12.32	0.00513	12.32	0.03445	12.32	0.01311	12.32	0.00591	12.32	0.00772	12.32	0.08177
12.3267	0.01564	12.3267	0.02701	12.3267	0.00646	12.3267	0.0052	12.3267	0.03467	12.3267	0.01305	12.3267	0.00579	12.3267	0.00789	12.3267	0.07883
12.3333	0.01585	12.3333	0.02708	12.3333	0.00652	12.3333	0.0053	12.3333	0.03487	12.3333	0.01299	12.3333	0.00567	12.3333	0.00808	12.3333	0.07607
12.34	0.01604	12.34	0.02715	12.34	0.00657	12.34	0.0054	12.34	0.03503	12.34	0.01294	12.34	0.00556	12.34	0.00828	12.34	0.07352
12.3467	0.01622	12.3467	0.02723	12.3467	0.00664	12.3467	0.00552	12.3467	0.03517	12.3467	0.01289	12.3467	0.00545	12.3467	0.00848	12.3467	0.0712
12.3533	0.01639	12.3533	0.02733	12.3533	0.00669	12.3533	0.00565	12.3533	0.03528	12.3533	0.01285	12.3533	0.00535	12.3533	0.00869	12.3533	0.06913
12.36	0.01654	12.36	0.02745	12.36	0.00675	12.36	0.0058	12.36	0.03539	12.36	0.01282	12.36	0.00525	12.36	0.0089	12.36	0.06733
12.3667	0.01668	12.3667	0.02759	12.3667	0.00681	12.3667	0.00596	12.3667	0.0355	12.3667	0.0128	12.3667	0.00517	12.3667	0.0091	12.3667	0.06579
12.3733	0.0168	12.3733	0.02776	12.3733	0.00687	12.3733	0.00613	12.3733	0.0356	12.3733	0.01278	12.3733	0.00508	12.3733	0.0093	12.3733	0.06452
12.38	0.0169	12.38	0.02797	12.38	0.00694	12.38	0.00629	12.38	0.0357	12.38	0.01277	12.38	0.005	12.38	0.00949	12.38	0.0635
12.3867	0.017	12.3867	0.02822	12.3867	0.00701	12.3867	0.00646	12.3867	0.0358	12.3867	0.01278	12.3867	0.00493	12.3867	0.00966	12.3867	0.0627
12.3933	0.01709	12.3933	0.02852	12.3933	0.00709	12.3933	0.00663	12.3933	0.0359	12.3933	0.01279	12.3933	0.00487	12.3933	0.00983	12.3933	0.06209
12.4	0.01717	12.4	0.02886	12.4	0.00718	12.4	0.0068	12.4	0.03599	12.4	0.0128	12.4	0.00482	12.4	0.00998	12.4	0.06162
12.4067	0.01725	12.4067	0.02925	12.4067	0.00729	12.4067	0.00696	12.4067	0.03607	12.4067	0.01282	12.4067	0.00476	12.4067	0.01012	12.4067	0.06125
12.4133	0.01733	12.4133	0.02968	12.4133	0.00742	12.4133	0.00711	12.4133	0.03615	12.4133	0.01285	12.4133	0.00471	12.4133	0.01024	12.4133	0.06095
12.42	0.01741	12.42	0.03016	12.42	0.00758	12.42	0.00725	12.42	0.03622	12.42	0.01289	12.42	0.00467	12.42	0.01036	12.42	0.06068
12.4267	0.01749	12.4267	0.03068	12.4267	0.00775	12.4267	0.00739	12.4267	0.03629	12.4267	0.01293	12.4267	0.00464	12.4267	0.01046	12.4267	0.06043
12.4333	0.01757	12.4333	0.03122	12.4333	0.00795	12.4333	0.00751	12.4333	0.03636	12.4333	0.01297	12.4333	0.00461	12.4333	0.01055	12.4333	0.06017
12.44	0.01765	12.44	0.03178	12.44	0.00817	12.44	0.00763	12.44	0.03643	12.44	0.01302	12.44	0.00458	12.44	0.01064	12.44	0.05989
12.4467	0.01773	12.4467	0.03234	12.4467	0.00841	12.4467	0.00774	12.4467	0.03651	12.4467	0.01306	12.4467	0.00456	12.4467	0.01071	12.4467	0.05959
12.4533	0.01782	12.4533	0.0329	12.4533	0.00867	12.4533	0.00784	12.4533	0.0366	12.4533	0.01312	12.4533	0.00455	12.4533	0.01078	12.4533	0.05926
12.46	0.01791	12.46	0.03344	12.46	0.00894	12.46	0.00793	12.46	0.03669	12.46	0.01317	12.46	0.00454	12.46	0.01084	12.46	0.05891
12.4667	0.018	12.4667	0.03395	12.4667	0.00922	12.4667	0.00801	12.4667	0.03678	12.4667	0.01322	12.4667	0.00453	12.4667	0.0109	12.4667	0.05855
12.4733	0.0181	12.4733	0.03441	12.4733	0.0095	12.4733	0.00809	12.4733	0.03687	12.4733	0.01328	12.4733	0.00454	12.4733	0.01096	12.4733	0.05817
12.48	0.0182	12.48	0.03483	12.48	0.00978	12.48	0.00817	12.48	0.03696	12.48	0.01335	12.48	0.00454	12.48	0.01102	12.48	0.05777
12.4867	0.0183	12.4867	0.03519	12.4867	0.01004	12.4867	0.00824	12.4867	0.03702	12.4867	0.01343	12.4867	0.00455	12.4867	0.01107	12.4867	0.05737
12.4933	0.0184	12.4933	0.03548	12.4933	0.0103	12.4933	0.0083	12.4933	0.03707	12.4933	0.01352	12.4933	0.00455	12.4933	0.01114	12.4933	0.05697
12.5	0.0185	12.5	0.03572	12.5	0.01055	12.5	0.00836	12.5	0.03708	12.5	0.01362	12.5	0.00457	12.5	0.01121	12.5	0.05656
12.5067	0.01859	12.5067	0.03588	12.5067	0.01078	12.5067	0.00842	12.5067	0.03706	12.5067	0.01373	12.5067	0.00458	12.5067	0.01128	12.5067	0.05617
12.5133	0.01867	12.5133	0.03597	12.5133	0.01099	12.5133	0.00848	12.5133	0.03699	12.5133	0.01387	12.5133	0.00459	12.5133	0.01137	12.5133	0.05578
12.52	0.01874	12.52	0.036	12.52	0.01119	12.52	0.00854	12.52	0.03688	12.52	0.01402	12.52	0.00461	12.52	0.01146	12.52	0.05542
12.5267	0.0188	12.5267	0.03596	12.5267	0.01138	12.5267	0.00861	12.5267	0.03672	12.5267	0.01418	12.5267	0.00462	12.5267	0.01156	12.5267	0.05509
12.5333	0.01884	12.5333	0.03588	12.5333	0.01156	12.5333	0.00868	12.5333	0.03652	12.5333	0.01435	12.5333	0.00464	12.5333	0.01166	12.5333	0.05482
12.54	0.01888	12.54	0.03576	12.54	0.01173	12.54	0.00875	12.54	0.03628	12.54	0.01454	12.54	0.00467	12.54	0.01177	12.54	0.05459
12.5467	0.01891	12.5467	0.03561	12.5467	0.01189	12.5467	0.00883	12.5467	0.036	12.5467	0.01474	12.5467	0.0047	12.5467	0.01188	12.5467	0.05442
12.5533	0.01893	12.5533	0.03543	12.5533	0.01204	12.5533	0.00891	12.5533	0.03568	12.5533	0.01494	12.5533	0.00473	12.5533	0.012	12.5533	0.0543
12.56	0.01894	12.56	0.03527	12.56	0.01218	12.56	0.00899	12.56	0.03534	12.56	0.01514	12.56	0.00477	12.56	0.01211	12.56	0.05425
12.5667	0.01894	12.5667	0.03513	12.5667	0.01232	12.5667	0.00907	12.5667	0.03499	12.5667	0.01534	12.5667	0.00481	12.5667	0.01221	12.5667	0.05425
12.5733	0.01894	12.5733	0.03501	12.5733	0.01245	12.5733	0.00916	12.5733	0.03463	12.5733	0.01554	12.5733	0.00486	12.5733	0.0123	12.5733	0.0543
12.58	0.01894	12.58	0.03494	12.58	0.01258	12.58	0.00924	12.58	0.03427	12.58	0.01573	12.58	0.00492	12.58	0.01238	12.58	0.05442
12.5867	0.01892	12.5867	0.03491	12.5867	0.0127	12.5867	0.00933	12.5867	0.03391	12.5867	0.01592	12.5867	0.00499	12.5867	0.01245	12.5867	0.05458
12.5933	0.0189	12.5933	0.03492	12.5933	0.01281	12.5933	0.00941	12.5933	0.03357	12.5933	0.0161	12.5933	0.00506	12.5933	0.0125	12.5933	0.05477
12.6	0.01887	12.6	0.03498	12.6	0.01291	12.6	0.00948	12.6	0.03325	12.6	0.01627	12.6	0.00514	12.6	0.01253	12.6	0.055
12.6067	0.01881	12.6067	0.03508	12.6067	0.01301	12.6067	0.00954	12.6067	0.03295	12.6067	0.01643	12.6067	0.00524	12.6067	0.01254	12.6067	0.05524
12.6133	0.01874	12.6133	0.0352	12.6133	0.01309	12.6133	0.00958	12.6133	0.03268	12.6133	0.01658	12.6133	0.00536	12.6133	0.01254	12.6133	0.05548
12.62	0.01866	12.62	0.03533	12.62	0.01315	12.62	0.00962	12.62	0.03244	12.62	0.01674	12.62	0.0055	12.62	0.01252	12.62	0.05573
12.6267	0.01855	12.6267	0.03547	12.6267	0.0132	12.6267	0.00964	12.6267	0.03223	12.6267	0.01688	12.6267	0.00565	12.6267	0.01249	12.6267	0.05596
12.6333	0.01843	12.6333	0.03559	12.6333	0.01323	12.6333	0.00964	12.6333	0.03204	12.6333	0.01702	12.6333	0.00581	12.6333	0.01245	12.6333	0.05618
12.64	0.01828	12.64	0.0357	12.64	0.01325	12.64	0.00963	12.64	0.03187	12.64	0.01716	12.64	0.00601	12.64	0.0124	12.64	0.05636
12.6467	0.01811	12.6467	0.03578	12.6467	0.01326	12.6467	0.00961	12.6467	0.03172	12.6467	0.0173	12.6467	0.00622	12.6467	0.01234	12.6467	0.05652
12.6533	0.01792	12.6533	0.03582	12.6533	0.01324	12.6533	0.00958	12.6533	0.03159	12.6533	0.01743	12.6533	0.00646	12.6533	0.01229	12.6533	0.05664
12.66	0.01772	12.66	0.03582	12.66	0.01322	12.66	0.00954	12.66	0.03146	12.66	0.01757	12.66	0.00672	12.66	0.01223	12.66	0.05674
12.6667	0.0175	12.6667	0.03578	12.6667	0.01319	12.6667	0.0095	12.6667	0.03133	12.6667	0.0177	12.6667	0.00699	12.6667	0.01218	12.6667	0.0568
12.6733	0.01727	12.6733	0.0357	12.6733	0.01315	12.6733	0.00946	12.6733	0.03119	12.6733	0.01783	12.6733	0.00728	12.6733	0.01214	12.6733	0.05682
12.68	0.01702	12.68	0.03559	12.68	0.0131	12.68	0.00942	12.68	0.03104	12.68	0.01796	12.68	0.00758	12.68	0.0121	12.68	0.0568
12.6867	0.01677	12.6867	0.03544	12.6867	0.01305	12.6867	0.00937	12.6867	0.03087	12.6867	0.01809	12.6867	0.00789	12.6867	0.01206	12.6867	0.05673
12.6933	0.01651	12.6933	0.03527	12.6933	0.013	12.6933	0.00932	12.6933	0.03068	12.6933	0.01821	12.6933	0.0082	12.6933	0.01202	12.6933	0.05661
12.7	0.01625	12.7	0.03508	12.7	0.01294	12.7	0.00928	12.7	0.03048	12.7	0.01834	12.7	0.00851	12.7	0.01197	12.7	0.05645
12.7067	0.01599	12.7067	0.03488	12.7067	0.01288	12.7067	0.00923	12.7067	0.03024	12.7067	0.01846	12.7067	0.00882	12.7067	0.01192	12.7067	0.05623
12.7133	0.01573	12.7133	0.03467	12.7133	0.01282	12.7133	0.00919	12.7133	0.02999	12.7133	0.01857	12.7133	0.00913	12.7133	0.01187	12.7133	0.05595
12.72	0.01548	12.72	0.03445	12.72	0.01277	12.72	0.00913	12.72	0.02972	12.72	0.01869	12.72	0.00942	12.72	0.01181	12.72	0.05564
12.7267	0.01523	12.7267	0.03424	12.7267	0.01271	12.7267	0.00907	12.7267	0.02944	12.7267	0.01879	12.7267	0.00969	12.7267	0.01173	12.7267	0.05528
12.7333	0.01499	12.7333	0.03404	12.7333	0.01266	12.7333	0.009	12.7333	0.02916	12.7333	0.01889	12.7333	0.00994	12.7333	0.01165	12.7333	0.05489
12.74	0.01475	12.74	0.03383	12.74	0.0126	12.74	0.00893	12.74	0.02887	12.74	0.01897	12.74	0.01017	12.74	0.01156	12.74	0.05449
12.7467	0.01452	12.7467	0.03364	12.7467	0.01254	12.7467	0.00886	12.7467	0.02861	12.7467	0.01904	12.7467	0.01036	12.7467	0.01146	12.7467	0.05406
12.7533	0.0143	12.7533	0.03346	12.7533	0.01248	12.7533	0.00877	12.7533	0.02841	12.7533	0.01909	12.7533	0.01053	12.7533	0.01134	12.7533	0.05364
12.76	0.01409	12.76	0.03328	12.76	0.01242	12.76	0.00867	12.76	0.02829	12.76	0.01913	12.76	0.01067	12.76	0.01122	12.76	0.05322
12.7667	0.01388	12.7667	0.03311	12.7667	0.01235	12.7667	0.00857	12.7667	0.02831	12.7667	0.01916	12.7667	0.01077	12.7667	0.01108	12.7667	0.05282
12.7733	0.01368	12.7733	0.03295	12.7733	0.01226	12.7733	0.00846	12.7733	0.02851	12.7733	0.01917	12.7733	0.01083	12.7733	0.01094	12.7733	0.05244
12.78	0.01348	12.78	0.03279	12.78	0.01216	12.78	0.00835	12.78	0.02898	12.78	0.01916	12.78	0.01086	12.78	0.01078	12.78	0.05208
12.7867	0.01329	12.7867	0.03263	12.7867	0.01206	12.7867	0.00823	12.7867	0.0298	12.7867	0.01914	12.7867	0.01085	12.7867	0.01061	12.7867	0.05178
12.7933	0.01312	12.7933	0.03248	12.7933	0.01194	12.7933	0.00811	12.7933	0.03106	12.7933	0.01911	12.7933	0.01082	12.7933	0.01044	12.7933	0.05151
12.8	0.01296	12.8	0.03233	12.8	0.01181	12.8	0.00798	12.8	0.03287	12.8	0.01907	12.8	0.01077	12.8	0.01027	12.8	0.05132
12.8067	0.0128	12.8067	0.03219	12.8067	0.01168	12.8067	0.00785	12.8067	0.03531	12.8067	0.01902	12.8067	0.01069	12.8067	0.0101	12.8067	0.05121
12.8133	0.01267	12.8133	0.03205	12.8133	0.01153	12.8133	0.00772	12.8133	0.03845	12.8133	0.01897	12.8133	0.01059	12.8133	0.00992	12.8133	0.05121
12.82	0.01256	12.82	0.03192	12.82	0.01137	12.82	0.00758	12.82	0.04234	12.82	0.0189	12.82	0.01049	12.82	0.00974	12.82	0.05136
12.8267	0.01247	12.8267	0.03181	12.8267	0.01121	12.8267	0.00745	12.8267	0.047	12.8267	0.01884	12.8267	0.01038	12.8267	0.00956	12.8267	0.05168
12.8333	0.01239	12.8333	0.03171	12.8333	0.01104	12.8333	0.00732	12.8333	0.05239	12.8333	0.01877	12.8333	0.01028	12.8333	0.00939	12.8333	0.0522
12.84	0.01232	12.84	0.03164	12.84	0.01085	12.84	0.00718	12.84	0.05844	12.84	0.0187	12.84	0.01018	12.84	0.00922	12.84	0.05294
12.8467	0.01226	12.8467	0.03159	12.8467	0.01067	12.8467	0.00705	12.8467	0.06504	12.8467	0.01861	12.8467	0.01008	12.8467	0.00905	12.8467	0.05387
12.8533	0.0122	12.8533	0.03158	12.8533	0.01048	12.8533	0.00691	12.8533	0.07201	12.8533	0.01852	12.8533	0.00999	12.8533	0.00889	12.8533	0.05496
12.86	0.01214	12.86	0.03162	12.86	0.01028	12.86	0.00678	12.86	0.07915	12.86	0.01842	12.86	0.00992	12.86	0.00873	12.86	0.05618
12.8667	0.01208	12.8667	0.0317	12.8667	0.01008	12.8667	0.00665	12.8667	0.08625	12.8667	0.01831	12.8667	0.00987	12.8667	0.00858	12.8667	0.05747
12.8733	0.01202	12.8733	0.03184	12.8733	0.00988	12.8733	0.00652	12.8733	0.09307	12.8733	0.01819	12.8733	0.00982	12.8733	0.00842	12.8733	0.05875
12.88	0.01196	12.88	0.03204	12.88	0.00967	12.88	0.00639	12.88	0.09939	12.88	0.01806	12.88	0.00979	12.88	0.00828	12.88	0.05995
12.8867	0.01189	12.8867	0.0323	12.8867	0.00947	12.8867	0.00626	12.8867	0.10499	12.8867	0.01792	12.8867	0.00976	12.8867	0.00815	12.8867	0.061
12.8933	0.01183	12.8933	0.03262	12.8933	0.00926	12.8933	0.00614	12.8933	0.10971	12.8933	0.01776	12.8933	0.00974	12.8933	0.00802	12.8933	0.06184
12.9	0.01177	12.9	0.03299	12.9	0.00906	12.9	0.00602	12.9	0.1134	12.9	0.0176	12.9	0.00974	12.9	0.0079	12.9	0.06246
12.9067	0.01172	12.9067	0.03339	12.9067	0.00886	12.9067	0.00591	12.9067	0.11599	12.9067	0.01744	12.9067	0.00973	12.9067	0.00779	12.9067	0.06282
12.9133	0.01169	12.9133	0.03382	12.9133	0.00866	12.9133	0.0058	12.9133	0.11746	12.9133	0.01726	12.9133	0.00973	12.9133	0.00768	12.9133	0.06293
12.92	0.01166	12.92	0.03426	12.92	0.00847	12.92	0.0057	12.92	0.11784	12.92	0.01708	12.92	0.00973	12.92	0.00758	12.92	0.06279
12.9267	0.01165	12.9267	0.03469	12.9267	0.00828	12.9267	0.00561	12.9267	0.1172	12.9267	0.01689	12.9267	0.00973	12.9267	0.0075	12.9267	0.06243
12.9333	0.01164	12.9333	0.0351	12.9333	0.00811	12.9333	0.00552	12.9333	0.11565	12.9333	0.0167	12.9333	0.00972	12.9333	0.00742	12.9333	0.06187
12.94	0.01165	12.94	0.03547	12.94	0.00794	12.94	0.00544	12.94	0.11332	12.94	0.0165	12.94	0.00971	12.94	0.00735	12.94	0.06114
12.9467	0.01166	12.9467	0.0358	12.9467	0.00778	12.9467	0.00537	12.9467	0.11035	12.9467	0.0163	12.9467	0.00969	12.9467	0.00728	12.9467	0.06027
12.9533	0.01169	12.9533	0.03608	12.9533	0.00763	12.9533	0.00531	12.9533	0.10688	12.9533	0.0161	12.9533	0.00966	12.9533	0.00723	12.9533	0.0593
12.96	0.01173	12.96	0.03631	12.96	0.0075	12.96	0.00526	12.96	0.10305	12.96	0.0159	12.96	0.00962	12.96	0.00719	12.96	0.05825
12.9667	0.01178	12.9667	0.03649	12.9667	0.00738	12.9667	0.00522	12.9667	0.09897	12.9667	0.01569	12.9667	0.00956	12.9667	0.00716	12.9667	0.05714
12.9733	0.01183	12.9733	0.03661	12.9733	0.00727	12.9733	0.00518	12.9733	0.09475	12.9733	0.01549	12.9733	0.00949	12.9733	0.00713	12.9733	0.05599
12.98	0.01189	12.98	0.03668	12.98	0.00717	12.98	0.00515	12.98	0.09045	12.98	0.01529	12.98	0.0094	12.98	0.00712	12.98	0.05482
12.9867	0.01195	12.9867	0.0367	12.9867	0.0071	12.9867	0.00513	12.9867	0.08614	12.9867	0.01509	12.9867	0.0093	12.9867	0.00712	12.9867	0.05363
12.9933	0.01201	12.9933	0.03666	12.9933	0.00704	12.9933	0.00512	12.9933	0.08187	12.9933	0.0149	12.9933	0.00918	12.9933	0.00713	12.9933	0.05245
13	0.01209	13	0.03657	13	0.007	13	0.00512	13	0.07769	13	0.01472	13	0.00904	13	0.00716	13	0.05126
13.0067	0.01217	13.0067	0.03644	13.0067	0.00698	13.0067	0.00513	13.0067	0.0736	13.0067	0.01454	13.0067	0.0089	13.0067	0.0072	13.0067	0.05006
13.0133	0.01226	13.0133	0.03625	13.0133	0.00698	13.0133	0.00515	13.0133	0.06966	13.0133	0.01436	13.0133	0.00874	13.0133	0.00726	13.0133	0.04887
13.02	0.01235	13.02	0.03602	13.02	0.007	13.02	0.00517	13.02	0.06585	13.02	0.01419	13.02	0.00858	13.02	0.00733	13.02	0.04769
13.0267	0.01244	13.0267	0.03576	13.0267	0.00703	13.0267	0.00521	13.0267	0.0622	13.0267	0.01403	13.0267	0.00841	13.0267	0.00743	13.0267	0.04652
13.0333	0.01253	13.0333	0.03549	13.0333	0.00709	13.0333	0.00527	13.0333	0.05871	13.0333	0.01388	13.0333	0.00823	13.0333	0.00755	13.0333	0.04534
13.04	0.01263	13.04	0.03522	13.04	0.00716	13.04	0.00533	13.04	0.05538	13.04	0.01373	13.04	0.00805	13.04	0.00769	13.04	0.04419
13.0467	0.01272	13.0467	0.03496	13.0467	0.00725	13.0467	0.00541	13.0467	0.05224	13.0467	0.0136	13.0467	0.00787	13.0467	0.00783	13.0467	0.04303
13.0533	0.01281	13.0533	0.03472	13.0533	0.00735	13.0533	0.0055	13.0533	0.04927	13.0533	0.01347	13.0533	0.00769	13.0533	0.00796	13.0533	0.04189
13.06	0.0129	13.06	0.03452	13.06	0.00747	13.06	0.0056	13.06	0.04649	13.06	0.01336	13.06	0.00751	13.06	0.00807	13.06	0.04078
13.0667	0.01299	13.0667	0.03435	13.0667	0.00759	13.0667	0.00571	13.0667	0.04388	13.0667	0.01327	13.0667	0.00732	13.0667	0.00813	13.0667	0.03968
13.0733	0.01307	13.0733	0.03423	13.0733	0.00773	13.0733	0.00583	13.0733	0.04145	13.0733	0.01319	13.0733	0.00713	13.0733	0.00815	13.0733	0.03861
13.08	0.01316	13.08	0.03413	13.08	0.00786	13.08	0.00596	13.08	0.03919	13.08	0.01312	13.08	0.00695	13.08	0.00811	13.08	0.03756
13.0867	0.01325	13.0867	0.03406	13.0867	0.008	13.0867	0.00608	13.0867	0.0371	13.0867	0.01307	13.0867	0.00678	13.0867	0.00803	13.0867	0.03656
13.0933	0.01333	13.0933	0.03401	13.0933	0.00813	13.0933	0.00621	13.0933	0.03518	13.0933	0.01304	13.0933	0.0066	13.0933	0.00792	13.0933	0.03561
13.1	0.01342	13.1	0.03397	13.1	0.00828	13.1	0.00632	13.1	0.03342	13.1	0.01303	13.1	0.00643	13.1	0.0078	13.1	0.03471
13.1067	0.0135	13.1067	0.03394	13.1067	0.00842	13.1067	0.00642	13.1067	0.03181	13.1067	0.01303	13.1067	0.00627	13.1067	0.00768	13.1067	0.03388
13.1133	0.01359	13.1133	0.0339	13.1133	0.00855	13.1133	0.00648	13.1133	0.03034	13.1133	0.01305	13.1133	0.00612	13.1133	0.00758	13.1133	0.03312
13.12	0.01367	13.12	0.03385	13.12	0.00868	13.12	0.00649	13.12	0.029	13.12	0.01308	13.12	0.00598	13.12	0.00752	13.12	0.03245
13.1267	0.01376	13.1267	0.03378	13.1267	0.00881	13.1267	0.00643	13.1267	0.02778	13.1267	0.01313	13.1267	0.00585	13.1267	0.00751	13.1267	0.0319
13.1333	0.01385	13.1333	0.0337	13.1333	0.00893	13.1333	0.00633	13.1333	0.02668	13.1333	0.01319	13.1333	0.00573	13.1333	0.00754	13.1333	0.03144
13.14	0.01393	13.14	0.03361	13.14	0.00906	13.14	0.00617	13.14	0.02568	13.14	0.01327	13.14	0.00561	13.14	0.00759	13.14	0.0311
13.1467	0.01401	13.1467	0.0335	13.1467	0.00918	13.1467	0.00599	13.1467	0.02477	13.1467	0.01335	13.1467	0.00551	13.1467	0.00765	13.1467	0.03088
13.1533	0.01406	13.1533	0.03339	13.1533	0.00929	13.1533	0.0058	13.1533	0.02395	13.1533	0.01344	13.1533	0.00542	13.1533	0.00773	13.1533	0.03078
13.16	0.01407	13.16	0.03326	13.16	0.0094	13.16	0.00561	13.16	0.02321	13.16	0.01355	13.16	0.00534	13.16	0.0078	13.16	0.0308
13.1667	0.01403	13.1667	0.03314	13.1667	0.00951	13.1667	0.00545	13.1667	0.02254	13.1667	0.01367	13.1667	0.00528	13.1667	0.00786	13.1667	0.03095
13.1733	0.01393	13.1733	0.03302	13.1733	0.00962	13.1733	0.00533	13.1733	0.02194	13.1733	0.0138	13.1733	0.00522	13.1733	0.00791	13.1733	0.03119
13.18	0.01378	13.18	0.0329	13.18	0.00971	13.18	0.00526	13.18	0.02139	13.18	0.01394	13.18	0.00519	13.18	0.00795	13.18	0.03153
13.1867	0.0136	13.1867	0.03279	13.1867	0.00979	13.1867	0.00524	13.1867	0.0209	13.1867	0.0141	13.1867	0.00517	13.1867	0.00797	13.1867	0.03195
13.1933	0.01339	13.1933	0.03269	13.1933	0.00987	13.1933	0.00525	13.1933	0.02048	13.1933	0.01426	13.1933	0.00517	13.1933	0.00799	13.1933	0.03244
13.2	0.01318	13.2	0.03259	13.2	0.00993	13.2	0.00527	13.2	0.02009	13.2	0.01443	13.2	0.00518	13.2	0.008	13.2	0.03298
13.2067	0.01299	13.2067	0.0325	13.2067	0.00997	13.2067	0.00531	13.2067	0.01976	13.2067	0.01462	13.2067	0.00522	13.2067	0.00799	13.2067	0.03354
13.2133	0.01284	13.2133	0.03242	13.2133	0.01001	13.2133	0.00535	13.2133	0.01947	13.2133	0.01481	13.2133	0.00527	13.2133	0.00797	13.2133	0.0341
13.22	0.01273	13.22	0.03235	13.22	0.01002	13.22	0.00538	13.22	0.01922	13.22	0.01501	13.22	0.00535	13.22	0.00795	13.22	0.03466
13.2267	0.01267	13.2267	0.0323	13.2267	0.01001	13.2267	0.0054	13.2267	0.01902	13.2267	0.01521	13.2267	0.00543	13.2267	0.00793	13.2267	0.0352
13.2333	0.01265	13.2333	0.03226	13.2333	0.00999	13.2333	0.00542	13.2333	0.01885	13.2333	0.01541	13.2333	0.00553	13.2333	0.00791	13.2333	0.03571
13.24	0.01266	13.24	0.03223	13.24	0.00996	13.24	0.00542	13.24	0.01873	13.24	0.01563	13.24	0.00565	13.24	0.00788	13.24	0.03617
13.2467	0.0127	13.2467	0.03223	13.2467	0.0099	13.2467	0.00542	13.2467	0.01864	13.2467	0.01584	13.2467	0.00578	13.2467	0.00785	13.2467	0.03659
13.2533	0.01274	13.2533	0.03226	13.2533	0.00982	13.2533	0.0054	13.2533	0.01859	13.2533	0.01606	13.2533	0.00591	13.2533	0.00782	13.2533	0.03696
13.26	0.01279	13.26	0.03234	13.26	0.00972	13.26	0.00538	13.26	0.01858	13.26	0.01627	13.26	0.00605	13.26	0.00779	13.26	0.03727
13.2667	0.01283	13.2667	0.03245	13.2667	0.00959	13.2667	0.00535	13.2667	0.01861	13.2667	0.01647	13.2667	0.00619	13.2667	0.00776	13.2667	0.03754
13.2733	0.01289	13.2733	0.0326	13.2733	0.00942	13.2733	0.00531	13.2733	0.01869	13.2733	0.01666	13.2733	0.00634	13.2733	0.00773	13.2733	0.03775
13.28	0.01294	13.28	0.0328	13.28	0.0092	13.28	0.00527	13.28	0.01882	13.28	0.01684	13.28	0.00648	13.28	0.0077	13.28	0.03792
13.2867	0.01299	13.2867	0.03305	13.2867	0.00893	13.2867	0.00523	13.2867	0.01899	13.2867	0.01702	13.2867	0.00662	13.2867	0.00766	13.2867	0.03804
13.2933	0.01305	13.2933	0.03335	13.2933	0.00862	13.2933	0.00518	13.2933	0.0192	13.2933	0.01718	13.2933	0.00676	13.2933	0.00762	13.2933	0.03812
13.3	0.01311	13.3	0.0337	13.3	0.00829	13.3	0.00514	13.3	0.01945	13.3	0.01732	13.3	0.0069	13.3	0.00758	13.3	0.03816
[truncated: 4,755 more rows]

## Sheet: Fig.4a
Fig. 4 HPLC analysis of the reactions catalyzed by KnmF, KnmB1 and KnmB2. (a) HPLC analysis of KnmF-catalyzed reactions in the presence of 28, SAM and KnmF. (i) 2 h; (ii) 30 min; (iii) 15 min; (iv) the control reaction in the presence of 28 and SAM; (v) standard 1.
X represents retention time (min); Y represents signal intensity
i		ii		iii		iv		v
X	Y	X	Y	X	Y	X	Y	X	Y
0	-0.00014425	0	8.5e-06	0	1.7e-05	0	0.0001785	0	-3.8e-05
0.00667	-0.000144	0.00667	4.75e-06	0.00667	1.45e-05	0.00667	0.00015225	0.00667	-3.425e-05
0.01333	-0.000145	0.01333	3.5e-06	0.01333	1.15e-05	0.01333	0.00012725	0.01333	-3.35e-05
0.02	-0.000143	0.02	4.25e-06	0.02	1.025e-05	0.02	0.0001055	0.02	-3.4e-05
0.02667	-0.00014325	0.02667	4e-06	0.02667	9e-06	0.02667	8.95e-05	0.02667	-3.575e-05
0.03333	-0.00014475	0.03333	1e-06	0.03333	8.25e-06	0.03333	7.925e-05	0.03333	-3.8e-05
0.04	-0.000146	0.04	-1.25e-06	0.04	7.25e-06	0.04	7.025e-05	0.04	-4.15e-05
0.04667	-0.00014675	0.04667	-2e-06	0.04667	9.5e-06	0.04667	5.975e-05	0.04667	-4.45e-05
0.05333	-0.0001455	0.05333	-1.5e-06	0.05333	1e-05	0.05333	4.975e-05	0.05333	-4.6e-05
0.06	-0.000145	0.06	-5e-07	0.06	7.5e-06	0.06	4.125e-05	0.06	-5.1e-05
0.06667	-0.000144	0.06667	-1e-06	0.06667	8.25e-06	0.06667	3.225e-05	0.06667	-5.675e-05
0.07333	-0.00014675	0.07333	-1.5e-06	0.07333	8.25e-06	0.07333	2.625e-05	0.07333	-6.175e-05
0.08	-0.00014725	0.08	-3e-06	0.08	1.025e-05	0.08	1.65e-05	0.08	-6.325e-05
0.08667	-0.000148	0.08667	7.5e-07	0.08667	1.125e-05	0.08667	9.5e-06	0.08667	-6.425e-05
0.09333	-0.00014975	0.09333	-2.5e-07	0.09333	1.125e-05	0.09333	2.5e-06	0.09333	-6.45e-05
0.1	-0.00015175	0.1	1.5e-06	0.1	1.175e-05	0.1	-3.75e-06	0.1	-6.35e-05
0.10667	-0.0001545	0.10667	2.5e-07	0.10667	1.075e-05	0.10667	-4.5e-06	0.10667	-6.325e-05
0.11333	-0.000158	0.11333	2e-06	0.11333	1.55e-05	0.11333	-5.25e-06	0.11333	-6.3e-05
0.12	-0.000159	0.12	7e-06	0.12	2.15e-05	0.12	-7e-06	0.12	-6.4e-05
0.12667	-0.00015675	0.12667	9e-06	0.12667	2.725e-05	0.12667	-5.5e-06	0.12667	-6.4e-05
0.13333	-0.0001535	0.13333	1.275e-05	0.13333	3.175e-05	0.13333	1.75e-06	0.13333	-6.475e-05
0.14	-0.00014825	0.14	1.25e-05	0.14	3.55e-05	0.14	1.5e-06	0.14	-6.775e-05
0.14667	-0.00014225	0.14667	1.85e-05	0.14667	3.925e-05	0.14667	5.75e-06	0.14667	-6.8e-05
0.15333	-0.000137	0.15333	2.4e-05	0.15333	4.375e-05	0.15333	9.5e-06	0.15333	-7e-05
0.16	-0.0001305	0.16	3e-05	0.16	4.575e-05	0.16	5.75e-06	0.16	-6.975e-05
0.16667	-0.00012725	0.16667	3.375e-05	0.16667	4.5e-05	0.16667	1e-06	0.16667	-7.1e-05
0.17333	-0.000124	0.17333	3.575e-05	0.17333	4.225e-05	0.17333	7.5e-07	0.17333	-7.3e-05
0.18	-0.000127	0.18	3.6e-05	0.18	3.775e-05	0.18	-3.5e-06	0.18	-7.75e-05
0.18667	-0.00013125	0.18667	3.55e-05	0.18667	3.45e-05	0.18667	-6.75e-06	0.18667	-8.45e-05
0.19333	-0.000136	0.19333	3.675e-05	0.19333	2.875e-05	0.19333	-1.025e-05	0.19333	-8.825e-05
0.2	-0.0001425	0.2	3.125e-05	0.2	2.325e-05	0.2	-1.7e-05	0.2	-9.1e-05
0.20667	-0.000151	0.20667	2.55e-05	0.20667	1.85e-05	0.20667	-1.9e-05	0.20667	-9.2e-05
0.21333	-0.000157	0.21333	2.375e-05	0.21333	1.375e-05	0.21333	-1.35e-05	0.21333	-9.7e-05
0.22	-0.000161	0.22	2.1e-05	0.22	1.05e-05	0.22	-9e-06	0.22	-9.85e-05
0.22667	-0.000165	0.22667	1.825e-05	0.22667	3e-06	0.22667	-7e-06	0.22667	-0.0001025
0.23333	-0.0001635	0.23333	1.65e-05	0.23333	3e-06	0.23333	-1e-05	0.23333	-0.000103
0.24	-0.00016575	0.24	1.55e-05	0.24	1.5e-06	0.24	-1.425e-05	0.24	-0.000102
0.24667	-0.00016825	0.24667	1.425e-05	0.24667	2.5e-07	0.24667	-1.375e-05	0.24667	-0.0001
0.25333	-0.0001685	0.25333	1.425e-05	0.25333	2.75e-06	0.25333	-1.3e-05	0.25333	-0.00010075
0.26	-0.0001655	0.26	1.375e-05	0.26	-1.75e-06	0.26	-1.05e-05	0.26	-0.00010325
0.26667	-0.0001675	0.26667	1e-05	0.26667	0	0.26667	-1.225e-05	0.26667	-0.00010325
0.27333	-0.00016825	0.27333	6e-06	0.27333	1e-06	0.27333	-1.25e-05	0.27333	-0.0001045
0.28	-0.000169	0.28	3.25e-06	0.28	2.75e-06	0.28	-1.65e-05	0.28	-0.0001015
0.28667	-0.00017275	0.28667	3e-06	0.28667	1.75e-06	0.28667	-1.4e-05	0.28667	-9.975e-05
0.29333	-0.0001695	0.29333	1.75e-06	0.29333	3e-06	0.29333	-1.2e-05	0.29333	-9.8e-05
0.3	-0.00016925	0.3	-2e-06	0.3	1.5e-06	0.3	-1.25e-05	0.3	-9.925e-05
0.30667	-0.000168	0.30667	-2.5e-06	0.30667	7.5e-07	0.30667	-9.75e-06	0.30667	-9.975e-05
0.31333	-0.000168	0.31333	-1.5e-06	0.31333	5e-06	0.31333	-1.175e-05	0.31333	-9.7e-05
0.32	-0.00016675	0.32	-2.5e-06	0.32	6e-06	0.32	-1.15e-05	0.32	-9.675e-05
0.32667	-0.000165	0.32667	-3e-06	0.32667	8e-06	0.32667	-1.25e-05	0.32667	-9.65e-05
0.33333	-0.00016225	0.33333	-3.5e-06	0.33333	1.2e-05	0.33333	-1.125e-05	0.33333	-9.55e-05
0.34	-0.0001565	0.34	-4e-06	0.34	1.15e-05	0.34	-1.025e-05	0.34	-9.75e-05
0.34667	-0.00015475	0.34667	-3.25e-06	0.34667	9.25e-06	0.34667	-1.075e-05	0.34667	-9.725e-05
0.35333	-0.000153	0.35333	7.5e-07	0.35333	1.2e-05	0.35333	-1.175e-05	0.35333	-9.225e-05
0.36	-0.00015375	0.36	2e-06	0.36	1.325e-05	0.36	-1.475e-05	0.36	-8.9e-05
0.36667	-0.000154	0.36667	2.5e-06	0.36667	1.45e-05	0.36667	-1.625e-05	0.36667	-9e-05
0.37333	-0.0001525	0.37333	3e-06	0.37333	1.4e-05	0.37333	-1.55e-05	0.37333	-9.025e-05
0.38	-0.00015275	0.38	4e-06	0.38	9.5e-06	0.38	-1.6e-05	0.38	-9.1e-05
0.38667	-0.00015725	0.38667	2.5e-06	0.38667	4.75e-06	0.38667	-1.55e-05	0.38667	-8.875e-05
0.39333	-0.000163	0.39333	2.25e-06	0.39333	3.25e-06	0.39333	-1.225e-05	0.39333	-9.025e-05
0.4	-0.0001675	0.4	2e-06	0.4	2e-06	0.4	-8e-06	0.4	-9.075e-05
0.40667	-0.00016775	0.40667	-1.75e-06	0.40667	2e-06	0.40667	-7.5e-07	0.40667	-9.325e-05
0.41333	-0.000168	0.41333	-2.75e-06	0.41333	2.5e-06	0.41333	-2e-06	0.41333	-9.5e-05
0.42	-0.000168	0.42	-4.5e-06	0.42	-1e-06	0.42	5e-07	0.42	-9.475e-05
0.42667	-0.00016925	0.42667	-4.5e-06	0.42667	-2.75e-06	0.42667	-4.5e-06	0.42667	-9.35e-05
0.43333	-0.00017175	0.43333	-4.75e-06	0.43333	-2.75e-06	0.43333	-5e-06	0.43333	-8.975e-05
0.44	-0.00016825	0.44	-3.25e-06	0.44	7.5e-07	0.44	-5e-07	0.44	-9.225e-05
0.44667	-0.000167	0.44667	-6.5e-06	0.44667	7.5e-07	0.44667	-5.5e-06	0.44667	-8.85e-05
0.45333	-0.000169	0.45333	-8.75e-06	0.45333	3e-06	0.45333	-9.5e-06	0.45333	-8.9e-05
0.46	-0.00016825	0.46	-7.75e-06	0.46	2.5e-07	0.46	-1.3e-05	0.46	-9.025e-05
0.46667	-0.00017025	0.46667	-8e-06	0.46667	-2.25e-06	0.46667	-7.75e-06	0.46667	-9.15e-05
0.47333	-0.00017225	0.47333	-7.5e-06	0.47333	-1.75e-06	0.47333	-1.125e-05	0.47333	-9.2e-05
0.48	-0.00017175	0.48	-6.5e-06	0.48	-1.5e-06	0.48	-9.75e-06	0.48	-9.45e-05
0.48667	-0.00017175	0.48667	-6.25e-06	0.48667	-2.75e-06	0.48667	-9.5e-06	0.48667	-9.95e-05
0.49333	-0.00017275	0.49333	-6.25e-06	0.49333	-4.25e-06	0.49333	-1.35e-05	0.49333	-9.9e-05
0.5	-0.00017175	0.5	-6.75e-06	0.5	-5.75e-06	0.5	-1.1e-05	0.5	-0.000102
0.50667	-0.00017075	0.50667	-7.75e-06	0.50667	-7.75e-06	0.50667	-1.125e-05	0.50667	-0.00010225
0.51333	-0.0001715	0.51333	-7e-06	0.51333	-5e-06	0.51333	-1.2e-05	0.51333	-0.0001015
0.52	-0.00016975	0.52	-7.5e-06	0.52	-5.5e-06	0.52	-1.425e-05	0.52	-0.00010125
0.52667	-0.000169	0.52667	-1.175e-05	0.52667	-5.5e-06	0.52667	-1.6e-05	0.52667	-0.000104
0.53333	-0.00017125	0.53333	-1.575e-05	0.53333	-2.5e-06	0.53333	-1.35e-05	0.53333	-0.0001035
0.54	-0.0001705	0.54	-1.9e-05	0.54	1e-06	0.54	-1.1e-05	0.54	-0.000103
0.54667	-0.00017175	0.54667	-2.2e-05	0.54667	1.5e-06	0.54667	-1.075e-05	0.54667	-0.00010325
0.55333	-0.00017425	0.55333	-2.1e-05	0.55333	4.25e-06	0.55333	-1.35e-05	0.55333	-9.85e-05
0.56	-0.0001725	0.56	-2.125e-05	0.56	6.5e-06	0.56	-1.375e-05	0.56	-9.7e-05
0.56667	-0.00017275	0.56667	-2.325e-05	0.56667	4.75e-06	0.56667	-1.7e-05	0.56667	-9.85e-05
0.57333	-0.00017225	0.57333	-2.4e-05	0.57333	2.25e-06	0.57333	-1.875e-05	0.57333	-9.85e-05
0.58	-0.00017325	0.58	-2.125e-05	0.58	1.75e-06	0.58	-1.525e-05	0.58	-9.525e-05
0.58667	-0.00017325	0.58667	-2.25e-05	0.58667	2.5e-07	0.58667	-1.925e-05	0.58667	-9.7e-05
0.59333	-0.000171	0.59333	-1.95e-05	0.59333	-5e-06	0.59333	-2e-05	0.59333	-9.7e-05
0.6	-0.000172	0.6	-1.675e-05	0.6	-4.75e-06	0.6	-1.925e-05	0.6	-9.6e-05
0.60667	-0.00016925	0.60667	-1.9e-05	0.60667	-4.25e-06	0.60667	-1.475e-05	0.60667	-9.775e-05
0.61333	-0.00016975	0.61333	-1.975e-05	0.61333	-2.5e-06	0.61333	-1.35e-05	0.61333	-9.65e-05
0.62	-0.00017025	0.62	-1.975e-05	0.62	-1.5e-06	0.62	-1.225e-05	0.62	-9.55e-05
0.62667	-0.00017375	0.62667	-1.85e-05	0.62667	2.5e-06	0.62667	-6.5e-06	0.62667	-9.35e-05
0.63333	-0.000175	0.63333	-1.825e-05	0.63333	6.5e-06	0.63333	-3.75e-06	0.63333	-9.175e-05
0.64	-0.00017675	0.64	-1.4e-05	0.64	7.5e-06	0.64	-2.5e-06	0.64	-8.875e-05
0.64667	-0.00018	0.64667	-1.325e-05	0.64667	1.1e-05	0.64667	-5.25e-06	0.64667	-8.675e-05
0.65333	-0.00017875	0.65333	-1.275e-05	0.65333	9.75e-06	0.65333	-7.75e-06	0.65333	-8.6e-05
0.66	-0.00017825	0.66	-5.5e-06	0.66	7.75e-06	0.66	-1.05e-05	0.66	-8.725e-05
0.66667	-0.000178	0.66667	-2.5e-07	0.66667	1.025e-05	0.66667	-1.375e-05	0.66667	-8.675e-05
0.67333	-0.000177	0.67333	4e-06	0.67333	1.075e-05	0.67333	-1.375e-05	0.67333	-8.65e-05
0.68	-0.00017225	0.68	1.75e-06	0.68	1.025e-05	0.68	-1.625e-05	0.68	-8.625e-05
0.68667	-0.00016625	0.68667	1.25e-06	0.68667	7.5e-06	0.68667	-1.95e-05	0.68667	-8.775e-05
0.69333	-0.0001645	0.69333	0	0.69333	6.25e-06	0.69333	-1.675e-05	0.69333	-8.825e-05
0.7	-0.000162	0.7	-3.25e-06	0.7	6.5e-06	0.7	-1.7e-05	0.7	-8.825e-05
0.70667	-0.00016125	0.70667	-7e-06	0.70667	5.25e-06	0.70667	-1.325e-05	0.70667	-8.875e-05
0.71333	-0.0001615	0.71333	-1.325e-05	0.71333	4.75e-06	0.71333	-1.425e-05	0.71333	-8.725e-05
0.72	-0.000161	0.72	-1.25e-05	0.72	3e-06	0.72	-1.475e-05	0.72	-8.925e-05
0.72667	-0.00016	0.72667	-1.525e-05	0.72667	5.75e-06	0.72667	-1.35e-05	0.72667	-8.925e-05
0.73333	-0.0001615	0.73333	-1.5e-05	0.73333	8.25e-06	0.73333	-1.45e-05	0.73333	-8.825e-05
0.74	-0.000165	0.74	-1.475e-05	0.74	1.225e-05	0.74	-1.25e-05	0.74	-8.775e-05
0.74667	-0.00016575	0.74667	-1.35e-05	0.74667	1.4e-05	0.74667	-9.75e-06	0.74667	-8.6e-05
0.75333	-0.00016725	0.75333	-1.05e-05	0.75333	1.475e-05	0.75333	-6.5e-06	0.75333	-8.5e-05
0.76	-0.00016725	0.76	-7.5e-06	0.76	1.525e-05	0.76	-5.5e-06	0.76	-8.4e-05
0.76667	-0.0001675	0.76667	-5e-06	0.76667	1.625e-05	0.76667	-6e-06	0.76667	-8.35e-05
0.77333	-0.0001685	0.77333	-8e-06	0.77333	1.6e-05	0.77333	-1.25e-06	0.77333	-8.3e-05
0.78	-0.00016875	0.78	-8.25e-06	0.78	1.3e-05	0.78	-5.5e-06	0.78	-8.3e-05
0.78667	-0.000169	0.78667	-6e-06	0.78667	1e-05	0.78667	-4.5e-06	0.78667	-8.4e-05
0.79333	-0.000168	0.79333	-8e-06	0.79333	2.5e-06	0.79333	-3.5e-06	0.79333	-8.4e-05
0.8	-0.000164	0.8	-5.5e-06	0.8	-2.25e-06	0.8	-5.5e-06	0.8	-8.4e-05
0.80667	-0.000164	0.80667	-6.5e-06	0.80667	-1.25e-06	0.80667	-3e-06	0.80667	-8.375e-05
0.81333	-0.00016425	0.81333	-7.5e-06	0.81333	3e-06	0.81333	-3e-06	0.81333	-8.45e-05
0.82	-0.00016325	0.82	-8.5e-06	0.82	2.25e-06	0.82	7.5e-07	0.82	-8.625e-05
0.82667	-0.00016025	0.82667	-7.25e-06	0.82667	2.5e-07	0.82667	-3.5e-06	0.82667	-8.3e-05
0.83333	-0.00015975	0.83333	-3.25e-06	0.83333	2e-06	0.83333	1.25e-06	0.83333	-7.825e-05
0.84	-0.00015875	0.84	-5e-07	0.84	3e-06	0.84	2e-06	0.84	-7.7e-05
0.84667	-0.0001595	0.84667	-1e-06	0.84667	8.5e-06	0.84667	-7.5e-07	0.84667	-7.9e-05
0.85333	-0.00016025	0.85333	-3.25e-06	0.85333	1.325e-05	0.85333	-5e-07	0.85333	-7.925e-05
0.86	-0.00015875	0.86	0	0.86	1.35e-05	0.86	-2.75e-06	0.86	-7.9e-05
0.86667	-0.000158	0.86667	2.75e-06	0.86667	8.25e-06	0.86667	-6.5e-06	0.86667	-8.05e-05
0.87333	-0.000159	0.87333	4.75e-06	0.87333	8.75e-06	0.87333	-7.5e-06	0.87333	-7.975e-05
0.88	-0.00015975	0.88	3.75e-06	0.88	6.75e-06	0.88	-4.5e-06	0.88	-8.1e-05
0.88667	-0.0001605	0.88667	3.25e-06	0.88667	5e-06	0.88667	-4.5e-06	0.88667	-8.675e-05
0.89333	-0.00016075	0.89333	-5e-07	0.89333	5.75e-06	0.89333	-8.5e-06	0.89333	-8.75e-05
0.9	-0.00016	0.9	3.75e-06	0.9	6e-06	0.9	-5.75e-06	0.9	-8.125e-05
0.90667	-0.000159	0.90667	3.75e-06	0.90667	5.25e-06	0.90667	-4.75e-06	0.90667	-8.1e-05
0.91333	-0.0001615	0.91333	-5e-07	0.91333	3.75e-06	0.91333	-7.5e-06	0.91333	-8.2e-05
0.92	-0.000162	0.92	-1.5e-06	0.92	6.5e-06	0.92	-6e-06	0.92	-8.175e-05
0.92667	-0.0001625	0.92667	-2.5e-06	0.92667	8.75e-06	0.92667	-7.5e-06	0.92667	-8.025e-05
0.93333	-0.0001625	0.93333	-5e-07	0.93333	1.1e-05	0.93333	-8e-06	0.93333	-7.875e-05
0.94	-0.00016025	0.94	-2.5e-07	0.94	1.225e-05	0.94	-9.5e-06	0.94	-7.375e-05
0.94667	-0.0001605	0.94667	1.25e-06	0.94667	1e-05	0.94667	-9.25e-06	0.94667	-7.325e-05
0.95333	-0.00016075	0.95333	7.5e-07	0.95333	8.25e-06	0.95333	-8.25e-06	0.95333	-7.7e-05
0.96	-0.00016025	0.96	0	0.96	7.5e-06	0.96	-8.25e-06	0.96	-7.725e-05
0.96667	-0.0001605	0.96667	0	0.96667	9.25e-06	0.96667	-4.75e-06	0.96667	-7.475e-05
0.97333	-0.00016225	0.97333	7.5e-07	0.97333	7e-06	0.97333	-2.25e-06	0.97333	-7.1e-05
0.98	-0.00016175	0.98	2e-06	0.98	6.25e-06	0.98	-1.75e-06	0.98	-6.825e-05
0.98667	-0.00016175	0.98667	2.5e-07	0.98667	7.5e-06	0.98667	5e-07	0.98667	-6.65e-05
0.99333	-0.0001645	0.99333	-3e-06	0.99333	1.1e-05	0.99333	3e-06	0.99333	-6.925e-05
1	-0.000165	1	-3e-06	1	1.425e-05	1	1.725e-05	1	-6.875e-05
1.00667	-0.00016425	1.00667	-5.25e-06	1.00667	1.25e-05	1.00667	3.3e-05	1.00667	-6.975e-05
1.01333	-0.000168	1.01333	-5.75e-06	1.01333	9.5e-06	1.01333	6.3e-05	1.01333	-6.975e-05
1.02	-0.0001655	1.02	-6e-06	1.02	6.25e-06	1.02	9.975e-05	1.02	-6.875e-05
1.02667	-0.0001675	1.02667	-6.75e-06	1.02667	7.5e-06	1.02667	0.00014425	1.02667	-6.925e-05
1.03333	-0.0001665	1.03333	-9e-06	1.03333	8e-06	1.03333	0.00018975	1.03333	-7.125e-05
1.04	-0.00016825	1.04	-1.2e-05	1.04	8.5e-06	1.04	0.0002315	1.04	-7.475e-05
1.04667	-0.0001655	1.04667	-1.2e-05	1.04667	2.75e-06	1.04667	0.00026625	1.04667	-7.5e-05
1.05333	-0.00016525	1.05333	-1.375e-05	1.05333	-1.75e-06	1.05333	0.0002835	1.05333	-7.55e-05
1.06	-0.0001685	1.06	-1.575e-05	1.06	7.5e-07	1.06	0.00028625	1.06	-7.25e-05
1.06667	-0.00016625	1.06667	-1.85e-05	1.06667	3.5e-06	1.06667	0.0002755	1.06667	-7.1e-05
1.07333	-0.0001665	1.07333	-1.825e-05	1.07333	3e-06	1.07333	0.00025225	1.07333	-7.25e-05
1.08	-0.00016275	1.08	-2.125e-05	1.08	2.25e-06	1.08	0.00021675	1.08	-7.575e-05
1.08667	-0.000164	1.08667	-2.4e-05	1.08667	0	1.08667	0.00017875	1.08667	-7.75e-05
1.09333	-0.00016525	1.09333	-2.375e-05	1.09333	-2.5e-07	1.09333	0.000144	1.09333	-7.525e-05
1.1	-0.0001665	1.1	-2.475e-05	1.1	4e-06	1.1	0.000113	1.1	-7.175e-05
1.10667	-0.0001675	1.10667	-2.65e-05	1.10667	5.25e-06	1.10667	8.825e-05	1.10667	-7e-05
1.11333	-0.00016525	1.11333	-2.525e-05	1.11333	7.5e-06	1.11333	7.3e-05	1.11333	-6.925e-05
1.12	-0.00016675	1.12	-2.3e-05	1.12	1.025e-05	1.12	5.6e-05	1.12	-7.025e-05
1.12667	-0.00017	1.12667	-2.125e-05	1.12667	1.05e-05	1.12667	4.275e-05	1.12667	-7.3e-05
1.13333	-0.000172	1.13333	-1.8e-05	1.13333	1.275e-05	1.13333	3.5e-05	1.13333	-7.075e-05
1.14	-0.0001735	1.14	-1.325e-05	1.14	1.375e-05	1.14	2.725e-05	1.14	-6.725e-05
1.14667	-0.00017325	1.14667	-1.225e-05	1.14667	1.175e-05	1.14667	2.125e-05	1.14667	-6.975e-05
1.15333	-0.0001755	1.15333	-1.275e-05	1.15333	9.25e-06	1.15333	1.85e-05	1.15333	-7.275e-05
1.16	-0.0001755	1.16	-1.35e-05	1.16	9.25e-06	1.16	1.55e-05	1.16	-7.3e-05
1.16667	-0.00017625	1.16667	-1.35e-05	1.16667	8.75e-06	1.16667	9.25e-06	1.16667	-7.275e-05
1.17333	-0.00017775	1.17333	-1e-05	1.17333	3.5e-06	1.17333	6.75e-06	1.17333	-7.45e-05
1.18	-0.00017675	1.18	-1.025e-05	1.18	4.75e-06	1.18	2e-06	1.18	-7.1e-05
1.18667	-0.0001765	1.18667	-1.425e-05	1.18667	5e-06	1.18667	3.25e-06	1.18667	-6.85e-05
1.19333	-0.00017825	1.19333	-1.75e-05	1.19333	6.5e-06	1.19333	6.25e-06	1.19333	-6.925e-05
1.2	-0.0001785	1.2	-1.625e-05	1.2	1.175e-05	1.2	5.25e-06	1.2	-6.725e-05
1.20667	-0.00017775	1.20667	-1.7e-05	1.20667	1.6e-05	1.20667	3.25e-06	1.20667	-6.35e-05
1.21333	-0.00017675	1.21333	-1.425e-05	1.21333	1.6e-05	1.21333	-1.25e-06	1.21333	-6.375e-05
1.22	-0.00017625	1.22	-1.425e-05	1.22	1.625e-05	1.22	1.5e-06	1.22	-6.8e-05
1.22667	-0.00017525	1.22667	-1.75e-05	1.22667	2e-05	1.22667	7.5e-07	1.22667	-6.6e-05
1.23333	-0.0001725	1.23333	-1.625e-05	1.23333	2.3e-05	1.23333	1.75e-06	1.23333	-6.675e-05
1.24	-0.00017075	1.24	-1.225e-05	1.24	2.525e-05	1.24	-2.5e-07	1.24	-6.8e-05
1.24667	-0.0001655	1.24667	-1.075e-05	1.24667	2.525e-05	1.24667	-2.25e-06	1.24667	-6.675e-05
1.25333	-0.00016425	1.25333	-1.075e-05	1.25333	2.175e-05	1.25333	-3.75e-06	1.25333	-6.6e-05
1.26	-0.00016575	1.26	-9.75e-06	1.26	1.8e-05	1.26	-2.5e-06	1.26	-6.575e-05
1.26667	-0.00016675	1.26667	-1.075e-05	1.26667	1.7e-05	1.26667	2.75e-06	1.26667	-6.825e-05
1.27333	-0.000166	1.27333	-1.225e-05	1.27333	1.35e-05	1.27333	2.75e-06	1.27333	-6.7e-05
1.28	-0.00016325	1.28	-1.075e-05	1.28	1.225e-05	1.28	3.5e-06	1.28	-6.725e-05
1.28667	-0.00016525	1.28667	-1.3e-05	1.28667	1.1e-05	1.28667	9.75e-06	1.28667	-6.95e-05
1.29333	-0.00016775	1.29333	-1.225e-05	1.29333	1.225e-05	1.29333	7.25e-06	1.29333	-7.15e-05
1.3	-0.00017025	1.3	-1.175e-05	1.3	1.3e-05	1.3	4.25e-06	1.3	-7.425e-05
1.30667	-0.000171	1.30667	-1.55e-05	1.30667	1.4e-05	1.30667	6.75e-06	1.30667	-7.1e-05
1.31333	-0.0001715	1.31333	-1.625e-05	1.31333	1.65e-05	1.31333	4.5e-06	1.31333	-7.25e-05
1.32	-0.00017125	1.32	-1.45e-05	1.32	2.225e-05	1.32	3e-06	1.32	-7.275e-05
1.32667	-0.0001705	1.32667	-1.3e-05	1.32667	2.375e-05	1.32667	1.5e-06	1.32667	-7.2e-05
1.33333	-0.0001705	1.33333	-1.55e-05	1.33333	2.475e-05	1.33333	2.5e-07	1.33333	-6.925e-05
1.34	-0.0001725	1.34	-2.1e-05	1.34	2.675e-05	1.34	-2.5e-06	1.34	-6.55e-05
1.34667	-0.00017225	1.34667	-2.525e-05	1.34667	2.55e-05	1.34667	-3.5e-06	1.34667	-6.3e-05
1.35333	-0.00017225	1.35333	-2.85e-05	1.35333	2.475e-05	1.35333	-6.25e-06	1.35333	-6.175e-05
1.36	-0.0001695	1.36	-2.6e-05	1.36	2.4e-05	1.36	-9e-06	1.36	-6.75e-05
1.36667	-0.00016725	1.36667	-2.275e-05	1.36667	2.225e-05	1.36667	-4.75e-06	1.36667	-6.55e-05
1.37333	-0.00016925	1.37333	-2.525e-05	1.37333	1.925e-05	1.37333	-5e-07	1.37333	-6.4e-05
1.38	-0.000171	1.38	-2.65e-05	1.38	1.825e-05	1.38	1e-06	1.38	-6.525e-05
1.38667	-0.0001725	1.38667	-2.75e-05	1.38667	1.6e-05	1.38667	2e-06	1.38667	-6.5e-05
1.39333	-0.000169	1.39333	-2.425e-05	1.39333	1.45e-05	1.39333	-2.5e-07	1.39333	-6.375e-05
1.4	-0.0001675	1.4	-2.675e-05	1.4	1.275e-05	1.4	2.5e-07	1.4	-6.6e-05
1.40667	-0.0001675	1.40667	-2.625e-05	1.40667	1.275e-05	1.40667	5.5e-06	1.40667	-6.775e-05
1.41333	-0.0001675	1.41333	-2.625e-05	1.41333	1.075e-05	1.41333	7.5e-06	1.41333	-6.7e-05
1.42	-0.000166	1.42	-2.75e-05	1.42	1.4e-05	1.42	6.25e-06	1.42	-6.775e-05
1.42667	-0.00016325	1.42667	-2.775e-05	1.42667	1.425e-05	1.42667	3e-06	1.42667	-6.625e-05
1.43333	-0.000161	1.43333	-2.85e-05	1.43333	1.525e-05	1.43333	2.5e-07	1.43333	-6.325e-05
1.44	-0.000161	1.44	-2.725e-05	1.44	1.875e-05	1.44	-1.25e-06	1.44	-6.575e-05
1.44667	-0.0001625	1.44667	-2.6e-05	1.44667	1.975e-05	1.44667	-2.75e-06	1.44667	-6.875e-05
1.45333	-0.0001655	1.45333	-2.275e-05	1.45333	2.075e-05	1.45333	-4.25e-06	1.45333	-6.7e-05
1.46	-0.00016825	1.46	-2.125e-05	1.46	2.6e-05	1.46	-6e-06	1.46	-6.325e-05
1.46667	-0.00017175	1.46667	-2.25e-05	1.46667	2.925e-05	1.46667	-8.75e-06	1.46667	-6.5e-05
1.47333	-0.000173	1.47333	-2.5e-05	1.47333	2.95e-05	1.47333	-1e-05	1.47333	-6.475e-05
1.48	-0.00017325	1.48	-2.6e-05	1.48	3.025e-05	1.48	-1.25e-05	1.48	-6.525e-05
1.48667	-0.0001745	1.48667	-2.3e-05	1.48667	3.325e-05	1.48667	-1.175e-05	1.48667	-6.425e-05
1.49333	-0.00017425	1.49333	-2.225e-05	1.49333	3.225e-05	1.49333	-1.65e-05	1.49333	-5.975e-05
1.5	-0.0001715	1.5	-2.375e-05	1.5	3.625e-05	1.5	-2e-05	1.5	-5.8e-05
1.50667	-0.00016775	1.50667	-2.1e-05	1.50667	3.725e-05	1.50667	-2.225e-05	1.50667	-5.95e-05
1.51333	-0.000162	1.51333	-2.275e-05	1.51333	3.275e-05	1.51333	-2.175e-05	1.51333	-5.975e-05
1.52	-0.0001595	1.52	-2.125e-05	1.52	3.375e-05	1.52	-2.275e-05	1.52	-5.85e-05
1.52667	-0.000158	1.52667	-1.6e-05	1.52667	3.325e-05	1.52667	-2.25e-05	1.52667	-5.775e-05
1.53333	-0.00015775	1.53333	-1.2e-05	1.53333	3.325e-05	1.53333	-1.9e-05	1.53333	-5.625e-05
1.54	-0.00015925	1.54	-1.325e-05	1.54	3.275e-05	1.54	-1.85e-05	1.54	-5.675e-05
1.54667	-0.00015675	1.54667	-1.1e-05	1.54667	3.15e-05	1.54667	-1.1e-05	1.54667	-6e-05
1.55333	-0.0001575	1.55333	-1.025e-05	1.55333	2.75e-05	1.55333	2.5e-07	1.55333	-6.15e-05
1.56	-0.0001595	1.56	-1.3e-05	1.56	2.45e-05	1.56	1.075e-05	1.56	-6e-05
1.56667	-0.000161	1.56667	-1.275e-05	1.56667	2.3e-05	1.56667	1.65e-05	1.56667	-5.925e-05
1.57333	-0.000161	1.57333	-1.025e-05	1.57333	2.275e-05	1.57333	2.65e-05	1.57333	-5.975e-05
1.58	-0.0001655	1.58	-1.35e-05	1.58	1.675e-05	1.58	3.2e-05	1.58	-6.175e-05
1.58667	-0.00016525	1.58667	-1.45e-05	1.58667	1.6e-05	1.58667	3.675e-05	1.58667	-6.25e-05
1.59333	-0.0001655	1.59333	-1.45e-05	1.59333	1.975e-05	1.59333	4.275e-05	1.59333	-6.5e-05
1.6	-0.00016775	1.6	-1.575e-05	1.6	2.25e-05	1.6	4.725e-05	1.6	-6.55e-05
1.60667	-0.00016875	1.60667	-1.475e-05	1.60667	2.15e-05	1.60667	4.675e-05	1.60667	-6.425e-05
1.61333	-0.000167	1.61333	-1.625e-05	1.61333	1.95e-05	1.61333	4.725e-05	1.61333	-6.4e-05
1.62	-0.00016775	1.62	-1.625e-05	1.62	1.8e-05	1.62	4.25e-05	1.62	-6.85e-05
1.62667	-0.00016775	1.62667	-2.1e-05	1.62667	1.725e-05	1.62667	3.375e-05	1.62667	-6.8e-05
1.63333	-0.0001655	1.63333	-2.475e-05	1.63333	2.075e-05	1.63333	2.75e-05	1.63333	-7.075e-05
1.64	-0.00016575	1.64	-2.6e-05	1.64	2.25e-05	1.64	2e-05	1.64	-7.125e-05
1.64667	-0.0001635	1.64667	-2.825e-05	1.64667	1.575e-05	1.64667	1.65e-05	1.64667	-7.15e-05
1.65333	-0.000163	1.65333	-3.125e-05	1.65333	1.45e-05	1.65333	1.25e-05	1.65333	-7e-05
1.66	-0.000167	1.66	-3.125e-05	1.66	1.55e-05	1.66	5.25e-06	1.66	-6.925e-05
1.66667	-0.00016875	1.66667	-3.075e-05	1.66667	1.75e-05	1.66667	1.25e-06	1.66667	-6.975e-05
1.67333	-0.000169	1.67333	-2.95e-05	1.67333	1.725e-05	1.67333	1.25e-06	1.67333	-6.925e-05
1.68	-0.00017175	1.68	-2.85e-05	1.68	1.775e-05	1.68	2e-06	1.68	-7.125e-05
1.68667	-0.00017175	1.68667	-3e-05	1.68667	1.875e-05	1.68667	2.5e-07	1.68667	-7.1e-05
1.69333	-0.0001725	1.69333	-3e-05	1.69333	1.825e-05	1.69333	-2e-06	1.69333	-7.175e-05
1.7	-0.0001755	1.7	-2.775e-05	1.7	1.875e-05	1.7	-4e-06	1.7	-7.05e-05
1.70667	-0.00018075	1.70667	-2.425e-05	1.70667	2e-05	1.70667	-5.25e-06	1.70667	-7e-05
1.71333	-0.0001785	1.71333	-2.425e-05	1.71333	1.525e-05	1.71333	-3.25e-06	1.71333	-7.275e-05
1.72	-0.0001785	1.72	-2.275e-05	1.72	1.475e-05	1.72	-9.5e-06	1.72	-7.55e-05
1.72667	-0.00017825	1.72667	-2.325e-05	1.72667	1.775e-05	1.72667	-1.475e-05	1.72667	-7.425e-05
1.73333	-0.00017525	1.73333	-2.2e-05	1.73333	1.5e-05	1.73333	-1.5e-05	1.73333	-7.45e-05
1.74	-0.000176	1.74	-1.95e-05	1.74	1.575e-05	1.74	-1.325e-05	1.74	-7.4e-05
1.74667	-0.00017625	1.74667	-1.775e-05	1.74667	1.55e-05	1.74667	-1.025e-05	1.74667	-7.775e-05
1.75333	-0.000178	1.75333	-1.825e-05	1.75333	1.425e-05	1.75333	-1.225e-05	1.75333	-8.025e-05
1.76	-0.000175	1.76	-1.975e-05	1.76	1.225e-05	1.76	-1.425e-05	1.76	-8.225e-05
1.76667	-0.0001765	1.76667	-1.975e-05	1.76667	1.275e-05	1.76667	-1.775e-05	1.76667	-8.5e-05
1.77333	-0.00017825	1.77333	-1.95e-05	1.77333	1.6e-05	1.77333	-1.55e-05	1.77333	-8.75e-05
1.78	-0.00018325	1.78	-1.95e-05	1.78	1.6e-05	1.78	-1.25e-05	1.78	-9.075e-05
1.78667	-0.00018775	1.78667	-1.8e-05	1.78667	1.9e-05	1.78667	-1.4e-05	1.78667	-9.05e-05
1.79333	-0.00018925	1.79333	-1.6e-05	1.79333	1.5e-05	1.79333	-1.625e-05	1.79333	-9.2e-05
1.8	-0.0001905	1.8	-1.6e-05	1.8	1.375e-05	1.8	-1.425e-05	1.8	-8.725e-05
1.80667	-0.000188	1.80667	-1.975e-05	1.80667	1.975e-05	1.80667	-1.425e-05	1.80667	-8.75e-05
1.81333	-0.000186	1.81333	-1.95e-05	1.81333	2.4e-05	1.81333	-1.65e-05	1.81333	-8.925e-05
1.82	-0.00018475	1.82	-1.55e-05	1.82	2.85e-05	1.82	-1.275e-05	1.82	-8.55e-05
1.82667	-0.00018375	1.82667	-1.4e-05	1.82667	2.975e-05	1.82667	-1.6e-05	1.82667	-8.225e-05
1.83333	-0.0001795	1.83333	-1.175e-05	1.83333	3.1e-05	1.83333	-1.075e-05	1.83333	-8e-05
1.84	-0.00017825	1.84	-1.15e-05	1.84	3.025e-05	1.84	-7.25e-06	1.84	-7.75e-05
1.84667	-0.00017775	1.84667	-1.025e-05	1.84667	3.425e-05	1.84667	-3.75e-06	1.84667	-7.3e-05
1.85333	-0.00018025	1.85333	-7.25e-06	1.85333	3.475e-05	1.85333	-3e-06	1.85333	-7.175e-05
1.86	-0.0001805	1.86	-1.5e-06	1.86	2.8e-05	1.86	3.25e-06	1.86	-7e-05
1.86667	-0.00018225	1.86667	-2e-06	1.86667	2.4e-05	1.86667	8.75e-06	1.86667	-6.625e-05
1.87333	-0.00018275	1.87333	-5.25e-06	1.87333	2.075e-05	1.87333	1.55e-05	1.87333	-6.675e-05
1.88	-0.00018025	1.88	-6.25e-06	1.88	1.925e-05	1.88	2.775e-05	1.88	-6.625e-05
1.88667	-0.0001795	1.88667	-6e-06	1.88667	1.825e-05	1.88667	3.225e-05	1.88667	-6.475e-05
1.89333	-0.00017925	1.89333	-8e-06	1.89333	1.65e-05	1.89333	3.825e-05	1.89333	-6.575e-05
1.9	-0.0001785	1.9	-1.075e-05	1.9	1.5e-05	1.9	4.825e-05	1.9	-6.925e-05
1.90667	-0.000171	1.90667	-1.125e-05	1.90667	1.5e-05	1.90667	5.9e-05	1.90667	-7.125e-05
1.91333	-0.0001605	1.91333	-1.25e-05	1.91333	1.825e-05	1.91333	6.825e-05	1.91333	-7.275e-05
1.92	-0.000141	1.92	-1.35e-05	1.92	1.9e-05	1.92	8.025e-05	1.92	-7.7e-05
1.92667	-0.0001165	1.92667	-1.35e-05	1.92667	1.95e-05	1.92667	8.975e-05	1.92667	-7.75e-05
1.93333	-8.9e-05	1.93333	-1.225e-05	1.93333	1.625e-05	1.93333	9.6e-05	1.93333	-7.65e-05
1.94	-5.65e-05	1.94	-1.1e-05	1.94	1.3e-05	1.94	0.00010425	1.94	-7.55e-05
1.94667	-1.775e-05	1.94667	-8.75e-06	1.94667	1.3e-05	1.94667	0.0001175	1.94667	-7.55e-05
1.95333	1.75e-05	1.95333	-4.5e-06	1.95333	1.3e-05	1.95333	0.0001325	1.95333	-7.45e-05
1.96	4.1e-05	1.96	-6.5e-06	1.96	1.2e-05	1.96	0.0001465	1.96	-7.375e-05
1.96667	5.2e-05	1.96667	-6e-06	1.96667	9.5e-06	1.96667	0.0001555	1.96667	-7.15e-05
1.97333	5.175e-05	1.97333	-2e-06	1.97333	6.75e-06	1.97333	0.0001645	1.97333	-6.825e-05
1.98	4.45e-05	1.98	-2.25e-06	1.98	6e-06	1.98	0.00017775	1.98	-6.775e-05
1.98667	3.125e-05	1.98667	-1.75e-06	1.98667	5.25e-06	1.98667	0.00019175	1.98667	-6.775e-05
1.99333	8.75e-06	1.99333	-5.25e-06	1.99333	7e-06	1.99333	0.00020625	1.99333	-6.825e-05
2	-1.675e-05	2	-7.5e-06	2	5.25e-06	2	0.00021475	2	-6.5e-05
2.00667	-4.1e-05	2.00667	-1.025e-05	2.00667	7.25e-06	2.00667	0.0002165	2.00667	-6.275e-05
2.01333	-6.05e-05	2.01333	-9.75e-06	2.01333	1.025e-05	2.01333	0.00021925	2.01333	-5.975e-05
2.02	-7.6e-05	2.02	-9.5e-06	2.02	1.475e-05	2.02	0.0002295	2.02	-5.75e-05
2.02667	-8.475e-05	2.02667	-1.225e-05	2.02667	1.925e-05	2.02667	0.00024025	2.02667	-5.85e-05
2.03333	-9.475e-05	2.03333	-1.2e-05	2.03333	2.15e-05	2.03333	0.000246	2.03333	-5.675e-05
2.04	-0.0001065	2.04	-1.175e-05	2.04	2.7e-05	2.04	0.0002525	2.04	-5.7e-05
2.04667	-0.000116	2.04667	-1.025e-05	2.04667	3.175e-05	2.04667	0.0002575	2.04667	-5.725e-05
2.05333	-0.000124	2.05333	-9.5e-06	2.05333	3.925e-05	2.05333	0.00027025	2.05333	-5.7e-05
2.06	-0.00012975	2.06	-1e-05	2.06	4.3e-05	2.06	0.000284	2.06	-5.775e-05
2.06667	-0.0001325	2.06667	-9e-06	2.06667	5.3e-05	2.06667	0.00029875	2.06667	-5.9e-05
2.07333	-0.0001335	2.07333	-8.75e-06	2.07333	6.7e-05	2.07333	0.000307	2.07333	-6.2e-05
2.08	-0.00013675	2.08	-5.5e-06	2.08	8.6e-05	2.08	0.0003165	2.08	-5.975e-05
2.08667	-0.00013625	2.08667	-4.25e-06	2.08667	0.00011225	2.08667	0.00032825	2.08667	-5.625e-05
2.09333	-0.00013475	2.09333	-4.25e-06	2.09333	0.000149	2.09333	0.00033875	2.09333	-5.425e-05
2.1	-0.0001305	2.1	-2.75e-06	2.1	0.00019	2.1	0.000348	2.1	-5.225e-05
2.10667	-0.0001295	2.10667	7.5e-07	2.10667	0.00023925	2.10667	0.00035525	2.10667	-5.2e-05
2.11333	-0.000126	2.11333	4.75e-06	2.11333	0.00029825	2.11333	0.000365	2.11333	-5.15e-05
2.12	-0.0001215	2.12	5.75e-06	2.12	0.00035875	2.12	0.0003745	2.12	-4.95e-05
2.12667	-0.0001165	2.12667	6.25e-06	2.12667	0.00042225	2.12667	0.000387	2.12667	-4.775e-05
2.13333	-0.00011025	2.13333	8.75e-06	2.13333	0.00048775	2.13333	0.00039725	2.13333	-4.55e-05
2.14	-0.00010075	2.14	1.5e-05	2.14	0.00055025	2.14	0.00040375	2.14	-4.925e-05
2.14667	-8.325e-05	2.14667	2.675e-05	2.14667	0.00060125	2.14667	0.000417	2.14667	-6.1e-05
2.15333	-5.625e-05	2.15333	4.175e-05	2.15333	0.0006445	2.15333	0.0004335	2.15333	-7.95e-05
2.16	-1.35e-05	2.16	6.3e-05	2.16	0.0006715	2.16	0.0004465	2.16	-0.000105
2.16667	4.725e-05	2.16667	9.35e-05	2.16667	0.00067725	2.16667	0.00045775	2.16667	-0.00012875
2.17333	0.00012525	2.17333	0.00013875	2.17333	0.0006645	2.17333	0.00046225	2.17333	-0.000151
2.18	0.00022625	2.18	0.000203	2.18	0.000637	2.18	0.000466	2.18	-0.0001685
2.18667	0.00034825	2.18667	0.00027525	2.18667	0.00059825	2.18667	0.0004645	2.18667	-0.00017675
2.19333	0.0004865	2.19333	0.00035875	2.19333	0.00056175	2.19333	0.0004675	2.19333	-0.000173
2.2	0.000638	2.2	0.00045125	2.2	0.000532	2.2	0.0004675	2.2	-0.000153
2.20667	0.00079825	2.20667	0.000554	2.20667	0.0005175	2.20667	0.00047625	2.20667	-0.00011875
2.21333	0.0009645	2.21333	0.00066425	2.21333	0.00053175	2.21333	0.000499	2.21333	-7.225e-05
2.22	0.0011265	2.22	0.000779	2.22	0.000573	2.22	0.00054625	2.22	-1.975e-05
2.22667	0.00128375	2.22667	0.00088975	2.22667	0.00064325	2.22667	0.0006155	2.22667	3.975e-05
2.23333	0.0014245	2.23333	0.0009895	2.23333	0.000731	2.23333	0.000702	2.23333	0.0001065
2.24	0.0015425	2.24	0.0010795	2.24	0.00083575	2.24	0.000809	2.24	0.0001755
2.24667	0.0016275	2.24667	0.00115075	2.24667	0.00094225	2.24667	0.00092925	2.24667	0.0002525
2.25333	0.0016755	2.25333	0.00119325	2.25333	0.00105125	2.25333	0.00107	2.25333	0.00034275
2.26	0.00167825	2.26	0.00119675	2.26	0.00115325	2.26	0.00123	2.26	0.00044875
2.26667	0.0016315	2.26667	0.00116525	2.26667	0.00124225	2.26667	0.00139	2.26667	0.00057675
2.27333	0.00154725	2.27333	0.00110325	2.27333	0.0013215	2.27333	0.00153	2.27333	0.0007365
2.28	0.0014385	2.28	0.0010275	2.28	0.00139425	2.28	0.00167	2.28	0.00092825
2.28667	0.001325	2.28667	0.000946	2.28667	0.00146775	2.28667	0.00179	2.28667	0.001152
2.29333	0.00122	2.29333	0.00087075	2.29333	0.00153875	2.29333	0.00191	2.29333	0.001393
2.3	0.00114525	2.3	0.00081475	2.3	0.00160525	2.3	0.002	2.3	0.0016365
2.30667	0.00110825	2.30667	0.0007915	2.30667	0.00166825	2.30667	0.00206	2.30667	0.0018715
2.31333	0.0011135	2.31333	0.000807	2.31333	0.0017255	2.31333	0.00208	2.31333	0.002075
2.32	0.00115825	2.32	0.0008545	2.32	0.0017785	2.32	0.00207	2.32	0.002233
2.32667	0.00123625	2.32667	0.0009325	2.32667	0.00183975	2.32667	0.00203	2.32667	0.00232975
2.33333	0.00133675	2.33333	0.00102525	2.33333	0.00190825	2.33333	0.00197	2.33333	0.0023585
2.34	0.0014445	2.34	0.00112325	2.34	0.00198925	2.34	0.0019	2.34	0.00232375
2.34667	0.0015515	2.34667	0.00122275	2.34667	0.00208425	2.34667	0.0018	2.34667	0.00223875
2.35333	0.00164975	2.35333	0.00131625	2.35333	0.00219525	2.35333	0.0017	2.35333	0.00211675
2.36	0.00173625	2.36	0.00140425	2.36	0.0023075	2.36	0.00158	2.36	0.00197225
2.36667	0.00181425	2.36667	0.00149175	2.36667	0.002416	2.36667	0.00147	2.36667	0.001828
2.37333	0.00189	2.37333	0.00157975	2.37333	0.002515	2.37333	0.00137	2.37333	0.00169675
2.38	0.00195925	2.38	0.001664	2.38	0.00259275	2.38	0.0013	2.38	0.00158575
2.38667	0.0020275	2.38667	0.00174025	2.38667	0.002647	2.38667	0.00125	2.38667	0.0014975
2.39333	0.00209125	2.39333	0.00181725	2.39333	0.00266375	2.39333	0.00123	2.39333	0.00143125
2.4	0.002157	2.4	0.001883	2.4	0.002643	2.4	0.00124	2.4	0.00138875
2.40667	0.00222725	2.40667	0.00194025	2.40667	0.00258775	2.40667	0.0013	2.40667	0.001371
2.41333	0.002303	2.41333	0.00198225	2.41333	0.00251325	2.41333	0.0014	2.41333	0.00137475
2.42	0.00238125	2.42	0.00200975	2.42	0.002427	2.42	0.00154	2.42	0.00139375
2.42667	0.0024555	2.42667	0.002026	2.42667	0.00233325	2.42667	0.00168	2.42667	0.001424
2.43333	0.00252875	2.43333	0.0020315	2.43333	0.002237	2.43333	0.00182	2.43333	0.0014655
2.44	0.00259575	2.44	0.0020375	2.44	0.002137	2.44	0.00196	2.44	0.00151475
2.44667	0.00265825	2.44667	0.0020425	2.44667	0.002042	2.44667	0.00208	2.44667	0.0015695
2.45333	0.00271125	2.45333	0.00205625	2.45333	0.0019555	2.45333	0.00217	2.45333	0.001626
2.46	0.002753	2.46	0.0020815	2.46	0.00187825	2.46	0.00223	2.46	0.0016765
2.46667	0.002787	2.46667	0.0021145	2.46667	0.0018115	2.46667	0.00227	2.46667	0.00172225
2.47333	0.00281375	2.47333	0.0021555	2.47333	0.00175725	2.47333	0.00228	2.47333	0.0017635
2.48	0.00283225	2.48	0.0021935	2.48	0.00171875	2.48	0.00229	2.48	0.00180425
2.48667	0.0028385	2.48667	0.00223125	2.48667	0.0016905	2.48667	0.00231	2.48667	0.00184025
2.49333	0.002826	2.49333	0.0022575	2.49333	0.0016785	2.49333	0.00234	2.49333	0.0018785
2.5	0.00279225	2.5	0.00227525	2.5	0.0016785	2.5	0.00237	2.5	0.0019195
2.50667	0.0027375	2.50667	0.002276	2.50667	0.00168725	2.50667	0.00241	2.50667	0.0019655
2.51333	0.00266	2.51333	0.0022525	2.51333	0.00170575	2.51333	0.00246	2.51333	0.00201925
2.52	0.00255775	2.52	0.002206	2.52	0.001724	2.52	0.00252	2.52	0.0020775
2.52667	0.0024345	2.52667	0.00213675	2.52667	0.001743	2.52667	0.00258	2.52667	0.00214125
2.53333	0.00230075	2.53333	0.00206075	2.53333	0.00176375	2.53333	0.00263	2.53333	0.002199
2.54	0.00216275	2.54	0.0019705	2.54	0.0017835	2.54	0.00266	2.54	0.00224825
2.54667	0.0020305	2.54667	0.001882	2.54667	0.001799	2.54667	0.00269	2.54667	0.00228625
2.55333	0.00191725	2.55333	0.0017865	2.55333	0.0018135	2.55333	0.00271	2.55333	0.00231125
2.56	0.00181975	2.56	0.0016935	2.56	0.00182575	2.56	0.00271	2.56	0.002317
2.56667	0.00174425	2.56667	0.00161	2.56667	0.0018425	2.56667	0.00271	2.56667	0.00230675
2.57333	0.0016895	2.57333	0.00154275	2.57333	0.00186425	2.57333	0.00269	2.57333	0.0022825
2.58	0.0016595	2.58	0.0014915	2.58	0.00189625	2.58	0.00267	2.58	0.0022455
2.58667	0.001647	2.58667	0.0014505	2.58667	0.00193025	2.58667	0.00264	2.58667	0.0021995
2.59333	0.00165175	2.59333	0.001422	2.59333	0.001971	2.59333	0.00261	2.59333	0.00215325
2.6	0.00167175	2.6	0.00140575	2.6	0.00201225	2.6	0.00256	2.6	0.0021005
2.60667	0.00170075	2.60667	0.00140425	2.60667	0.00204825	2.60667	0.0025	2.60667	0.002052
2.61333	0.0017385	2.61333	0.00141375	2.61333	0.0020735	2.61333	0.00244	2.61333	0.002006
2.62	0.00178175	2.62	0.00143625	2.62	0.00208775	2.62	0.00237	2.62	0.0019645
2.62667	0.0018285	2.62667	0.0014665	2.62667	0.0021035	2.62667	0.0023	2.62667	0.001925
2.63333	0.00186925	2.63333	0.0015	2.63333	0.00211425	2.63333	0.00222	2.63333	0.00188525
2.64	0.001907	2.64	0.00153375	2.64	0.00212725	2.64	0.00215	2.64	0.001845
2.64667	0.00194075	2.64667	0.0015675	2.64667	0.00213125	2.64667	0.00208	2.64667	0.001802
2.65333	0.0019705	2.65333	0.00159975	2.65333	0.002118	2.65333	0.00201	2.65333	0.001761
2.66	0.0019985	2.66	0.00162925	2.66	0.0020915	2.66	0.00196	2.66	0.00170825
2.66667	0.002021	2.66667	0.0016525	2.66667	0.00204875	2.66667	0.00191	2.66667	0.0016565
2.67333	0.00203725	2.67333	0.001669	2.67333	0.001976	2.67333	0.00187	2.67333	0.001601
2.68	0.0020455	2.68	0.00168675	2.68	0.00185775	2.68	0.00183	2.68	0.00154125
2.68667	0.0020465	2.68667	0.00171075	2.68667	0.00169175	2.68667	0.00179	2.68667	0.00147325
2.69333	0.002034	2.69333	0.00173525	2.69333	0.00146975	2.69333	0.00173	2.69333	0.001404
2.7	0.00200725	2.7	0.00176225	2.7	0.0012085	2.7	0.00165	2.7	0.00133225
2.70667	0.0019695	2.70667	0.001782	2.70667	0.000926	2.70667	0.00154	2.70667	0.0012645
2.71333	0.00191925	2.71333	0.001795	2.71333	0.000642	2.71333	0.00144	2.71333	0.0011995
2.72	0.00187175	2.72	0.001797	2.72	0.000376	2.72	0.00138	2.72	0.001124
2.72667	0.00183025	2.72667	0.00178725	2.72667	0.00014925	2.72667	0.00134	2.72667	0.0010205
2.73333	0.001793	2.73333	0.00175875	2.73333	-2.125e-05	2.73333	0.00135	2.73333	0.000873
2.74	0.00174375	2.74	0.00172125	2.74	-0.000132	2.74	0.00136	2.74	0.000701
2.74667	0.00166675	2.74667	0.00168975	2.74667	-0.0001815	2.74667	0.00138	2.74667	0.000541
2.75333	0.0015585	2.75333	0.001668	2.75333	-0.00018875	2.75333	0.0014	2.75333	0.0004395
2.76	0.00141075	2.76	0.00165375	2.76	-0.00018075	2.76	0.00139	2.76	0.00041975
2.76667	0.00121675	2.76667	0.00163425	2.76667	-0.000199	2.76667	0.00129	2.76667	0.000494
2.77333	0.000957	2.77333	0.00160475	2.77333	-0.00027575	2.77333	0.0011	2.77333	0.00065975
2.78	0.00061675	2.78	0.00155775	2.78	-0.000424	2.78	0.00081975	2.78	0.0009145
2.78667	0.0002095	2.78667	0.00149125	2.78667	-0.000636	2.78667	0.0004765	2.78667	0.0012455
2.79333	-0.00022925	2.79333	0.001381	2.79333	-0.0009045	2.79333	9.825e-05	2.79333	0.00161125
2.8	-0.0006885	2.8	0.001214	2.8	-0.0012135	2.8	-0.00028625	2.8	0.001957
2.80667	-0.0011285	2.80667	0.00098625	2.80667	-0.00151775	2.80667	-0.0006655	2.80667	0.00222225
2.81333	-0.0015245	2.81333	0.0007015	2.81333	-0.0017715	2.81333	-0.00102	2.81333	0.00237825
2.82	-0.001858	2.82	0.00038	2.82	-0.00193975	2.82	-0.00138	2.82	0.0024195
2.82667	-0.00211225	2.82667	3.95e-05	2.82667	-0.00200525	2.82667	-0.00181	2.82667	0.002353
2.83333	-0.00227925	2.83333	-0.00031175	2.83333	-0.001975	2.83333	-0.00234	2.83333	0.002197
2.84	-0.00237875	2.84	-0.00065775	2.84	-0.00186825	2.84	-0.00295	2.84	0.00197975
2.84667	-0.00244125	2.84667	-0.00096925	2.84667	-0.00170675	2.84667	-0.00355	2.84667	0.00170875
2.85333	-0.00249075	2.85333	-0.00122	2.85333	-0.00149975	2.85333	-0.00409	2.85333	0.00137825
2.86	-0.002611	2.86	-0.0013955	2.86	-0.00128525	2.86	-0.00451	2.86	0.00099
2.86667	-0.00286875	2.86667	-0.001487	2.86667	-0.001091	2.86667	-0.00479	2.86667	0.00054125
2.87333	-0.0032935	2.87333	-0.00150325	2.87333	-0.0009315	2.87333	-0.0049	2.87333	5e-05
2.88	-0.00388075	2.88	-0.00147625	2.88	-0.00080675	2.88	-0.00481	2.88	-0.00045175
2.88667	-0.0046035	2.88667	-0.0014435	2.88667	-0.0007165	2.88667	-0.00456	2.88667	-0.0009425
2.89333	-0.00540075	2.89333	-0.00146375	2.89333	-0.00065725	2.89333	-0.00429	2.89333	-0.0014015
2.9	-0.00617975	2.9	-0.0015685	2.9	-0.00061625	2.9	-0.00417	2.9	-0.00178775
2.90667	-0.006837	2.90667	-0.0018025	2.90667	-0.000606	2.90667	-0.00438	2.90667	-0.0020795
2.91333	-0.00728375	2.91333	-0.00218425	2.91333	-0.000618	2.91333	-0.00491	2.91333	-0.00225125
2.92	-0.00747375	2.92	-0.00267325	2.92	-0.00064475	2.92	-0.00538	2.92	-0.00229375
2.92667	-0.00740575	2.92667	-0.00325375	2.92667	-0.00068675	2.92667	-0.00518	2.92667	-0.00222375
2.93333	-0.0071	2.93333	-0.00388725	2.93333	-0.0007375	2.93333	-0.0037	2.93333	-0.00207025
2.94	-0.00658825	2.94	-0.00451275	2.94	-0.00078475	2.94	-0.0006165	2.94	-0.001863
2.94667	-0.005923	2.94667	-0.0050705	2.94667	-0.00082	2.94667	0.004	2.94667	-0.00163225
2.95333	-0.00517975	2.95333	-0.0054805	2.95333	-0.0008445	2.95333	0.00954	2.95333	-0.0014125
2.96	-0.00443325	2.96	-0.005666	2.96	-0.00085275	2.96	0.01527	2.96	-0.0012025
2.96667	-0.00373175	2.96667	-0.00560675	2.96667	-0.0008455	2.96667	0.02062	2.96667	-0.001023
2.97333	-0.003085	2.97333	-0.005349	2.97333	-0.000827	2.97333	0.02493	2.97333	-0.00088025
2.98	-0.00248275	2.98	-0.004926	2.98	-0.00079225	2.98	0.0275	2.98	-0.00077875
2.98667	-0.00192775	2.98667	-0.00437425	2.98667	-0.0007405	2.98667	0.02786	2.98667	-0.00071625
2.99333	-0.00142	2.99333	-0.00374675	2.99333	-0.000668	2.99333	0.02597	2.99333	-0.00068225
3	-0.000966	3	-0.00306925	3	-0.00057975	3	0.0222	3	-0.0006635
3.00667	-0.0005765	3.00667	-0.0024125	3.00667	-0.000476	3.00667	0.01748	3.00667	-0.00064425
3.01333	-0.00026025	3.01333	-0.00184175	3.01333	-0.000344	3.01333	0.01274	3.01333	-0.000627
3.02	-1.725e-05	3.02	-0.00137275	3.02	-0.000181	3.02	0.00863	3.02	-0.00059975
3.02667	0.0001525	3.02667	-0.00101075	3.02667	2.45e-05	3.02667	0.00553	3.02667	-0.000566
3.03333	0.00025475	3.03333	-0.00073875	3.03333	0.000284	3.03333	0.00353	3.03333	-0.00052625
3.04	0.00029275	3.04	-0.00053975	3.04	0.000608	3.04	0.00251	3.04	-0.000483
3.04667	0.000282	3.04667	-0.00038675	3.04667	0.0009985	3.04667	0.00223	3.04667	-0.00045
3.05333	0.00023675	3.05333	-0.00028	3.05333	0.00146125	3.05333	0.00248	3.05333	-0.000433
3.06	0.0001755	3.06	-0.0002155	3.06	0.002005	3.06	0.00309	3.06	-0.00044275
3.06667	0.00011375	3.06667	-0.00018725	3.06667	0.002624	3.06667	0.00394	3.06667	-0.00047725
3.07333	7.125e-05	3.07333	-0.00019775	3.07333	0.00330575	3.07333	0.00493	3.07333	-0.00054275
3.08	6.8e-05	3.08	-0.000235	3.08	0.00402025	3.08	0.00604	3.08	-0.000631
3.08667	0.0001175	3.08667	-0.000287	3.08667	0.0047435	3.08667	0.00735	3.08667	-0.0007405
3.09333	0.000234	3.09333	-0.0003475	3.09333	0.00544675	3.09333	0.00899	3.09333	-0.00087875
3.1	0.00042275	3.1	-0.00040625	3.1	0.006119	3.1	0.01114	3.1	-0.001028
3.10667	0.00069025	3.10667	-0.00044575	3.10667	0.0067665	3.10667	0.01404	3.10667	-0.00116175
3.11333	0.001042	3.11333	-0.00046225	3.11333	0.00741775	3.11333	0.0179	3.11333	-0.0012525
3.12	0.0014975	3.12	-0.0004435	3.12	0.00810575	3.12	0.02283	3.12	-0.0012935
3.12667	0.00209	3.12667	-0.00037875	3.12667	0.0088485	3.12667	0.02877	3.12667	-0.001276
3.13333	0.00286275	3.13333	-0.00026975	3.13333	0.009635	3.13333	0.03546	3.13333	-0.0011945
3.14	0.0038735	3.14	-0.0001155	3.14	0.0103868	3.14	0.04231	3.14	-0.0010505
3.14667	0.00516475	3.14667	8.8e-05	3.14667	0.0109963	3.14667	0.0487	3.14667	-0.000832
3.15333	0.00674575	3.15333	0.000333	3.15333	0.0113572	3.15333	0.05413	3.15333	-0.00054475
3.16	0.008616	3.16	0.00062475	3.16	0.01137	3.16	0.05825	3.16	-0.00020725
3.16667	0.0107413	3.16667	0.00097025	3.16667	0.0109707	3.16667	0.06077	3.16667	0.000168
3.17333	0.0130367	3.17333	0.0013745	3.17333	0.0101447	3.17333	0.0614	3.17333	0.000587
3.18	0.0153717	3.18	0.00184975	3.18	0.00893925	3.18	0.05993	3.18	0.001059
3.18667	0.0175785	3.18667	0.00242	3.18667	0.00743975	3.18667	0.05658	3.18667	0.00159375
3.19333	0.019484	3.19333	0.00311175	3.19333	0.0057955	3.19333	0.0519	3.19333	0.002216
3.2	0.020968	3.2	0.00394025	3.2	0.0041875	3.2	0.04646	3.2	0.0029535
3.20667	0.0219918	3.20667	0.0049025	3.20667	0.00275	3.20667	0.04072	3.20667	0.00385075
3.21333	0.0225692	3.21333	0.00597775	3.21333	0.0015885	3.21333	0.03485	3.21333	0.0049335
3.22	0.0227567	3.22	0.0071335	3.22	0.0007375	3.22	0.029	3.22	0.00617675
3.22667	0.0226265	3.22667	0.00832725	3.22667	0.00017225	3.22667	0.02343	3.22667	0.00749475
3.23333	0.0222185	3.23333	0.00950675	3.23333	-0.00016075	3.23333	0.01845	3.23333	0.00876625
3.24	0.0215473	3.24	0.0106047	3.24	-0.00032125	3.24	0.01412	3.24	0.009863
3.24667	0.0206253	3.24667	0.0115625	3.24667	-0.00036875	3.24667	0.01047	3.24667	0.010679
3.25333	0.0194598	3.25333	0.0123593	3.25333	-0.0003645	3.25333	0.00749	3.25333	0.0111333
3.26	0.0180422	3.26	0.0130292	3.26	-0.000336	3.26	0.00516	3.26	0.0111608
3.26667	0.0163543	3.26667	0.0136332	3.26667	-0.00031525	3.26667	0.00343	3.26667	0.0107355
3.27333	0.014393	3.27333	0.014218	3.27333	-0.000303	3.27333	0.00223	3.27333	0.00989925
3.28	0.0122007	3.28	0.014773	3.28	-0.00029925	3.28	0.00148	3.28	0.00875625
3.28667	0.00987775	3.28667	0.015226	3.28667	-0.00031825	3.28667	0.0011	3.28667	0.00744825
3.29333	0.00757775	3.29333	0.0154955	3.29333	-0.00036675	3.29333	0.00101	3.29333	0.00611375
3.3	0.00543475	3.3	0.0155	3.3	-0.0004475	3.3	0.00114	3.3	0.00485225
3.30667	0.00355975	3.30667	0.0151722	3.30667	-0.00054475	3.30667	0.00141	3.30667	0.00372825
3.31333	0.00200975	3.31333	0.014456	3.31333	-0.0006515	3.31333	0.00175	3.31333	0.00277
3.32	0.000801	3.32	0.0133165	3.32	-0.0007505	3.32	0.00212	3.32	0.00198675
3.32667	-9e-05	3.32667	0.0117665	3.32667	-0.00084025	3.32667	0.0025	3.32667	0.001364
3.33333	-0.0007085	3.33333	0.009896	3.33333	-0.00091375	3.33333	0.00286	3.33333	0.000883
3.34	-0.0011065	3.34	0.00785875	3.34	-0.0009595	3.34	0.00319	3.34	0.0005055
3.34667	-0.001337	3.34667	0.0058185	3.34667	-0.0009735	3.34667	0.00343	3.34667	0.00021375
3.35333	-0.00144075	3.35333	0.0039165	3.35333	-0.00096025	3.35333	0.00356	3.35333	-5e-06
3.36	-0.00146075	3.36	0.002264	3.36	-0.00093375	3.36	0.00354	3.36	-0.0001605
3.36667	-0.00143075	3.36667	0.0009135	3.36667	-0.000907	3.36667	0.00335	3.36667	-0.00026125
3.37333	-0.00137125	3.37333	-0.00012825	3.37333	-0.0008735	3.37333	0.00301	3.37333	-0.00031475
3.38	-0.001297	3.38	-0.000883	3.38	-0.00084425	3.38	0.00256	3.38	-0.00032775
3.38667	-0.00121675	3.38667	-0.0013935	3.38667	-0.00081575	3.38667	0.00203	3.38667	-0.000312
3.39333	-0.00113475	3.39333	-0.0017065	3.39333	-0.0007905	3.39333	0.00149	3.39333	-0.00026675
3.4	-0.0010615	3.4	-0.00186375	3.4	-0.0007615	3.4	0.00102	3.4	-0.000195
3.40667	-0.001015	3.40667	-0.0019045	3.40667	-0.000719	3.40667	0.00070475	3.40667	-9.475e-05
3.41333	-0.00100625	3.41333	-0.00187	3.41333	-0.0006665	3.41333	0.00059575	3.41333	5.525e-05
3.42	-0.0010325	3.42	-0.00178775	3.42	-0.00060275	3.42	0.0007055	3.42	0.00027375
3.42667	-0.00109	3.42667	-0.00168325	3.42667	-0.00053825	3.42667	0.00101	3.42667	0.0005505
3.43333	-0.0011655	3.43333	-0.001577	3.43333	-0.000471	3.43333	0.00145	3.43333	0.00086975
3.44	-0.00124925	3.44	-0.0014665	3.44	-0.00041075	3.44	0.00196	3.44	0.0012
3.44667	-0.00133275	3.44667	-0.00135625	3.44667	-0.00035675	3.44667	0.0025	3.44667	0.0015015
3.45333	-0.00140225	3.45333	-0.001243	3.45333	-0.0003135	3.45333	0.003	3.45333	0.00173675
3.46	-0.00144125	3.46	-0.001139	3.46	-0.000282	3.46	0.00339	3.46	0.0018745
3.46667	-0.0014415	3.46667	-0.00106875	3.46667	-0.00025875	3.46667	0.00366	3.46667	0.001899
3.47333	-0.00140225	3.47333	-0.001049	3.47333	-0.0002395	3.47333	0.00378	3.47333	0.00182175
3.48	-0.00132575	3.48	-0.001077	3.48	-0.00022325	3.48	0.00377	3.48	0.0016575
3.48667	-0.00122075	3.48667	-0.0011345	3.48667	-0.00021625	3.48667	0.00366	3.48667	0.0014125
3.49333	-0.0010945	3.49333	-0.00121225	3.49333	-0.000214	3.49333	0.00345	3.49333	0.00109725
3.5	-0.000949	3.5	-0.00129825	3.5	-0.0002155	3.5	0.00317	3.5	0.00074575
3.50667	-0.000795	3.50667	-0.0013855	3.50667	-0.0002165	3.50667	0.00285	3.50667	0.00038025
3.51333	-0.00063925	3.51333	-0.0014645	3.51333	-0.0002175	3.51333	0.0025	3.51333	3.65e-05
3.52	-0.00048575	3.52	-0.00151075	3.52	-0.00021625	3.52	0.00216	3.52	-0.00027725
3.52667	-0.00034525	3.52667	-0.00152075	3.52667	-0.0002185	3.52667	0.00184	3.52667	-0.00058525
3.53333	-0.00022325	3.53333	-0.001501	3.53333	-0.00023075	3.53333	0.00154	3.53333	-0.00089575
3.54	-0.0001195	3.54	-0.00146925	3.54	-0.00025375	3.54	0.0013	3.54	-0.00121175
3.54667	-4.05e-05	3.54667	-0.001443	3.54667	-0.00029275	3.54667	0.00112	3.54667	-0.00151175
3.55333	8.5e-06	3.55333	-0.00142225	3.55333	-0.00034575	3.55333	0.00102	3.55333	-0.001763
3.56	3.6e-05	3.56	-0.001414	3.56	-0.00040625	3.56	0.0009725	3.56	-0.0019405
3.56667	4.475e-05	3.56667	-0.00141525	3.56667	-0.00047325	3.56667	0.0009745	3.56667	-0.002052
3.57333	3.6e-05	3.57333	-0.00142725	3.57333	-0.00053875	3.57333	0.00101	3.57333	-0.0021215
3.58	1.9e-05	3.58	-0.001436	3.58	-0.00058025	3.58	0.00106	3.58	-0.0021805
3.58667	-5.5e-06	3.58667	-0.00143625	3.58667	-0.000594	3.58667	0.00111	3.58667	-0.0022535
3.59333	-3.975e-05	3.59333	-0.00141925	3.59333	-0.000574	3.59333	0.00114	3.59333	-0.00233525
3.6	-7.75e-05	3.6	-0.001383	3.6	-0.00051275	3.6	0.00113	3.6	-0.00243575
3.60667	-0.000121	3.60667	-0.0013345	3.60667	-0.00042175	3.60667	0.0011	3.60667	-0.002595
3.61333	-0.00017125	3.61333	-0.00128175	3.61333	-0.000311	3.61333	0.00105	3.61333	-0.0028195
3.62	-0.00022975	3.62	-0.00122175	3.62	-0.000182	3.62	0.00096675	3.62	-0.003069
3.62667	-0.00030125	3.62667	-0.00115375	3.62667	-4.125e-05	3.62667	0.00086075	3.62667	-0.00329125
3.63333	-0.0003885	3.63333	-0.001079	3.63333	8.2e-05	3.63333	0.0007435	3.63333	-0.00342975
3.64	-0.00048925	3.64	-0.00099875	3.64	0.000193	3.64	0.0006265	3.64	-0.003445
3.64667	-0.000591	3.64667	-0.00091625	3.64667	0.0002875	3.64667	0.00052425	3.64667	-0.00333175
3.65333	-0.0006835	3.65333	-0.0008315	3.65333	0.0003665	3.65333	0.0004525	3.65333	-0.00309925
3.66	-0.0007575	3.66	-0.00074775	3.66	0.000436	3.66	0.00042425	3.66	-0.0027405
3.66667	-0.0008065	3.66667	-0.00066575	3.66667	0.00049325	3.66667	0.00043375	3.66667	-0.00228375
3.67333	-0.0008245	3.67333	-0.00058625	3.67333	0.00054525	3.67333	0.00047975	3.67333	-0.00177675
3.68	-0.00080625	3.68	-0.000506	3.68	0.00058875	3.68	0.000561	3.68	-0.0012765
3.68667	-0.00074775	3.68667	-0.0004305	3.68667	0.000638	3.68667	0.00067025	3.68667	-0.0008225
3.69333	-0.00065225	3.69333	-0.00036075	3.69333	0.00068925	3.69333	0.0008015	3.69333	-0.00043875
3.7	-0.00053425	3.7	-0.00029325	3.7	0.000735	3.7	0.00095275	3.7	-0.000128
3.70667	-0.000407	3.70667	-0.00023125	3.70667	0.0007735	3.70667	0.0011	3.70667	0.00012225
3.71333	-0.00027825	3.71333	-0.0001765	3.71333	0.00080025	3.71333	0.00121	3.71333	0.0003175
3.72	-0.000155	3.72	-0.0001255	3.72	0.000814	3.72	0.00131	3.72	0.00047225
3.72667	-4.275e-05	3.72667	-7.575e-05	3.72667	0.0008125	3.72667	0.00139	3.72667	0.00059
3.73333	5.925e-05	3.73333	-3.575e-05	3.73333	0.000803	3.73333	0.00144	3.73333	0.00068475
3.74	0.0001495	3.74	3e-06	3.74	0.00078325	3.74	0.00147	3.74	0.00076475
3.74667	0.000227	3.74667	4.225e-05	3.74667	0.00075775	3.74667	0.00148	3.74667	0.000834
3.75333	0.00029575	3.75333	7.7e-05	3.75333	0.0007265	3.75333	0.00146	3.75333	0.000896
3.76	0.000356	3.76	0.00011125	3.76	0.0006975	3.76	0.00144	3.76	0.00095275
3.76667	0.00040975	3.76667	0.000145	3.76667	0.000673	3.76667	0.0014	3.76667	0.00100625
3.77333	0.000456	3.77333	0.0001815	3.77333	0.00065725	3.77333	0.00134	3.77333	0.00105875
3.78	0.00049825	3.78	0.00021325	3.78	0.000646	3.78	0.00128	3.78	0.00110325
3.78667	0.000533	3.78667	0.00024575	3.78667	0.00063525	3.78667	0.00122	3.78667	0.00113825
3.79333	0.00056	3.79333	0.00027625	3.79333	0.00062375	3.79333	0.00116	3.79333	0.00116725
3.8	0.00058225	3.8	0.00030725	3.8	0.00060875	3.8	0.00112	3.8	0.00119
3.80667	0.00060225	3.80667	0.00033775	3.80667	0.0006055	3.80667	0.00108	3.80667	0.0012115
3.81333	0.00061975	3.81333	0.00036275	3.81333	0.00060225	3.81333	0.00105	3.81333	0.001229
3.82	0.000636	3.82	0.00038675	3.82	0.0006015	3.82	0.00103	3.82	0.0012445
3.82667	0.000651	3.82667	0.000408	3.82667	0.00060225	3.82667	0.00103	3.82667	0.001257
3.83333	0.000664	3.83333	0.00042725	3.83333	0.000611	3.83333	0.00104	3.83333	0.00127
3.84	0.0006765	3.84	0.0004445	3.84	0.0006195	3.84	0.00106	3.84	0.00128325
3.84667	0.0006915	3.84667	0.000458	3.84667	0.0006235	3.84667	0.00108	3.84667	0.0012925
3.85333	0.00071075	3.85333	0.00046725	3.85333	0.00062575	3.85333	0.0011	3.85333	0.001303
3.86	0.00072475	3.86	0.00047175	3.86	0.000618	3.86	0.00112	3.86	0.0013055
3.86667	0.000742	3.86667	0.00047375	3.86667	0.000603	3.86667	0.00114	3.86667	0.0013125
3.87333	0.0007605	3.87333	0.0004745	3.87333	0.000573	3.87333	0.00116	3.87333	0.00131875
3.88	0.00077775	3.88	0.00046875	3.88	0.000538	3.88	0.00117	3.88	0.00132025
3.88667	0.0007955	3.88667	0.00046475	3.88667	0.00049675	3.88667	0.00117	3.88667	0.00132075
3.89333	0.0008125	3.89333	0.0004615	3.89333	0.00044725	3.89333	0.00118	3.89333	0.001323
3.9	0.00082475	3.9	0.000456	3.9	0.00040075	3.9	0.00118	3.9	0.0013255
3.90667	0.00083525	3.90667	0.00044675	3.90667	0.00035075	3.90667	0.00117	3.90667	0.001326
3.91333	0.000848	3.91333	0.00043875	3.91333	0.00030575	3.91333	0.00117	3.91333	0.00133075
3.92	0.0008545	3.92	0.00043075	3.92	0.00026725	3.92	0.00117	3.92	0.001335
3.92667	0.00085825	3.92667	0.0004205	3.92667	0.000243	3.92667	0.00116	3.92667	0.0013405
3.93333	0.00085775	3.93333	0.0004155	3.93333	0.00022575	3.93333	0.00117	3.93333	0.001352
3.94	0.00085025	3.94	0.000411	3.94	0.00021075	3.94	0.00117	3.94	0.0013645
3.94667	0.0008315	3.94667	0.00040275	3.94667	0.00020825	3.94667	0.00117	3.94667	0.001374
3.95333	0.00080175	3.95333	0.0004015	3.95333	0.00021375	3.95333	0.00117	3.95333	0.0013835
3.96	0.00075875	3.96	0.00040375	3.96	0.0002295	3.96	0.00118	3.96	0.00138975
3.96667	0.00070275	3.96667	0.0004095	3.96667	0.0002475	3.96667	0.00118	3.96667	0.0013955
3.97333	0.00063675	3.97333	0.00042025	3.97333	0.00027025	3.97333	0.00119	3.97333	0.001398
3.98	0.0005595	3.98	0.000431	3.98	0.000296	3.98	0.00119	3.98	0.00139775
3.98667	0.000475	3.98667	0.0004445	3.98667	0.000326	3.98667	0.00118	3.98667	0.001393
3.99333	0.0003925	3.99333	0.00045775	3.99333	0.00035775	3.99333	0.00118	3.99333	0.0013895
4	0.00031475	4	0.000471	4	0.000387	4	0.00118	4	0.00138725
4.00667	0.0002425	4.00667	0.0004805	4.00667	0.00041025	4.00667	0.00117	4.00667	0.0013845
4.01333	0.00018125	4.01333	0.0004915	4.01333	0.00043025	4.01333	0.00117	4.01333	0.00138075
4.02	0.0001315	4.02	0.000495	4.02	0.000448	4.02	0.00116	4.02	0.001374
4.02667	9.775e-05	4.02667	0.0004915	4.02667	0.00046375	4.02667	0.00115	4.02667	0.00136925
4.03333	7.85e-05	4.03333	0.000482	4.03333	0.00047975	4.03333	0.00114	4.03333	0.00136425
4.04	7.475e-05	4.04	0.00045375	4.04	0.000494	4.04	0.00113	4.04	0.00135725
4.04667	8.025e-05	4.04667	0.00041575	4.04667	0.00050825	4.04667	0.00112	4.04667	0.0013485
4.05333	9.9e-05	4.05333	0.000372	4.05333	0.000523	4.05333	0.0011	4.05333	0.001339
4.06	0.000129	4.06	0.00032025	4.06	0.00054075	4.06	0.0011	4.06	0.00132775
4.06667	0.0001645	4.06667	0.0002605	4.06667	0.00056175	4.06667	0.00109	4.06667	0.0013175
4.07333	0.00020475	4.07333	0.000201	4.07333	0.0005815	4.07333	0.00108	4.07333	0.0013075
4.08	0.00024725	4.08	0.00014425	4.08	0.0005975	4.08	0.00107	4.08	0.001292
4.08667	0.00028975	4.08667	9.2e-05	4.08667	0.00060975	4.08667	0.00105	4.08667	0.001274
4.09333	0.000329	4.09333	5.475e-05	4.09333	0.0006205	4.09333	0.00104	4.09333	0.0012445
4.1	0.0003645	4.1	2.35e-05	4.1	0.00062725	4.1	0.00103	4.1	0.00120575
4.10667	0.00039475	4.10667	-1.5e-06	4.10667	0.00063325	4.10667	0.00103	4.10667	0.0011605
4.11333	0.00042025	4.11333	-1.325e-05	4.11333	0.000635	4.11333	0.00101	4.11333	0.00110825
4.12	0.000442	4.12	-1.725e-05	4.12	0.00062875	4.12	0.00099425	4.12	0.00105825
4.12667	0.00046425	4.12667	-1.225e-05	4.12667	0.0006255	4.12667	0.000979	4.12667	0.00100425
4.13333	0.00048125	4.13333	-1.5e-06	4.13333	0.00061925	4.13333	0.000968	4.13333	0.00095325
4.14	0.00049625	4.14	1.6e-05	4.14	0.00061325	4.14	0.00095975	4.14	0.00090725
4.14667	0.0005095	4.14667	3.975e-05	4.14667	0.00060575	4.14667	0.00094875	4.14667	0.0008675
4.15333	0.000521	4.15333	7.125e-05	4.15333	0.0006	4.15333	0.00093625	4.15333	0.00083775
4.16	0.000531	4.16	0.00011125	4.16	0.0005915	4.16	0.0009235	4.16	0.000816
4.16667	0.0005445	4.16667	0.00015125	4.16667	0.00057975	4.16667	0.00091675	4.16667	0.000805
4.17333	0.00055725	4.17333	0.00019	4.17333	0.00057025	4.17333	0.000915	4.17333	0.0008025
4.18	0.000566	4.18	0.00022625	4.18	0.00055875	4.18	0.00091175	4.18	0.000814
4.18667	0.0005755	4.18667	0.00026125	4.18667	0.00054975	4.18667	0.0008995	4.18667	0.00083425
4.19333	0.0005815	4.19333	0.000294	4.19333	0.00054075	4.19333	0.000891	4.19333	0.00085975
4.2	0.0005915	4.2	0.00032275	4.2	0.00053025	4.2	0.00088275	4.2	0.00089625
4.20667	0.00059975	4.20667	0.00034475	4.20667	0.00052125	4.20667	0.00087225	4.20667	0.00093725
4.21333	0.00060825	4.21333	0.00036275	4.21333	0.00051225	4.21333	0.0008575	4.21333	0.000984
4.22	0.00061675	4.22	0.0003765	4.22	0.0005055	4.22	0.00084325	4.22	0.001034
4.22667	0.000623	4.22667	0.0003875	4.22667	0.00049675	4.22667	0.00083125	4.22667	0.001078
4.23333	0.0006255	4.23333	0.000398	4.23333	0.0004915	4.23333	0.00083275	4.23333	0.00111775
4.24	0.0006275	4.24	0.00040975	4.24	0.0004845	4.24	0.000837	4.24	0.00115225
4.24667	0.0006275	4.24667	0.00041775	4.24667	0.00047775	4.24667	0.0008425	4.24667	0.00117975
4.25333	0.000623	4.25333	0.000423	4.25333	0.0004735	4.25333	0.00085275	4.25333	0.001204
4.26	0.00061525	4.26	0.0004255	4.26	0.00047025	4.26	0.0008665	4.26	0.00122275
4.26667	0.00060675	4.26667	0.0004255	4.26667	0.0004635	4.26667	0.000889	4.26667	0.001233
4.27333	0.00059175	4.27333	0.00042625	4.27333	0.00045875	4.27333	0.00091575	4.27333	0.001236
4.28	0.0005805	4.28	0.00042225	4.28	0.00045725	4.28	0.00093625	4.28	0.00124125
4.28667	0.00056825	4.28667	0.0004195	4.28667	0.00045125	4.28667	0.00095	4.28667	0.0012405
4.29333	0.00055225	4.29333	0.00041125	4.29333	0.00044425	4.29333	0.0009645	4.29333	0.00122875
4.3	0.0005355	4.3	0.0004015	4.3	0.0004335	4.3	0.00097425	4.3	0.00120975
4.30667	0.00051775	4.30667	0.00039375	4.30667	0.0004245	4.30667	0.0009825	4.30667	0.0011815
4.31333	0.00050525	4.31333	0.0003895	4.31333	0.0004045	4.31333	0.000991	4.31333	0.0011465
4.32	0.0004895	4.32	0.000384	4.32	0.000385	4.32	0.00099	4.32	0.0011075
4.32667	0.0004775	4.32667	0.0003745	4.32667	0.00036475	4.32667	0.00098475	4.32667	0.001066
4.33333	0.000463	4.33333	0.00037125	4.33333	0.00034175	4.33333	0.00098025	4.33333	0.00101875
4.34	0.0004505	4.34	0.00036325	4.34	0.00031825	4.34	0.00097575	4.34	0.00096875
4.34667	0.00044075	4.34667	0.000355	4.34667	0.00029275	4.34667	0.00097525	4.34667	0.000924
4.35333	0.00043325	4.35333	0.0003525	4.35333	0.00026925	4.35333	0.00097075	4.35333	0.000882
4.36	0.000431	4.36	0.00034525	4.36	0.00024375	4.36	0.0009635	4.36	0.00084
4.36667	0.00042775	4.36667	0.00033675	4.36667	0.000224	4.36667	0.00095525	4.36667	0.00080175
4.37333	0.0004255	4.37333	0.0003255	4.37333	0.0002125	4.37333	0.00094725	4.37333	0.0007715
4.38	0.000426	4.38	0.00031475	4.38	0.0002035	4.38	0.0009365	4.38	0.0007515
4.38667	0.0004295	4.38667	0.00030525	4.38667	0.00019	4.38667	0.000927	4.38667	0.00074475
4.39333	0.00043325	4.39333	0.000296	4.39333	0.00017575	4.39333	0.000914	4.39333	0.000749
4.4	0.0004365	4.4	0.0002875	4.4	0.00016725	4.4	0.00089825	4.4	0.0007635
4.40667	0.0004405	4.40667	0.000278	4.40667	0.00015975	4.40667	0.000885	4.40667	0.0007895
4.41333	0.00043675	4.41333	0.0002715	4.41333	0.00015325	4.41333	0.00087375	4.41333	0.00082725
4.42	0.00042875	4.42	0.000266	4.42	0.00015275	4.42	0.0008565	4.42	0.0008685
4.42667	0.000415	4.42667	0.00026375	4.42667	0.000145	4.42667	0.0008365	4.42667	0.00090825
4.43333	0.00038975	4.43333	0.0002635	4.43333	0.00013925	4.43333	0.00080875	4.43333	0.000944
4.44	0.000357	4.44	0.000262	4.44	0.00013975	4.44	0.0007705	4.44	0.0009665
4.44667	0.000319	4.44667	0.000259	4.44667	0.00013925	4.44667	0.0007255	4.44667	0.00097675
4.45333	0.0002745	4.45333	0.000257	4.45333	0.00013725	4.45333	0.000675	4.45333	0.00097175
4.46	0.000222	4.46	0.0002485	4.46	0.00013775	4.46	0.000625	4.46	0.000951
4.46667	0.00016725	4.46667	0.0002355	4.46667	0.0001385	4.46667	0.000569	4.46667	0.000918
4.47333	0.0001145	4.47333	0.00022025	4.47333	0.000136	4.47333	0.0005125	4.47333	0.00088225
4.48	6.575e-05	4.48	0.00019925	4.48	0.00014275	4.48	0.00045725	4.48	0.0008485
4.48667	2.1e-05	4.48667	0.0001715	4.48667	0.000144	4.48667	0.0004085	4.48667	0.0008075
4.49333	-2.25e-05	4.49333	0.00014325	4.49333	0.0001465	4.49333	0.000369	4.49333	0.00077325
4.5	-5.9e-05	4.5	0.000112	4.5	0.0001515	4.5	0.00033725	4.5	0.00074425
4.50667	-9.275e-05	4.50667	8.075e-05	4.50667	0.00016325	4.50667	0.0003075	4.50667	0.0007225
4.51333	-0.0001215	4.51333	4.95e-05	4.51333	0.000177	4.51333	0.000283	4.51333	0.00070875
4.52	-0.000144	4.52	2.05e-05	4.52	0.00018775	4.52	0.0002675	4.52	0.000707
4.52667	-0.00016725	4.52667	-5.75e-06	4.52667	0.000201	4.52667	0.00025775	4.52667	0.00070525
4.53333	-0.000188	4.53333	-2.875e-05	4.53333	0.00021075	4.53333	0.000254	4.53333	0.000699
4.54	-0.00020425	4.54	-4.525e-05	4.54	0.00022475	4.54	0.0002565	4.54	0.00069975
4.54667	-0.000222	4.54667	-6.425e-05	4.54667	0.000241	4.54667	0.0002625	4.54667	0.0006985
4.55333	-0.00024325	4.55333	-8.225e-05	4.55333	0.00025725	4.55333	0.00027225	4.55333	0.00069475
4.56	-0.00026275	4.56	-0.0001	4.56	0.00026675	4.56	0.000286	4.56	0.0006895
4.56667	-0.00027575	4.56667	-0.000113	4.56667	0.00026925	4.56667	0.000303	4.56667	0.00068175
4.57333	-0.0002845	4.57333	-0.000123	4.57333	0.00027775	4.57333	0.0003155	4.57333	0.00066925
4.58	-0.000291	4.58	-0.00013275	4.58	0.000282	4.58	0.000327	4.58	0.0006565
4.58667	-0.00029575	4.58667	-0.00014225	4.58667	0.00028525	4.58667	0.00033825	4.58667	0.000645
4.59333	-0.00029675	4.59333	-0.00015525	4.59333	0.00028625	4.59333	0.00035275	4.59333	0.00063225
4.6	-0.0002935	4.6	-0.000168	4.6	0.00028575	4.6	0.0003685	4.6	0.000617
4.60667	-0.0002855	4.60667	-0.0001755	4.60667	0.00028425	4.60667	0.0003785	4.60667	0.00060325
4.61333	-0.00027475	4.61333	-0.00018375	4.61333	0.0002845	4.61333	0.000393	4.61333	0.00059125
4.62	-0.00026425	4.62	-0.00019075	4.62	0.0002875	4.62	0.000403	4.62	0.00058375
4.62667	-0.000255	4.62667	-0.0001945	4.62667	0.00028375	4.62667	0.0004115	4.62667	0.00058075
4.63333	-0.0002445	4.63333	-0.00019425	4.63333	0.000286	4.63333	0.00041925	4.63333	0.000581
4.64	-0.00022975	4.64	-0.00019125	4.64	0.000286	4.64	0.00043	4.64	0.0005845
4.64667	-0.00021775	4.64667	-0.00018275	4.64667	0.00028375	4.64667	0.00043375	4.64667	0.00059
4.65333	-0.00020075	4.65333	-0.00017225	4.65333	0.00028225	4.65333	0.0004325	4.65333	0.0006005
4.66	-0.00018375	4.66	-0.000159	4.66	0.00028075	4.66	0.00043475	4.66	0.0006115
4.66667	-0.00016425	4.66667	-0.0001405	4.66667	0.00027925	4.66667	0.00043275	4.66667	0.0006255
4.67333	-0.00014525	4.67333	-0.00012125	4.67333	0.0002795	4.67333	0.0004315	4.67333	0.00063925
4.68	-0.00012825	4.68	-0.00010275	4.68	0.00028025	4.68	0.0004275	4.68	0.000653
4.68667	-0.0001095	4.68667	-8.35e-05	4.68667	0.00027775	4.68667	0.000431	4.68667	0.00066925
4.69333	-9.575e-05	4.69333	-6.725e-05	4.69333	0.00027825	4.69333	0.00043325	4.69333	0.00068325
4.7	-8.075e-05	4.7	-5.125e-05	4.7	0.0002805	4.7	0.0004435	4.7	0.0006945
4.70667	-7.1e-05	4.70667	-3.125e-05	4.70667	0.0002825	4.70667	0.00045575	4.70667	0.0007055
4.71333	-6.35e-05	4.71333	-1.475e-05	4.71333	0.0002835	4.71333	0.00046825	4.71333	0.00071675
4.72	-5.7e-05	4.72	7.5e-07	4.72	0.00028475	4.72	0.000482	4.72	0.00072525
4.72667	-4.975e-05	4.72667	1.8e-05	4.72667	0.00028375	4.72667	0.000492	4.72667	0.00073525
4.73333	-4.5e-05	4.73333	3.2e-05	4.73333	0.0002895	4.73333	0.00051225	4.73333	0.000741
4.74	-4.225e-05	4.74	4.15e-05	4.74	0.000292	4.74	0.0005265	4.74	0.0007455
4.74667	-3.9e-05	4.74667	5.2e-05	4.74667	0.0002935	4.74667	0.00053775	4.74667	0.00075125
4.75333	-3.6e-05	4.75333	5.95e-05	4.75333	0.00029725	4.75333	0.0005465	4.75333	0.000753
4.76	-3.25e-05	4.76	6.825e-05	4.76	0.00030125	4.76	0.00055	4.76	0.00075525
4.76667	-2.75e-05	4.76667	7.4e-05	4.76667	0.0003035	4.76667	0.000557	4.76667	0.00075725
4.77333	-2.7e-05	4.77333	7.475e-05	4.77333	0.00030625	4.77333	0.0005595	4.77333	0.0007615
4.78	-2.925e-05	4.78	7.475e-05	4.78	0.00031025	4.78	0.00056575	4.78	0.000764
4.78667	-3.225e-05	4.78667	7.625e-05	4.78667	0.00031125	4.78667	0.00056425	4.78667	0.00076525
4.79333	-3.3e-05	4.79333	7.85e-05	4.79333	0.000316	4.79333	0.0005645	4.79333	0.000765
4.8	-3.7e-05	4.8	8.2e-05	4.8	0.00032	4.8	0.00056525	4.8	0.0007645
4.80667	-4.5e-05	4.80667	8.55e-05	4.80667	0.000321	4.80667	0.000562	4.80667	0.00076675
4.81333	-4.55e-05	4.81333	8.325e-05	4.81333	0.00032275	4.81333	0.000566	4.81333	0.00076775
4.82	-4.75e-05	4.82	8.1e-05	4.82	0.00032775	4.82	0.000562	4.82	0.000769
4.82667	-4.925e-05	4.82667	7.95e-05	4.82667	0.00033075	4.82667	0.0005615	4.82667	0.000769
4.83333	-5.075e-05	4.83333	7.6e-05	4.83333	0.0003325	4.83333	0.00056275	4.83333	0.000767
4.84	-4.95e-05	4.84	7.375e-05	4.84	0.0003305	4.84	0.00056475	4.84	0.00076775
4.84667	-4.975e-05	4.84667	7.275e-05	4.84667	0.00032525	4.84667	0.00056	4.84667	0.00076875
4.85333	-4.775e-05	4.85333	6.85e-05	4.85333	0.000323	4.85333	0.0005535	4.85333	0.0007695
4.86	-4.2e-05	4.86	6.575e-05	4.86	0.00031925	4.86	0.000546	4.86	0.00077125
4.86667	-4.35e-05	4.86667	6.775e-05	4.86667	0.00031175	4.86667	0.000539	4.86667	0.000773
4.87333	-4.575e-05	4.87333	7.025e-05	4.87333	0.00030525	4.87333	0.00053	4.87333	0.00077225
4.88	-4.625e-05	4.88	7.3e-05	4.88	0.0003025	4.88	0.00052025	4.88	0.00077275
4.88667	-4.65e-05	4.88667	7.35e-05	4.88667	0.000299	4.88667	0.0005075	4.88667	0.000774
4.89333	-4.675e-05	4.89333	7.1e-05	4.89333	0.00029625	4.89333	0.00049325	4.89333	0.0007745
4.9	-4.725e-05	4.9	6.6e-05	4.9	0.00029275	4.9	0.000489	4.9	0.000775
4.90667	-4.625e-05	4.90667	6.55e-05	4.90667	0.000288	4.90667	0.00048375	4.90667	0.00077475
4.91333	-4.8e-05	4.91333	6.025e-05	4.91333	0.0002895	4.91333	0.00047625	4.91333	0.00077475
4.92	-4.675e-05	4.92	5.6e-05	4.92	0.00029225	4.92	0.0004635	4.92	0.00077825
4.92667	-4.525e-05	4.92667	5.325e-05	4.92667	0.000292	4.92667	0.000452	4.92667	0.00078525
4.93333	-4.225e-05	4.93333	5.175e-05	4.93333	0.000288	4.93333	0.000444	4.93333	0.0007885
4.94	-3.825e-05	4.94	5.2e-05	4.94	0.00028575	4.94	0.0004345	4.94	0.0007945
4.94667	-3.05e-05	4.94667	5.675e-05	4.94667	0.000282	4.94667	0.0004255	4.94667	0.0008
4.95333	-2.45e-05	4.95333	6.175e-05	4.95333	0.00028	4.95333	0.0004095	4.95333	0.0008065
4.96	-1.875e-05	4.96	6.275e-05	4.96	0.0002795	4.96	0.000398	4.96	0.000813
4.96667	-1.125e-05	4.96667	7e-05	4.96667	0.0002755	4.96667	0.00039175	4.96667	0.000819
4.97333	-7.25e-06	4.97333	7.275e-05	4.97333	0.0002695	4.97333	0.00038725	4.97333	0.000824
4.98	-3e-06	4.98	7.575e-05	4.98	0.0002675	4.98	0.0003825	4.98	0.0008305
4.98667	-1.25e-06	4.98667	7.8e-05	4.98667	0.0002655	4.98667	0.00037	4.98667	0.000837
4.99333	2.5e-07	4.99333	7.625e-05	4.99333	0.0002635	4.99333	0.00036125	4.99333	0.00084075
5	-1e-06	5	7.225e-05	5	0.000265	5	0.0003555	5	0.000848
5.00667	-2.5e-06	5.00667	6.775e-05	5.00667	0.00026425	5.00667	0.00034975	5.00667	0.000855
5.01333	-3.75e-06	5.01333	6.325e-05	5.01333	0.0002605	5.01333	0.000344	5.01333	0.00086
5.02	-6.25e-06	5.02	6.2e-05	5.02	0.00025975	5.02	0.000335	5.02	0.00086725
5.02667	-8.25e-06	5.02667	5.9e-05	5.02667	0.0002605	5.02667	0.00032525	5.02667	0.000872
5.03333	-1.05e-05	5.03333	5.75e-05	5.03333	0.00025975	5.03333	0.0003225	5.03333	0.00087375
5.04	-1.025e-05	5.04	5.525e-05	5.04	0.00026225	5.04	0.00032575	5.04	0.000878
5.04667	-1.6e-05	5.04667	5.8e-05	5.04667	0.00026075	5.04667	0.000322	5.04667	0.00088175
5.05333	-2.2e-05	5.05333	6.075e-05	5.05333	0.000257	5.05333	0.00031925	5.05333	0.0008835
5.06	-2.825e-05	5.06	6.175e-05	5.06	0.00025675	5.06	0.0003195	5.06	0.00088425
5.06667	-3.525e-05	5.06667	6.175e-05	5.06667	0.00025675	5.06667	0.000322	5.06667	0.00088525
5.07333	-4.175e-05	5.07333	6.3e-05	5.07333	0.0002555	5.07333	0.000322	5.07333	0.000885
5.08	-4.725e-05	5.08	6.15e-05	5.08	0.0002585	5.08	0.0003195	5.08	0.00088525
5.08667	-5.025e-05	5.08667	6.05e-05	5.08667	0.000257	5.08667	0.000317	5.08667	0.0008835
5.09333	-5.65e-05	5.09333	5.85e-05	5.09333	0.000253	5.09333	0.00031525	5.09333	0.00087675
5.1	-5.725e-05	5.1	5.35e-05	5.1	0.000253	5.1	0.00031725	5.1	0.00087425
5.10667	-5.775e-05	5.10667	5.025e-05	5.10667	0.00025275	5.10667	0.000318	5.10667	0.000871
5.11333	-5.775e-05	5.11333	4.8e-05	5.11333	0.0002515	5.11333	0.00031975	5.11333	0.00086825
5.12	-5.75e-05	5.12	5.05e-05	5.12	0.00024875	5.12	0.00032025	5.12	0.000864
5.12667	-5.7e-05	5.12667	4.55e-05	5.12667	0.00025	5.12667	0.00032125	5.12667	0.00085875
5.13333	-5.7e-05	5.13333	4.35e-05	5.13333	0.00024975	5.13333	0.000329	5.13333	0.00085325
5.14	-6.025e-05	5.14	4.2e-05	5.14	0.0002505	5.14	0.0003335	5.14	0.000848
5.14667	-6.075e-05	5.14667	4.425e-05	5.14667	0.00025175	5.14667	0.00033125	5.14667	0.00084425
5.15333	-6.05e-05	5.15333	4.5e-05	5.15333	0.00025075	5.15333	0.0003335	5.15333	0.0008335
5.16	-6.2e-05	5.16	4.375e-05	5.16	0.00024975	5.16	0.00033175	5.16	0.000825
5.16667	-6.05e-05	5.16667	4.625e-05	5.16667	0.000247	5.16667	0.00033025	5.16667	0.00081825
5.17333	-6.35e-05	5.17333	4.525e-05	5.17333	0.0002505	5.17333	0.00032575	5.17333	0.00080975
5.18	-6.45e-05	5.18	4.8e-05	5.18	0.000247	5.18	0.00032425	5.18	0.000806
5.18667	-6.45e-05	5.18667	5.075e-05	5.18667	0.000243	5.18667	0.00032075	5.18667	0.00080025
5.19333	-6.625e-05	5.19333	4.825e-05	5.19333	0.0002435	5.19333	0.000317	5.19333	0.00079325
5.2	-6.825e-05	5.2	4.425e-05	5.2	0.00024375	5.2	0.00032125	5.2	0.0007875
5.20667	-7.1e-05	5.20667	4.225e-05	5.20667	0.000244	5.20667	0.0003215	5.20667	0.00078475
5.21333	-7.35e-05	5.21333	4.025e-05	5.21333	0.000246	5.21333	0.00032275	5.21333	0.0007795
5.22	-7.725e-05	5.22	3.7e-05	5.22	0.0002495	5.22	0.0003235	5.22	0.00077
5.22667	-7.775e-05	5.22667	3.525e-05	5.22667	0.00024925	5.22667	0.00032525	5.22667	0.00076325
5.23333	-8.15e-05	5.23333	3.125e-05	5.23333	0.00025175	5.23333	0.0003235	5.23333	0.00075225
5.24	-8.375e-05	5.24	2.975e-05	5.24	0.00025175	5.24	0.00032375	5.24	0.0007435
5.24667	-8.75e-05	5.24667	3.125e-05	5.24667	0.0002485	5.24667	0.0003255	5.24667	0.000736
5.25333	-9.05e-05	5.25333	3.275e-05	5.25333	0.000245	5.25333	0.00032625	5.25333	0.00072975
5.26	-9.3e-05	5.26	3.675e-05	5.26	0.00024375	5.26	0.000321	5.26	0.000725
5.26667	-9.425e-05	5.26667	3.725e-05	5.26667	0.00024225	5.26667	0.0003155	5.26667	0.000719
5.27333	-9.675e-05	5.27333	3.75e-05	5.27333	0.00024075	5.27333	0.00031875	5.27333	0.0007135
5.28	-9.975e-05	5.28	3.575e-05	5.28	0.00024125	5.28	0.0003185	5.28	0.000708
5.28667	-0.00010025	5.28667	3.525e-05	5.28667	0.0002415	5.28667	0.00032075	5.28667	0.00070075
5.29333	-0.00010275	5.29333	3.35e-05	5.29333	0.00024375	5.29333	0.00032225	5.29333	0.000698
5.3	-0.0001	5.3	3.45e-05	5.3	0.00024975	5.3	0.00031975	5.3	0.000694
5.30667	-9.925e-05	5.30667	3.35e-05	5.30667	0.00025575	5.30667	0.000317	5.30667	0.0006905
5.31333	-9.95e-05	5.31333	3e-05	5.31333	0.00025775	5.31333	0.00031925	5.31333	0.00068725
5.32	-0.000101	5.32	2.9e-05	5.32	0.00025975	5.32	0.00032675	5.32	0.000683
5.32667	-9.9e-05	5.32667	2.85e-05	5.32667	0.00026125	5.32667	0.00031825	5.32667	0.00068075
5.33333	-9.575e-05	5.33333	2.6e-05	5.33333	0.0002615	5.33333	0.000315	5.33333	0.00068075
5.34	-9.35e-05	5.34	2.45e-05	5.34	0.00025675	5.34	0.00031275	5.34	0.0006815
5.34667	-9.525e-05	5.34667	2.35e-05	5.34667	0.00025175	5.34667	0.000305	5.34667	0.00067675
5.35333	-9.7e-05	5.35333	2.1e-05	5.35333	0.00024775	5.35333	0.00030425	5.35333	0.00067675
5.36	-9.5e-05	5.36	1.875e-05	5.36	0.0002445	5.36	0.00029925	5.36	0.0006735
5.36667	-9.725e-05	5.36667	1.725e-05	5.36667	0.00024325	5.36667	0.000299	5.36667	0.0006695
5.37333	-9.85e-05	5.37333	1.975e-05	5.37333	0.00024425	5.37333	0.000295	5.37333	0.00066825
5.38	-0.00010075	5.38	1.9e-05	5.38	0.00024475	5.38	0.00029625	5.38	0.00066725
5.38667	-0.00010325	5.38667	2.125e-05	5.38667	0.00024725	5.38667	0.00029875	5.38667	0.00066625
5.39333	-0.00010625	5.39333	1.825e-05	5.39333	0.00025075	5.39333	0.000297	5.39333	0.00066375
5.4	-0.00010725	5.4	2e-05	5.4	0.00025025	5.4	0.00029875	5.4	0.0006655
5.40667	-0.00010925	5.40667	2.1e-05	5.40667	0.00024975	5.40667	0.0002965	5.40667	0.000664
5.41333	-0.0001105	5.41333	2.15e-05	5.41333	0.0002455	5.41333	0.0002965	5.41333	0.0006635
5.42	-0.0001075	5.42	2.2e-05	5.42	0.00024275	5.42	0.00029525	5.42	0.0006645
5.42667	-0.0001075	5.42667	1.725e-05	5.42667	0.00024375	5.42667	0.000296	5.42667	0.0006635
5.43333	-0.00010425	5.43333	1.65e-05	5.43333	0.0002425	5.43333	0.0002965	5.43333	0.00066375
5.44	-0.00010225	5.44	1.5e-05	5.44	0.00023825	5.44	0.000293	5.44	0.00066375
5.44667	-0.00010275	5.44667	1.85e-05	5.44667	0.0002345	5.44667	0.0002955	5.44667	0.0006645
5.45333	-0.000102	5.45333	1.725e-05	5.45333	0.000237	5.45333	0.0003	5.45333	0.00066325
5.46	-9.85e-05	5.46	1.625e-05	5.46	0.000238	5.46	0.00030125	5.46	0.0006645
5.46667	-9.975e-05	5.46667	1.575e-05	5.46667	0.00024225	5.46667	0.0003035	5.46667	0.000665
5.47333	-0.00010075	5.47333	1.275e-05	5.47333	0.00024725	5.47333	0.00030225	5.47333	0.000664
5.48	-0.0001005	5.48	1.525e-05	5.48	0.00024825	5.48	0.000301	5.48	0.00066225
5.48667	-0.00010525	5.48667	1.3e-05	5.48667	0.00025025	5.48667	0.00030275	5.48667	0.00066325
5.49333	-0.0001065	5.49333	1.275e-05	5.49333	0.00025425	5.49333	0.000303	5.49333	0.0006635
5.5	-0.00010725	5.5	1.225e-05	5.5	0.00025825	5.5	0.000305	5.5	0.00066425
5.50667	-0.00010625	5.50667	1.4e-05	5.50667	0.0002595	5.50667	0.0003025	5.50667	0.000665
5.51333	-0.00011	5.51333	1.1e-05	5.51333	0.0002615	5.51333	0.00030325	5.51333	0.00066375
5.52	-0.00011075	5.52	1.225e-05	5.52	0.000261	5.52	0.000304	5.52	0.00066425
5.52667	-0.00011275	5.52667	1.65e-05	5.52667	0.0002575	5.52667	0.00030375	5.52667	0.00066375
5.53333	-0.0001125	5.53333	1.575e-05	5.53333	0.0002555	5.53333	0.0003005	5.53333	0.000667
5.54	-0.000113	5.54	1.975e-05	5.54	0.0002535	5.54	0.000295	5.54	0.00066625
5.54667	-0.00011625	5.54667	2.3e-05	5.54667	0.000255	5.54667	0.000298	5.54667	0.000663
5.55333	-0.00011725	5.55333	2.275e-05	5.55333	0.00025675	5.55333	0.0002965	5.55333	0.00066175
5.56	-0.00011775	5.56	1.9e-05	5.56	0.00025775	5.56	0.0002965	5.56	0.00066425
5.56667	-0.0001175	5.56667	2.1e-05	5.56667	0.00025875	5.56667	0.00029725	5.56667	0.00066425
5.57333	-0.0001185	5.57333	2.15e-05	5.57333	0.000259	5.57333	0.00029625	5.57333	0.0006665
5.58	-0.0001195	5.58	1.9e-05	5.58	0.000264	5.58	0.00029725	5.58	0.00067125
5.58667	-0.00012125	5.58667	1.75e-05	5.58667	0.00026675	5.58667	0.0003005	5.58667	0.00067625
5.59333	-0.00012025	5.59333	1.675e-05	5.59333	0.00026875	5.59333	0.0003015	5.59333	0.00068425
5.6	-0.0001175	5.6	1.375e-05	5.6	0.00026425	5.6	0.000298	5.6	0.0006965
5.60667	-0.00011725	5.60667	1.225e-05	5.60667	0.0002675	5.60667	0.0002985	5.60667	0.000707
5.61333	-0.000118	5.61333	1.4e-05	5.61333	0.000271	5.61333	0.000303	5.61333	0.00071375
5.62	-0.000116	5.62	1.3e-05	5.62	0.00027275	5.62	0.00030275	5.62	0.0007255
5.62667	-0.000116	5.62667	1.175e-05	5.62667	0.000275	5.62667	0.00030225	5.62667	0.00073675
5.63333	-0.0001145	5.63333	1.35e-05	5.63333	0.000267	5.63333	0.00029975	5.63333	0.00075075
5.64	-0.00011275	5.64	1.4e-05	5.64	0.00026475	5.64	0.00030175	5.64	0.00076475
5.64667	-0.0001145	5.64667	1.225e-05	5.64667	0.00026225	5.64667	0.000302	5.64667	0.00078075
5.65333	-0.000115	5.65333	1.6e-05	5.65333	0.00026475	5.65333	0.00030075	5.65333	0.00079575
5.66	-0.0001145	5.66	1.55e-05	5.66	0.00026325	5.66	0.000298	5.66	0.00081175
5.66667	-0.0001145	5.66667	1.45e-05	5.66667	0.00026125	5.66667	0.00029225	5.66667	0.00083
5.67333	-0.0001165	5.67333	1.525e-05	5.67333	0.0002595	5.67333	0.00029075	5.67333	0.00084725
5.68	-0.000116	5.68	1.55e-05	5.68	0.00026125	5.68	0.00028875	5.68	0.0008635
5.68667	-0.00011425	5.68667	1.5e-05	5.68667	0.00026575	5.68667	0.00029025	5.68667	0.0008765
5.69333	-0.000114	5.69333	1.4e-05	5.69333	0.000267	5.69333	0.000291	5.69333	0.0008885
5.7	-0.00011075	5.7	1.55e-05	5.7	0.000268	5.7	0.00029075	5.7	0.0008975
5.70667	-0.0001105	5.70667	1.575e-05	5.70667	0.00026825	5.70667	0.00029325	5.70667	0.00090475
5.71333	-0.00011275	5.71333	1.975e-05	5.71333	0.000269	5.71333	0.00029425	5.71333	0.00090975
5.72	-0.00011	5.72	1.8e-05	5.72	0.00026725	5.72	0.00029325	5.72	0.0009115
5.72667	-0.0001075	5.72667	1.975e-05	5.72667	0.00026275	5.72667	0.0002955	5.72667	0.00090975
5.73333	-0.0001035	5.73333	2.2e-05	5.73333	0.00025725	5.73333	0.000296	5.73333	0.000907
5.74	-0.00010325	5.74	2.4e-05	5.74	0.00025625	5.74	0.00029925	5.74	0.0009025
5.74667	-0.00010275	5.74667	3.125e-05	5.74667	0.00025625	5.74667	0.00029825	5.74667	0.00089825
5.75333	-0.0001045	5.75333	3.325e-05	5.75333	0.00025425	5.75333	0.00029625	5.75333	0.00089025
5.76	-0.00010175	5.76	3.125e-05	5.76	0.0002535	5.76	0.0002915	5.76	0.00088325
5.76667	-9.75e-05	5.76667	2.925e-05	5.76667	0.00024925	5.76667	0.00028775	5.76667	0.00087575
5.77333	-9.8e-05	5.77333	3.2e-05	5.77333	0.000253	5.77333	0.00028975	5.77333	0.0008675
5.78	-9.95e-05	5.78	2.725e-05	5.78	0.000259	5.78	0.00028675	5.78	0.00085925
5.78667	-9.85e-05	5.78667	2.6e-05	5.78667	0.00025925	5.78667	0.00028525	5.78667	0.00084975
5.79333	-9.75e-05	5.79333	2.425e-05	5.79333	0.0002625	5.79333	0.000284	5.79333	0.000841
5.8	-9.775e-05	5.8	2e-05	5.8	0.00026	5.8	0.00028125	5.8	0.0008295
5.80667	-9.475e-05	5.80667	2.05e-05	5.80667	0.00026325	5.80667	0.00028725	5.80667	0.0008205
5.81333	-9.475e-05	5.81333	1.975e-05	5.81333	0.0002625	5.81333	0.00028725	5.81333	0.0008105
5.82	-9.3e-05	5.82	2e-05	5.82	0.00026475	5.82	0.00028675	5.82	0.0007965
5.82667	-9.175e-05	5.82667	1.95e-05	5.82667	0.00025925	5.82667	0.000285	5.82667	0.0007855
5.83333	-9.075e-05	5.83333	2.375e-05	5.83333	0.00025325	5.83333	0.000283	5.83333	0.000776
5.84	-9.125e-05	5.84	2.35e-05	5.84	0.00025225	5.84	0.00028375	5.84	0.00076625
5.84667	-9.175e-05	5.84667	2.55e-05	5.84667	0.00025025	5.84667	0.00028275	5.84667	0.000756
5.85333	-9.1e-05	5.85333	2.625e-05	5.85333	0.00025425	5.85333	0.000282	5.85333	0.00075125
5.86	-9.275e-05	5.86	2.375e-05	5.86	0.000258	5.86	0.000278	5.86	0.0007425
5.86667	-9.6e-05	5.86667	2.45e-05	5.86667	0.00025975	5.86667	0.00028225	5.86667	0.000735
5.87333	-0.00010025	5.87333	2.375e-05	5.87333	0.00026025	5.87333	0.00028025	5.87333	0.00073025
5.88	-0.0001035	5.88	2.425e-05	5.88	0.0002625	5.88	0.00027775	5.88	0.00072425
5.88667	-0.00010425	5.88667	2.375e-05	5.88667	0.0002645	5.88667	0.0002805	5.88667	0.000721
5.89333	-0.000106	5.89333	2.3e-05	5.89333	0.000267	5.89333	0.00028125	5.89333	0.00071875
5.9	-0.00010625	5.9	1.95e-05	5.9	0.0002695	5.9	0.0002795	5.9	0.000717
5.90667	-0.00010525	5.90667	1.55e-05	5.90667	0.000269	5.90667	0.000278	5.90667	0.00071025
5.91333	-9.775e-05	5.91333	1.55e-05	5.91333	0.00026325	5.91333	0.00027925	5.91333	0.000705
5.92	-8.425e-05	5.92	1.5e-05	5.92	0.000263	5.92	0.0002785	5.92	0.00070125
5.92667	-7e-05	5.92667	1.325e-05	5.92667	0.0002635	5.92667	0.000282	5.92667	0.000696
5.93333	-5.45e-05	5.93333	1.175e-05	5.93333	0.000263	5.93333	0.0002845	5.93333	0.0006915
5.94	-3.9e-05	5.94	6.5e-06	5.94	0.00026175	5.94	0.00028325	5.94	0.00068575
5.94667	-2.3e-05	5.94667	6.25e-06	5.94667	0.00026	5.94667	0.00028325	5.94667	0.000681
5.95333	-6.5e-06	5.95333	4.75e-06	5.95333	0.00025925	5.95333	0.000283	5.95333	0.00068025
5.96	6.75e-06	5.96	4.5e-06	5.96	0.00025875	5.96	0.000285	5.96	0.00067825
5.96667	1.325e-05	5.96667	2.5e-06	5.96667	0.00025975	5.96667	0.0002815	5.96667	0.00067975
5.97333	1.325e-05	5.97333	1.5e-06	5.97333	0.00025825	5.97333	0.000283	5.97333	0.0006785
5.98	1.2e-05	5.98	4.25e-06	5.98	0.000254	5.98	0.0002825	5.98	0.00067875
5.98667	6.5e-06	5.98667	4e-06	5.98667	0.00025025	5.98667	0.000281	5.98667	0.00067825
5.99333	-2e-06	5.99333	8.5e-06	5.99333	0.00024875	5.99333	0.00027875	5.99333	0.00068075
6	-1.375e-05	6	9.25e-06	6	0.00025025	6	0.000282	6	0.00068225
6.00667	-2.775e-05	6.00667	9e-06	6.00667	0.00024875	6.00667	0.00028575	6.00667	0.000676
6.01333	-3.85e-05	6.01333	9e-06	6.01333	0.00024775	6.01333	0.000288	6.01333	0.000675
6.02	-4.85e-05	6.02	9.5e-06	6.02	0.000249	6.02	0.00029275	6.02	0.00067325
6.02667	-5.85e-05	6.02667	1.1e-05	6.02667	0.00025	6.02667	0.00029525	6.02667	0.00067
6.03333	-6.95e-05	6.03333	1.05e-05	6.03333	0.0002485	6.03333	0.0002965	6.03333	0.00067
6.04	-7.6e-05	6.04	1.175e-05	6.04	0.00025375	6.04	0.00030525	6.04	0.0006695
6.04667	-8.225e-05	6.04667	1.2e-05	6.04667	0.00025775	6.04667	0.0003125	6.04667	0.000669
6.05333	-8.425e-05	6.05333	1.225e-05	6.05333	0.00025825	6.05333	0.000314	6.05333	0.00067125
6.06	-8.775e-05	6.06	1.475e-05	6.06	0.00025975	6.06	0.00031575	6.06	0.00067425
6.06667	-9.4e-05	6.06667	1.675e-05	6.06667	0.0002605	6.06667	0.00031775	6.06667	0.00067925
6.07333	-9.875e-05	6.07333	1.8e-05	6.07333	0.0002625	6.07333	0.000314	6.07333	0.00068375
6.08	-0.00010075	6.08	1.55e-05	6.08	0.00027475	6.08	0.00031325	6.08	0.0006885
6.08667	-0.0001015	6.08667	1.375e-05	6.08667	0.0003045	6.08667	0.00031525	6.08667	0.0006965
6.09333	-0.00010325	6.09333	1.575e-05	6.09333	0.000335	6.09333	0.0003115	6.09333	0.000705
6.1	-0.0001025	6.1	1.375e-05	6.1	0.00037175	6.1	0.00031075	6.1	0.00070925
6.10667	-0.00010575	6.10667	1.25e-05	6.10667	0.0004105	6.10667	0.00030825	6.10667	0.00071175
6.11333	-0.00010575	6.11333	1.2e-05	6.11333	0.000454	6.11333	0.000306	6.11333	0.00072475
6.12	-0.000105	6.12	1.1e-05	6.12	0.00049625	6.12	0.0003035	6.12	0.0007395
6.12667	-0.00010475	6.12667	9.5e-06	6.12667	0.00052725	6.12667	0.00030975	6.12667	0.00075775
6.13333	-0.00010575	6.13333	1.025e-05	6.13333	0.00053975	6.13333	0.000312	6.13333	0.00078425
6.14	-0.0001095	6.14	8.25e-06	6.14	0.00054	6.14	0.0003185	6.14	0.000817
6.14667	-0.00010975	6.14667	4e-06	6.14667	0.00052725	6.14667	0.0003185	6.14667	0.0008595
6.15333	-0.00010975	6.15333	2.5e-06	6.15333	0.00050675	6.15333	0.00031725	6.15333	0.00092175
6.16	-0.000109	6.16	2e-06	6.16	0.00048125	6.16	0.000317	6.16	0.001003
6.16667	-0.000109	6.16667	1.25e-06	6.16667	0.0004475	6.16667	0.00031675	6.16667	0.00110175
6.17333	-0.00010925	6.17333	-1e-06	6.17333	0.00041375	6.17333	0.0003185	6.17333	0.0012295
6.18	-0.0001075	6.18	1.75e-06	6.18	0.0003835	6.18	0.00031525	6.18	0.00138875
6.18667	-0.00010075	6.18667	5.75e-06	6.18667	0.00036325	6.18667	0.000316	6.18667	0.001588
6.19333	-9.325e-05	6.19333	7e-06	6.19333	0.000343	6.19333	0.00031225	6.19333	0.00182425
6.2	-8.775e-05	6.2	1.125e-05	6.2	0.000329	6.2	0.00031225	6.2	0.002108
6.20667	-7.575e-05	6.20667	1.4e-05	6.20667	0.000315	6.20667	0.00030875	6.20667	0.0024365
6.21333	-5.6e-05	6.21333	1.7e-05	6.21333	0.0003045	6.21333	0.00030525	6.21333	0.00281925
6.22	-3.025e-05	6.22	1.875e-05	6.22	0.000298	6.22	0.00030775	6.22	0.00325375
6.22667	7.5e-07	6.22667	2.225e-05	6.22667	0.00029225	6.22667	0.00031125	6.22667	0.00373225
6.23333	3.525e-05	6.23333	2.325e-05	6.23333	0.000296	6.23333	0.0003145	6.23333	0.004254
6.24	6.725e-05	6.24	2e-05	6.24	0.0002965	6.24	0.0003125	6.24	0.00481025
6.24667	9.8e-05	6.24667	2.05e-05	6.24667	0.0002945	6.24667	0.00031	6.24667	0.005398
6.25333	0.00012225	6.25333	2.15e-05	6.25333	0.0002915	6.25333	0.0003075	6.25333	0.00599925
6.26	0.00013325	6.26	2.375e-05	6.26	0.00028925	6.26	0.000311	6.26	0.0066085
6.26667	0.00013375	6.26667	2.375e-05	6.26667	0.00028825	6.26667	0.0003155	6.26667	0.0072055
6.27333	0.0001275	6.27333	2.425e-05	6.27333	0.00028425	6.27333	0.0003145	6.27333	0.00777925
6.28	0.0001135	6.28	2.575e-05	6.28	0.00028225	6.28	0.0003135	6.28	0.008321
6.28667	9.225e-05	6.28667	2.65e-05	6.28667	0.000276	6.28667	0.000316	6.28667	0.0088225
6.29333	6.925e-05	6.29333	3.15e-05	6.29333	0.00026975	6.29333	0.00032075	6.29333	0.00926925
6.3	4.85e-05	6.3	3.5e-05	6.3	0.000265	6.3	0.00032275	6.3	0.009655
6.30667	2.95e-05	6.30667	3.75e-05	6.30667	0.00026475	6.30667	0.000328	6.30667	0.00997925
6.31333	1.475e-05	6.31333	3.825e-05	6.31333	0.00026325	6.31333	0.0003315	6.31333	0.0102352
6.32	4.25e-06	6.32	4.15e-05	6.32	0.000262	6.32	0.000333	6.32	0.010424
6.32667	-6.25e-06	6.32667	4.35e-05	6.32667	0.00026375	6.32667	0.0003355	6.32667	0.0105485
6.33333	-1.4e-05	6.33333	4.25e-05	6.33333	0.00026375	6.33333	0.0003375	6.33333	0.0106088
6.34	-1.95e-05	6.34	4.525e-05	6.34	0.000265	6.34	0.00033325	6.34	0.0106117
6.34667	-2.3e-05	6.34667	4.325e-05	6.34667	0.0002675	6.34667	0.000328	6.34667	0.0105632
6.35333	-2.925e-05	6.35333	4.35e-05	6.35333	0.0002725	6.35333	0.00032625	6.35333	0.0104665
6.36	-3.15e-05	6.36	4.2e-05	6.36	0.0002725	6.36	0.00032375	6.36	0.0103248
6.36667	-3.425e-05	6.36667	4.55e-05	6.36667	0.000272	6.36667	0.0003235	6.36667	0.0101482
6.37333	-3.775e-05	6.37333	4.425e-05	6.37333	0.000273	6.37333	0.00032125	6.37333	0.00994025
6.38	-3.9e-05	6.38	4.275e-05	6.38	0.000274	6.38	0.00031625	6.38	0.009702
6.38667	-4.125e-05	6.38667	4.25e-05	6.38667	0.00027625	6.38667	0.00031375	6.38667	0.00944275
6.39333	-4.4e-05	6.39333	4.2e-05	6.39333	0.0002775	6.39333	0.00031775	6.39333	0.0091595
6.4	-4.625e-05	6.4	4.6e-05	6.4	0.000279	6.4	0.000321	6.4	0.00886275
6.40667	-4.75e-05	6.40667	4.975e-05	6.40667	0.0002785	6.40667	0.00032325	6.40667	0.008554
6.41333	-5.225e-05	6.41333	4.725e-05	6.41333	0.00027675	6.41333	0.00032625	6.41333	0.00823775
6.42	-5.45e-05	6.42	4.1e-05	6.42	0.000277	6.42	0.00032875	6.42	0.00791425
6.42667	-5.575e-05	6.42667	4.075e-05	6.42667	0.0002765	6.42667	0.00033075	6.42667	0.00758725
6.43333	-5.775e-05	6.43333	4.025e-05	6.43333	0.0002725	6.43333	0.000336	6.43333	0.007261
6.44	-5.875e-05	6.44	4.225e-05	6.44	0.00027075	6.44	0.000337	6.44	0.0069345
6.44667	-5.95e-05	6.44667	3.875e-05	6.44667	0.00026825	6.44667	0.00033225	6.44667	0.00661325
6.45333	-6.225e-05	6.45333	3.575e-05	6.45333	0.000263	6.45333	0.00033275	6.45333	0.00630075
6.46	-6.4e-05	6.46	3.1e-05	6.46	0.0002595	6.46	0.0003365	6.46	0.00599825
6.46667	-6.375e-05	6.46667	3.025e-05	6.46667	0.00025925	6.46667	0.0003375	6.46667	0.00570075
6.47333	-6.325e-05	6.47333	2.95e-05	6.47333	0.00026225	6.47333	0.000337	6.47333	0.00541475
6.48	-6.4e-05	6.48	3.2e-05	6.48	0.0002605	6.48	0.0003415	6.48	0.005141
6.48667	-6.375e-05	6.48667	3.25e-05	6.48667	0.0002585	6.48667	0.000342	6.48667	0.0048775
6.49333	-6.525e-05	6.49333	2.975e-05	6.49333	0.00025525	6.49333	0.00034325	6.49333	0.00462375
6.5	-6.725e-05	6.5	3.325e-05	6.5	0.00025525	6.5	0.000348	6.5	0.00438175
6.50667	-6.925e-05	6.50667	2.925e-05	6.50667	0.00025875	6.50667	0.00034625	6.50667	0.00414275
6.51333	-6.95e-05	6.51333	2.675e-05	6.51333	0.000256	6.51333	0.0003445	6.51333	0.0039125
6.52	-6.95e-05	6.52	2.775e-05	6.52	0.00025725	6.52	0.00034875	6.52	0.00369875
6.52667	-6.8e-05	6.52667	2.925e-05	6.52667	0.00025575	6.52667	0.00034925	6.52667	0.003491
6.53333	-6.825e-05	6.53333	2.575e-05	6.53333	0.00025675	6.53333	0.000348	6.53333	0.00329675
6.54	-6.625e-05	6.54	2.425e-05	6.54	0.00026025	6.54	0.00035	6.54	0.00311025
6.54667	-6.525e-05	6.54667	2.45e-05	6.54667	0.00026125	6.54667	0.0003535	6.54667	0.002932
6.55333	-6.4e-05	6.55333	2e-05	6.55333	0.00026075	6.55333	0.000356	6.55333	0.00276325
6.56	-6.325e-05	6.56	2.3e-05	6.56	0.0002595	6.56	0.00036175	6.56	0.002604
6.56667	-6.325e-05	6.56667	2.45e-05	6.56667	0.00026575	6.56667	0.00036175	6.56667	0.002452
6.57333	-6.375e-05	6.57333	2.4e-05	6.57333	0.00026725	6.57333	0.0003645	6.57333	0.0023075
6.58	-6.4e-05	6.58	2.475e-05	6.58	0.000268	6.58	0.00036825	6.58	0.00217325
6.58667	-6.525e-05	6.58667	2.475e-05	6.58667	0.000268	6.58667	0.000371	6.58667	0.0020415
6.59333	-6.675e-05	6.59333	2.9e-05	6.59333	0.0002645	6.59333	0.0003755	6.59333	0.00191725
6.6	-6.625e-05	6.6	2.875e-05	6.6	0.00026725	6.6	0.0003805	6.6	0.0018075
6.60667	-6.55e-05	6.60667	2.925e-05	6.60667	0.000268	6.60667	0.0003865	6.60667	0.00169825
6.61333	-6.475e-05	6.61333	3.05e-05	6.61333	0.000267	6.61333	0.0003935	6.61333	0.001601
6.62	-6.65e-05	6.62	2.975e-05	6.62	0.00026075	6.62	0.0004035	6.62	0.00151575
6.62667	-6.525e-05	6.62667	2.95e-05	6.62667	0.00025825	6.62667	0.000409	6.62667	0.0014345
6.63333	-6.6e-05	6.63333	2.775e-05	6.63333	0.0002585	6.63333	0.000421	6.63333	0.001361
6.64	-6.425e-05	6.64	2.75e-05	6.64	0.000259	6.64	0.0004365	6.64	0.00129175
6.64667	-6.575e-05	6.64667	2.325e-05	6.64667	0.0002595	6.64667	0.0004505	6.64667	0.0012305
6.65333	-6.8e-05	6.65333	2.375e-05	6.65333	0.00025975	6.65333	0.0004575	6.65333	0.0011735
6.66	-6.775e-05	6.66	2.625e-05	6.66	0.0002565	6.66	0.00046375	6.66	0.00112575
6.66667	-6.575e-05	6.66667	2.275e-05	6.66667	0.0002575	6.66667	0.000475	6.66667	0.001081
6.67333	-6.15e-05	6.67333	2.55e-05	6.67333	0.00026175	6.67333	0.000487	6.67333	0.001036
6.68	-6.275e-05	6.68	2.775e-05	6.68	0.00026325	6.68	0.00049925	6.68	0.001
6.68667	-6.55e-05	6.68667	2.95e-05	6.68667	0.0002605	6.68667	0.0005075	6.68667	0.00096525
6.69333	-6.75e-05	6.69333	3.175e-05	6.69333	0.00026	6.69333	0.0005105	6.69333	0.0009335
6.7	-6.725e-05	6.7	3.325e-05	6.7	0.0002585	6.7	0.00051475	6.7	0.00090575
6.70667	-6.825e-05	6.70667	3.2e-05	6.70667	0.00025575	6.70667	0.00052475	6.70667	0.000879
6.71333	-7.05e-05	6.71333	3.075e-05	6.71333	0.000256	6.71333	0.0005345	6.71333	0.00085525
6.72	-7.4e-05	6.72	3.5e-05	6.72	0.0002545	6.72	0.0005405	6.72	0.00083475
6.72667	-7.675e-05	6.72667	3.225e-05	6.72667	0.0002515	6.72667	0.00054675	6.72667	0.00081975
6.73333	-7.8e-05	6.73333	2.875e-05	6.73333	0.00024775	6.73333	0.000549	6.73333	0.0008025
6.74	-7.725e-05	6.74	2.8e-05	6.74	0.00024825	6.74	0.0005495	6.74	0.00078525
6.74667	-7.575e-05	6.74667	2.575e-05	6.74667	0.00024975	6.74667	0.000553	6.74667	0.0007715
6.75333	-7.725e-05	6.75333	2.55e-05	6.75333	0.00025475	6.75333	0.00055625	6.75333	0.000757
6.76	-7.85e-05	6.76	2.45e-05	6.76	0.00025925	6.76	0.0005525	6.76	0.00074575
6.76667	-7.875e-05	6.76667	2.025e-05	6.76667	0.00026025	6.76667	0.00055025	6.76667	0.000735
6.77333	-8e-05	6.77333	1.55e-05	6.77333	0.00025975	6.77333	0.00054725	6.77333	0.00072425
6.78	-8.1e-05	6.78	1.575e-05	6.78	0.00025775	6.78	0.000544	6.78	0.00071525
6.78667	-7.925e-05	6.78667	1.6e-05	6.78667	0.00026025	6.78667	0.00053875	6.78667	0.00070475
6.79333	-7.975e-05	6.79333	1.5e-05	6.79333	0.00026075	6.79333	0.0005345	6.79333	0.0006965
6.8	-8.175e-05	6.8	1.575e-05	6.8	0.000259	6.8	0.00053325	6.8	0.000689
6.80667	-8.325e-05	6.80667	1.55e-05	6.80667	0.0002565	6.80667	0.000528	6.80667	0.00068225
6.81333	-8.325e-05	6.81333	1.75e-05	6.81333	0.00025375	6.81333	0.00052725	6.81333	0.0006725
6.82	-8.4e-05	6.82	2.2e-05	6.82	0.0002545	6.82	0.00051925	6.82	0.000665
6.82667	-8.375e-05	6.82667	2.325e-05	6.82667	0.000254	6.82667	0.000512	6.82667	0.00066025
6.83333	-8.5e-05	6.83333	2.225e-05	6.83333	0.00025925	6.83333	0.00050375	6.83333	0.00065575
6.84	-8.75e-05	6.84	2.4e-05	6.84	0.000261	6.84	0.00049975	6.84	0.00065575
6.84667	-8.775e-05	6.84667	2.425e-05	6.84667	0.000264	6.84667	0.00049525	6.84667	0.00065025
6.85333	-8.825e-05	6.85333	2.3e-05	6.85333	0.000264	6.85333	0.000489	6.85333	0.0006445
6.86	-8.65e-05	6.86	2.175e-05	6.86	0.00026525	6.86	0.0004835	6.86	0.00064275
6.86667	-8.525e-05	6.86667	2.225e-05	6.86667	0.0002655	6.86667	0.00047725	6.86667	0.000645
6.87333	-8.225e-05	6.87333	2.1e-05	6.87333	0.0002655	6.87333	0.00047475	6.87333	0.00064775
6.88	-7.825e-05	6.88	2.35e-05	6.88	0.00026975	6.88	0.0004705	6.88	0.0006455
6.88667	-7.25e-05	6.88667	2.75e-05	6.88667	0.000269	6.88667	0.0004665	6.88667	0.0006415
6.89333	-6.15e-05	6.89333	2.65e-05	6.89333	0.00026875	6.89333	0.0004635	6.89333	0.00063325
6.9	-5.05e-05	6.9	3.025e-05	6.9	0.00026675	6.9	0.00046	6.9	0.00063325
6.90667	-3.325e-05	6.90667	3.475e-05	6.90667	0.00026575	6.90667	0.0004545	6.90667	0.00063675
6.91333	-1.625e-05	6.91333	3.75e-05	6.91333	0.000261	6.91333	0.0004455	6.91333	0.00063775
6.92	7.75e-06	6.92	3.925e-05	6.92	0.00025875	6.92	0.00043925	6.92	0.00063425
6.92667	3.25e-05	6.92667	4.825e-05	6.92667	0.0002575	6.92667	0.000438	6.92667	0.0006315
6.93333	6.25e-05	6.93333	5.625e-05	6.93333	0.0002535	6.93333	0.00043325	6.93333	0.00063425
6.94	9.65e-05	6.94	6.6e-05	6.94	0.0002525	6.94	0.000428	6.94	0.00063375
6.94667	0.000132	6.94667	8.375e-05	6.94667	0.0002515	6.94667	0.0004165	6.94667	0.000642
6.95333	0.00017425	6.95333	0.00010025	6.95333	0.00025275	6.95333	0.0004125	6.95333	0.00064625
6.96	0.000219	6.96	0.00011625	6.96	0.000255	6.96	0.0004105	6.96	0.00064625
6.96667	0.00027225	6.96667	0.00014325	6.96667	0.0002605	6.96667	0.00040575	6.96667	0.000644
6.97333	0.00032825	6.97333	0.00017475	6.97333	0.000262	6.97333	0.00040325	6.97333	0.00064725
6.98	0.00038575	6.98	0.00020225	6.98	0.000262	6.98	0.00039675	6.98	0.0006495
6.98667	0.00044425	6.98667	0.00023575	6.98667	0.00026225	6.98667	0.0003945	6.98667	0.00064775
6.99333	0.00050725	6.99333	0.00027425	6.99333	0.00026275	6.99333	0.000391	6.99333	0.00064775
7	0.0005695	7	0.0003125	7	0.00026025	7	0.000391	7	0.000645
7.00667	0.00063075	7.00667	0.000356	7.00667	0.00025675	7.00667	0.00038525	7.00667	0.00064125
7.01333	0.000689	7.01333	0.0004005	7.01333	0.00025275	7.01333	0.000377	7.01333	0.0006415
7.02	0.0007415	7.02	0.00044375	7.02	0.00025	7.02	0.00037575	7.02	0.000642
7.02667	0.000789	7.02667	0.000485	7.02667	0.00024675	7.02667	0.00037	7.02667	0.0006435
7.03333	0.00084	7.03333	0.00052725	7.03333	0.0002475	7.03333	0.00036275	7.03333	0.00064075
7.04	0.00088625	7.04	0.0005685	7.04	0.00024875	7.04	0.0003575	7.04	0.000644
7.04667	0.0009265	7.04667	0.000608	7.04667	0.00024975	7.04667	0.000352	7.04667	0.00064925
7.05333	0.0009635	7.05333	0.00064425	7.05333	0.00025075	7.05333	0.00034775	7.05333	0.00065075
7.06	0.0010015	7.06	0.0006775	7.06	0.0002485	7.06	0.000343	7.06	0.00065
7.06667	0.00103125	7.06667	0.000709	7.06667	0.00024625	7.06667	0.00034	7.06667	0.00065075
7.07333	0.0010605	7.07333	0.0007355	7.07333	0.0002445	7.07333	0.0003335	7.07333	0.000655
7.08	0.00108575	7.08	0.000761	7.08	0.0002435	7.08	0.0003315	7.08	0.0006535
7.08667	0.0011005	7.08667	0.0007845	7.08667	0.00024075	7.08667	0.00033425	7.08667	0.0006525
7.09333	0.00111425	7.09333	0.00080325	7.09333	0.00023775	7.09333	0.000334	7.09333	0.0006495
7.1	0.001125	7.1	0.000819	7.1	0.00023425	7.1	0.000332	7.1	0.00064425
7.10667	0.00113375	7.10667	0.00083075	7.10667	0.000233	7.10667	0.00032825	7.10667	0.000642
7.11333	0.00113125	7.11333	0.0008385	7.11333	0.000236	7.11333	0.00032575	7.11333	0.000647
7.12	0.001131	7.12	0.00084825	7.12	0.0002405	7.12	0.00032525	7.12	0.00064625
7.12667	0.00112575	7.12667	0.0008565	7.12667	0.00024325	7.12667	0.0003285	7.12667	0.00064575
7.13333	0.001115	7.13333	0.00085825	7.13333	0.0002485	7.13333	0.00032875	7.13333	0.00064625
7.14	0.00110525	7.14	0.00085425	7.14	0.0002545	7.14	0.00032525	7.14	0.00065125
7.14667	0.00109175	7.14667	0.000851	7.14667	0.00025475	7.14667	0.00032425	7.14667	0.0006535
7.15333	0.00107575	7.15333	0.00085075	7.15333	0.00025225	7.15333	0.0003245	7.15333	0.0006555
7.16	0.001054	7.16	0.00084575	7.16	0.000253	7.16	0.00032825	7.16	0.0006565
7.16667	0.00103275	7.16667	0.000838	7.16667	0.00025	7.16667	0.000331	7.16667	0.000654
7.17333	0.0010105	7.17333	0.000828	7.17333	0.00024625	7.17333	0.000333	7.17333	0.00065625
7.18	0.00098475	7.18	0.00081425	7.18	0.00024575	7.18	0.0003325	7.18	0.00065625
7.18667	0.000958	7.18667	0.00080075	7.18667	0.0002415	7.18667	0.0003305	7.18667	0.0006545
7.19333	0.000928	7.19333	0.000791	7.19333	0.000239	7.19333	0.00032775	7.19333	0.0006545
7.2	0.000893	7.2	0.00077675	7.2	0.0002405	7.2	0.00032675	7.2	0.000655
7.20667	0.00085675	7.20667	0.00075675	7.20667	0.00024325	7.20667	0.00032125	7.20667	0.0006585
7.21333	0.00081875	7.21333	0.00073225	7.21333	0.00024275	7.21333	0.000317	7.21333	0.00066275
7.22	0.000781	7.22	0.00070875	7.22	0.00024425	7.22	0.000311	7.22	0.0006685
7.22667	0.00073875	7.22667	0.0006815	7.22667	0.000249	7.22667	0.000305	7.22667	0.000673
7.23333	0.0006995	7.23333	0.000657	7.23333	0.00024875	7.23333	0.0003035	7.23333	0.000674
7.24	0.000661	7.24	0.000633	7.24	0.00024825	7.24	0.00030575	7.24	0.00067725
7.24667	0.000619	7.24667	0.00060475	7.24667	0.00024775	7.24667	0.0003065	7.24667	0.000677
7.25333	0.000582	7.25333	0.0005755	7.25333	0.0002465	7.25333	0.00030625	7.25333	0.000678
7.26	0.00054475	7.26	0.0005435	7.26	0.00024625	7.26	0.00030925	7.26	0.000681
7.26667	0.000509	7.26667	0.00051775	7.26667	0.0002455	7.26667	0.000311	7.26667	0.00068025
7.27333	0.00047375	7.27333	0.00049475	7.27333	0.000246	7.27333	0.00031575	7.27333	0.0006785
7.28	0.000441	7.28	0.00047025	7.28	0.00024575	7.28	0.0003205	7.28	0.0006775
7.28667	0.00040675	7.28667	0.00044225	7.28667	0.0002465	7.28667	0.0003205	7.28667	0.0006765
7.29333	0.000372	7.29333	0.00042125	7.29333	0.0002495	7.29333	0.0003165	7.29333	0.000679
7.3	0.000344	7.3	0.000402	7.3	0.00024825	7.3	0.0003155	7.3	0.00068275
7.30667	0.00031625	7.30667	0.00037875	7.30667	0.00024775	7.30667	0.00031675	7.30667	0.0006835
7.31333	0.0002855	7.31333	0.00035975	7.31333	0.00024475	7.31333	0.000321	7.31333	0.0006825
7.32	0.00025625	7.32	0.0003405	7.32	0.000242	7.32	0.000321	7.32	0.000685
7.32667	0.0002295	7.32667	0.0003205	7.32667	0.00024025	7.32667	0.000318	7.32667	0.00068675
7.33333	0.00020375	7.33333	0.00030225	7.33333	0.00023525	7.33333	0.0003145	7.33333	0.000689
7.34	0.00017975	7.34	0.00028325	7.34	0.000234	7.34	0.00031725	7.34	0.000692
7.34667	0.0001575	7.34667	0.00026125	7.34667	0.00023175	7.34667	0.0003195	7.34667	0.0006925
7.35333	0.000134	7.35333	0.0002395	7.35333	0.000232	7.35333	0.00032225	7.35333	0.00069325
7.36	0.0001125	7.36	0.000222	7.36	0.00023625	7.36	0.00031975	7.36	0.00069725
7.36667	9.575e-05	7.36667	0.00020375	7.36667	0.0002385	7.36667	0.000317	7.36667	0.0006995
7.37333	8.075e-05	7.37333	0.00018775	7.37333	0.00023975	7.37333	0.00032025	7.37333	0.000701
7.38	6.2e-05	7.38	0.00017375	7.38	0.00024275	7.38	0.00032425	7.38	0.00070325
7.38667	4.525e-05	7.38667	0.0001655	7.38667	0.00024675	7.38667	0.0003315	7.38667	0.00070425
7.39333	3.05e-05	7.39333	0.000155	7.39333	0.00024675	7.39333	0.0003335	7.39333	0.000706
7.4	1.7e-05	7.4	0.0001445	7.4	0.00024875	7.4	0.00034	7.4	0.000711
7.40667	4e-06	7.40667	0.000137	7.40667	0.00025175	7.40667	0.000343	7.40667	0.00071425
7.41333	-1.075e-05	7.41333	0.00012825	7.41333	0.00025275	7.41333	0.00034675	7.41333	0.0007155
7.42	-2.425e-05	7.42	0.0001205	7.42	0.00025675	7.42	0.0003505	7.42	0.000717
7.42667	-3.5e-05	7.42667	0.00011275	7.42667	0.00026025	7.42667	0.00035325	7.42667	0.0007205
7.43333	-4.2e-05	7.43333	0.00010375	7.43333	0.0002655	7.43333	0.000357	7.43333	0.00072125
7.44	-5.05e-05	7.44	9.1e-05	7.44	0.00027925	7.44	0.00035425	7.44	0.00072225
7.44667	-5.85e-05	7.44667	8.625e-05	7.44667	0.0003005	7.44667	0.00035325	7.44667	0.000722
7.45333	-6.375e-05	7.45333	8.125e-05	7.45333	0.00032975	7.45333	0.000353	7.45333	0.00072025
7.46	-6.875e-05	7.46	7.575e-05	7.46	0.0003625	7.46	0.00035275	7.46	0.00071725
7.46667	-7.3e-05	7.46667	7.225e-05	7.46667	0.00039725	7.46667	0.0003545	7.46667	0.00071625
7.47333	-7.875e-05	7.47333	7.175e-05	7.47333	0.00043525	7.47333	0.00035525	7.47333	0.000717
7.48	-8.2e-05	7.48	6.875e-05	7.48	0.0004745	7.48	0.00035175	7.48	0.00071225
7.48667	-8.6e-05	7.48667	6.525e-05	7.48667	0.00050025	7.48667	0.00034625	7.48667	0.00071225
7.49333	-8.8e-05	7.49333	6.35e-05	7.49333	0.00051225	7.49333	0.000345	7.49333	0.0007115
7.5	-9.275e-05	7.5	5.7e-05	7.5	0.00051625	7.5	0.000342	7.5	0.00071175
7.50667	-9.65e-05	7.50667	5.35e-05	7.50667	0.000506	7.50667	0.00033975	7.50667	0.0007125
7.51333	-9.9e-05	7.51333	4.975e-05	7.51333	0.00048825	7.51333	0.00034075	7.51333	0.00071325
7.52	-0.00010025	7.52	4.5e-05	7.52	0.0004665	7.52	0.000338	7.52	0.0007115
7.52667	-9.975e-05	7.52667	3.875e-05	7.52667	0.00043875	7.52667	0.00033625	7.52667	0.0007055
7.53333	-0.0001015	7.53333	3.575e-05	7.53333	0.000408	7.53333	0.00033825	7.53333	0.00070425
7.54	-0.00010275	7.54	3.275e-05	7.54	0.00038525	7.54	0.00034175	7.54	0.00070175
7.54667	-0.00010425	7.54667	2.85e-05	7.54667	0.000361	7.54667	0.000341	7.54667	0.000695
7.55333	-0.00010425	7.55333	2.65e-05	7.55333	0.00034125	7.55333	0.0003415	7.55333	0.00068925
7.56	-0.0001075	7.56	2.375e-05	7.56	0.000329	7.56	0.0003395	7.56	0.0006825
7.56667	-0.0001085	7.56667	2.175e-05	7.56667	0.00031575	7.56667	0.00033475	7.56667	0.00067625
7.57333	-0.000111	7.57333	1.975e-05	7.57333	0.0003045	7.57333	0.00033375	7.57333	0.00067025
7.58	-0.00011275	7.58	2e-05	7.58	0.00029425	7.58	0.000329	7.58	0.00066725
7.58667	-0.000117	7.58667	1.825e-05	7.58667	0.00028825	7.58667	0.00032425	7.58667	0.000663
7.59333	-0.000122	7.59333	1.7e-05	7.59333	0.0002845	7.59333	0.00032025	7.59333	0.00065875
7.6	-0.000125	7.6	1.775e-05	7.6	0.000287	7.6	0.00032025	7.6	0.0006545
7.60667	-0.0001275	7.60667	2.125e-05	7.60667	0.0002845	7.60667	0.00032025	7.60667	0.0006515
7.61333	-0.00012675	7.61333	2.4e-05	7.61333	0.00027725	7.61333	0.00031925	7.61333	0.000648
7.62	-0.0001285	7.62	1.975e-05	7.62	0.0002765	7.62	0.00031975	7.62	0.0006455
7.62667	-0.00013075	7.62667	1.6e-05	7.62667	0.00027275	7.62667	0.000317	7.62667	0.00064075
7.63333	-0.00013275	7.63333	1.05e-05	7.63333	0.00026975	7.63333	0.00032125	7.63333	0.000639
7.64	-0.00013125	7.64	1.1e-05	7.64	0.000268	7.64	0.0003235	7.64	0.00063625
7.64667	-0.00013175	7.64667	1.05e-05	7.64667	0.0002625	7.64667	0.00032075	7.64667	0.00063225
7.65333	-0.0001345	7.65333	1.075e-05	7.65333	0.00025825	7.65333	0.00031975	7.65333	0.000632
7.66	-0.0001345	7.66	5.5e-06	7.66	0.000255	7.66	0.0003165	7.66	0.00063125
7.66667	-0.00013575	7.66667	-5e-07	7.66667	0.000256	7.66667	0.0003155	7.66667	0.0006325
7.67333	-0.00013525	7.67333	3e-06	7.67333	0.00025375	7.67333	0.0003125	7.67333	0.000631
7.68	-0.00013375	7.68	7.75e-06	7.68	0.00025425	7.68	0.00031025	7.68	0.000631
7.68667	-0.000134	7.68667	1.2e-05	7.68667	0.00025225	7.68667	0.00030625	7.68667	0.0006295
7.69333	-0.00013475	7.69333	1.225e-05	7.69333	0.00025	7.69333	0.0003035	7.69333	0.0006295
7.7	-0.000134	7.7	1.375e-05	7.7	0.00024825	7.7	0.000305	7.7	0.000629
7.70667	-0.000132	7.70667	1.25e-05	7.70667	0.000248	7.70667	0.00030025	7.70667	0.0006305
7.71333	-0.00013175	7.71333	1.35e-05	7.71333	0.00024775	7.71333	0.00029675	7.71333	0.0006295
7.72	-0.000135	7.72	1.675e-05	7.72	0.00024625	7.72	0.0002945	7.72	0.00062625
7.72667	-0.00013725	7.72667	1.45e-05	7.72667	0.0002455	7.72667	0.00029825	7.72667	0.0006275
7.73333	-0.0001395	7.73333	1.075e-05	7.73333	0.00024175	7.73333	0.00029925	7.73333	0.00062925
7.74	-0.00013975	7.74	1.1e-05	7.74	0.0002435	7.74	0.0002975	7.74	0.00062725
7.74667	-0.000141	7.74667	1.1e-05	7.74667	0.00024575	7.74667	0.0002955	7.74667	0.0006265
7.75333	-0.0001385	7.75333	1.325e-05	7.75333	0.0002455	7.75333	0.000292	7.75333	0.0006265
7.76	-0.0001375	7.76	1.35e-05	7.76	0.00024525	7.76	0.0002935	7.76	0.0006205
7.76667	-0.0001385	7.76667	1.375e-05	7.76667	0.0002445	7.76667	0.00029325	7.76667	0.0006185
7.77333	-0.000136	7.77333	1.35e-05	7.77333	0.00024175	7.77333	0.00029175	7.77333	0.000618
7.78	-0.0001345	7.78	1.7e-05	7.78	0.000242	7.78	0.00028725	7.78	0.00061575
7.78667	-0.0001335	7.78667	2.05e-05	7.78667	0.000244	7.78667	0.0002875	7.78667	0.00061575
7.79333	-0.0001355	7.79333	1.925e-05	7.79333	0.000245	7.79333	0.00028675	7.79333	0.0006175
7.8	-0.00013575	7.8	1.475e-05	7.8	0.00024175	7.8	0.000289	7.8	0.000615
7.80667	-0.000138	7.80667	1.125e-05	7.80667	0.00024125	7.80667	0.0002925	7.80667	0.00061825
7.81333	-0.000139	7.81333	1.075e-05	7.81333	0.0002415	7.81333	0.0002925	7.81333	0.000625
7.82	-0.00013725	7.82	1.25e-05	7.82	0.00024125	7.82	0.00029025	7.82	0.00062825
7.82667	-0.0001375	7.82667	1.475e-05	7.82667	0.00024275	7.82667	0.00029025	7.82667	0.0006315
7.83333	-0.00013725	7.83333	1.575e-05	7.83333	0.000237	7.83333	0.0002915	7.83333	0.000634
7.84	-0.00013725	7.84	1.775e-05	7.84	0.00023375	7.84	0.0002925	7.84	0.000635
7.84667	-0.000133	7.84667	1.925e-05	7.84667	0.0002275	7.84667	0.000289	7.84667	0.00063775
7.85333	-0.00012925	7.85333	2.2e-05	7.85333	0.00023075	7.85333	0.0002865	7.85333	0.00064625
7.86	-0.0001275	7.86	2.225e-05	7.86	0.000233	7.86	0.0002875	7.86	0.000651
7.86667	-0.00012475	7.86667	2.15e-05	7.86667	0.000229	7.86667	0.00029	7.86667	0.00066025
7.87333	-0.00012375	7.87333	2.2e-05	7.87333	0.0002285	7.87333	0.000296	7.87333	0.00067425
7.88	-0.000121	7.88	1.725e-05	7.88	0.00022625	7.88	0.00029725	7.88	0.00068825
7.88667	-0.00011725	7.88667	1.35e-05	7.88667	0.0002265	7.88667	0.00029425	7.88667	0.000709
7.89333	-0.000116	7.89333	1.075e-05	7.89333	0.00022675	7.89333	0.0002935	7.89333	0.0007355
7.9	-0.000116	7.9	8e-06	7.9	0.0002315	7.9	0.00030025	7.9	0.00076625
7.90667	-0.00011475	7.90667	8.25e-06	7.90667	0.00022875	7.90667	0.00029975	7.90667	0.00079725
7.91333	-0.00011375	7.91333	1.225e-05	7.91333	0.000229	7.91333	0.0002965	7.91333	0.0008345
7.92	-0.00011325	7.92	1.7e-05	7.92	0.000232	7.92	0.0002965	7.92	0.000875
7.92667	-0.00011125	7.92667	1.45e-05	7.92667	0.00023275	7.92667	0.00029425	7.92667	0.00092225
7.93333	-0.000111	7.93333	1.45e-05	7.93333	0.00023775	7.93333	0.000293	7.93333	0.00097825
7.94	-0.0001125	7.94	1.575e-05	7.94	0.000241	7.94	0.000294	7.94	0.0010405
7.94667	-0.000109	7.94667	2.05e-05	7.94667	0.000242	7.94667	0.00029575	7.94667	0.00110475
7.95333	-0.00010675	7.95333	2.2e-05	7.95333	0.00024025	7.95333	0.00029425	7.95333	0.0011725
7.96	-0.00010775	7.96	2.475e-05	7.96	0.00023775	7.96	0.00029475	7.96	0.00125025
7.96667	-0.000105	7.96667	2.2e-05	7.96667	0.00023675	7.96667	0.0002955	7.96667	0.001336
7.97333	-0.0001035	7.97333	1.975e-05	7.97333	0.000236	7.97333	0.00029325	7.97333	0.00142725
7.98	-0.00010625	7.98	2.25e-05	7.98	0.00023575	7.98	0.00029175	7.98	0.00151975
7.98667	-0.0001065	7.98667	2.5e-05	7.98667	0.0002335	7.98667	0.00029325	7.98667	0.001611
7.99333	-0.00010625	7.99333	2.325e-05	7.99333	0.00023	7.99333	0.00029575	7.99333	0.001704
8	-0.0001075	8	2.175e-05	8	0.0002305	8	0.000296	8	0.00180025
8.00667	-0.00010975	8.00667	2.125e-05	8.00667	0.00023075	8.00667	0.000294	8.00667	0.00189675
8.01333	-0.0001115	8.01333	1.925e-05	8.01333	0.000235	8.01333	0.00029575	8.01333	0.00199075
8.02	-0.000115	8.02	1.7e-05	8.02	0.000234	8.02	0.000295	8.02	0.00207875
8.02667	-0.0001175	8.02667	1.725e-05	8.02667	0.00023275	8.02667	0.0002945	8.02667	0.002162
8.03333	-0.000118	8.03333	1.725e-05	8.03333	0.00023475	8.03333	0.00029625	8.03333	0.00224025
8.04	-0.00011875	8.04	2e-05	8.04	0.000239	8.04	0.000297	8.04	0.002314
8.04667	-0.00012025	8.04667	2.25e-05	8.04667	0.00024425	8.04667	0.000295	8.04667	0.002377
8.05333	-0.00012275	8.05333	2.025e-05	8.05333	0.00024425	8.05333	0.00029575	8.05333	0.00243275
8.06	-0.000123	8.06	2.175e-05	8.06	0.00024375	8.06	0.00029925	8.06	0.00247775
8.06667	-0.00012225	8.06667	2.475e-05	8.06667	0.000242	8.06667	0.00029775	8.06667	0.00251475
8.07333	-0.0001215	8.07333	2.7e-05	8.07333	0.00024175	8.07333	0.00030075	8.07333	0.00254075
8.08	-0.00012075	8.08	2.325e-05	8.08	0.00024275	8.08	0.00030275	8.08	0.00255625
8.08667	-0.00011925	8.08667	2.375e-05	8.08667	0.00023675	8.08667	0.00030525	8.08667	0.0025635
8.09333	-0.00012	8.09333	1.95e-05	8.09333	0.000232	8.09333	0.0003065	8.09333	0.00256075
8.1	-0.00011925	8.1	2.025e-05	8.1	0.00023	8.1	0.00031075	8.1	0.00255125
8.10667	-0.00011575	8.10667	2.275e-05	8.10667	0.00023	8.10667	0.000306	8.10667	0.00253375
8.11333	-0.00011425	8.11333	2.2e-05	8.11333	0.000228	8.11333	0.00030175	8.11333	0.0025095
8.12	-0.00011475	8.12	1.85e-05	8.12	0.000225	8.12	0.0002995	8.12	0.002481
8.12667	-0.00011625	8.12667	1.45e-05	8.12667	0.0002245	8.12667	0.0002935	8.12667	0.00244325
8.13333	-0.000117	8.13333	1.7e-05	8.13333	0.00022575	8.13333	0.00029125	8.13333	0.00240125
8.14	-0.00011925	8.14	1.375e-05	8.14	0.00022875	8.14	0.00028925	8.14	0.00235675
8.14667	-0.00011925	8.14667	1.2e-05	8.14667	0.00022825	8.14667	0.0002835	8.14667	0.002309
8.15333	-0.00011825	8.15333	1.1e-05	8.15333	0.0002275	8.15333	0.00028175	8.15333	0.0022575
8.16	-0.000122	8.16	7.5e-06	8.16	0.0002255	8.16	0.000288	8.16	0.00220275
8.16667	-0.0001255	8.16667	8.5e-06	8.16667	0.000227	8.16667	0.000292	8.16667	0.002148
8.17333	-0.0001275	8.17333	8e-06	8.17333	0.0002255	8.17333	0.00030025	8.17333	0.00208725
8.18	-0.000127	8.18	1.2e-05	8.18	0.00022425	8.18	0.0003085	8.18	0.00203
8.18667	-0.000126	8.18667	1.225e-05	8.18667	0.0002235	8.18667	0.0003205	8.18667	0.001972
8.19333	-0.000126	8.19333	1.15e-05	8.19333	0.00022325	8.19333	0.000332	8.19333	0.00191425
8.2	-0.0001295	8.2	1.275e-05	8.2	0.00022275	8.2	0.00034975	8.2	0.0018565
8.20667	-0.000132	8.20667	1e-05	8.20667	0.000223	8.20667	0.00035975	8.20667	0.00179675
8.21333	-0.000133	8.21333	9.75e-06	8.21333	0.0002255	8.21333	0.00036825	8.21333	0.00174025
8.22	-0.00013425	8.22	8.25e-06	8.22	0.000226	8.22	0.0003795	8.22	0.001685
8.22667	-0.000135	8.22667	8e-06	8.22667	0.00022925	8.22667	0.00038675	8.22667	0.00162975
8.23333	-0.00013525	8.23333	8.5e-06	8.23333	0.00023275	8.23333	0.00039525	8.23333	0.0015765
8.24	-0.0001355	8.24	8.5e-06	8.24	0.0002315	8.24	0.00039675	8.24	0.0015245
8.24667	-0.0001325	8.24667	9.75e-06	8.24667	0.0002315	8.24667	0.000397	8.24667	0.00146925
8.25333	-0.000128	8.25333	9.75e-06	8.25333	0.00023325	8.25333	0.00039725	8.25333	0.001416
8.26	-0.000124	8.26	9.75e-06	8.26	0.0002295	8.26	0.0003985	8.26	0.0013685
8.26667	-0.00011575	8.26667	1.2e-05	8.26667	0.000229	8.26667	0.00039475	8.26667	0.001321
8.27333	-0.00011175	8.27333	1.2e-05	8.27333	0.00022975	8.27333	0.00038725	8.27333	0.00126925
8.28	-0.00010475	8.28	1.125e-05	8.28	0.00022775	8.28	0.00037775	8.28	0.00122
8.28667	-0.00010125	8.28667	1.025e-05	8.28667	0.0002215	8.28667	0.00036825	8.28667	0.0011735
8.29333	-9.825e-05	8.29333	1.05e-05	8.29333	0.00022225	8.29333	0.000362	8.29333	0.00113
8.3	-9.675e-05	8.3	1.05e-05	8.3	0.00021925	8.3	0.000355	8.3	0.001092
8.30667	-9.625e-05	8.30667	1.35e-05	8.30667	0.000214	8.30667	0.00034375	8.30667	0.00105475
8.31333	-9.55e-05	8.31333	1.375e-05	8.31333	0.00021425	8.31333	0.00033275	8.31333	0.00101675
8.32	-9.7e-05	8.32	1.075e-05	8.32	0.000214	8.32	0.00032775	8.32	0.0009815
8.32667	-9.725e-05	8.32667	9.25e-06	8.32667	0.000215	8.32667	0.00032475	8.32667	0.00095075
8.33333	-9.95e-05	8.33333	1e-05	8.33333	0.00021425	8.33333	0.00032275	8.33333	0.00092125
8.34	-0.000101	8.34	7.5e-06	8.34	0.000217	8.34	0.00032175	8.34	0.0008905
8.34667	-0.00010275	8.34667	5.5e-06	8.34667	0.00021225	8.34667	0.00032	8.34667	0.00086
8.35333	-0.0001025	8.35333	5.5e-06	8.35333	0.00021325	8.35333	0.00031275	8.35333	0.00082775
8.36	-0.00010525	8.36	2.5e-06	8.36	0.00021525	8.36	0.000308	8.36	0.00079975
8.36667	-0.00010725	8.36667	1.5e-06	8.36667	0.00021725	8.36667	0.0003055	8.36667	0.00077175
8.37333	-0.000114	8.37333	3.75e-06	8.37333	0.0002125	8.37333	0.000303	8.37333	0.00074475
8.38	-0.00011425	8.38	7e-06	8.38	0.0002055	8.38	0.00029975	8.38	0.00071925
8.38667	-0.0001175	8.38667	6.5e-06	8.38667	0.00020725	8.38667	0.00029775	8.38667	0.0006975
8.39333	-0.00012075	8.39333	6.5e-06	8.39333	0.00020675	8.39333	0.00029425	8.39333	0.00067675
8.4	-0.0001225	8.4	9.25e-06	8.4	0.0002095	8.4	0.00029275	8.4	0.000655
8.40667	-0.00012675	8.40667	1.15e-05	8.40667	0.00020625	8.40667	0.0002985	8.40667	0.000637
8.41333	-0.00012725	8.41333	1.6e-05	8.41333	0.000206	8.41333	0.00030525	8.41333	0.0006195
8.42	-0.0001295	8.42	2.2e-05	8.42	0.00020375	8.42	0.000311	8.42	0.0006035
8.42667	-0.00012775	8.42667	2.525e-05	8.42667	0.00020575	8.42667	0.0003125	8.42667	0.0005875
8.43333	-0.0001275	8.43333	2.525e-05	8.43333	0.0002105	8.43333	0.00031475	8.43333	0.00057425
8.44	-0.0001265	8.44	2.9e-05	8.44	0.000207	8.44	0.0003175	8.44	0.00055875
8.44667	-0.000127	8.44667	3.025e-05	8.44667	0.00020425	8.44667	0.00032075	8.44667	0.00054275
8.45333	-0.0001285	8.45333	2.8e-05	8.45333	0.00020225	8.45333	0.00031975	8.45333	0.0005295
8.46	-0.000128	8.46	2.375e-05	8.46	0.0002055	8.46	0.00031825	8.46	0.0005145
8.46667	-0.00012775	8.46667	2e-05	8.46667	0.000207	8.46667	0.00031475	8.46667	0.0004995
8.47333	-0.00012825	8.47333	1.525e-05	8.47333	0.0002075	8.47333	0.00030925	8.47333	0.000489
8.48	-0.0001275	8.48	1.025e-05	8.48	0.0002085	8.48	0.00030625	8.48	0.000479
8.48667	-0.00012875	8.48667	7.25e-06	8.48667	0.0002095	8.48667	0.000306	8.48667	0.0004685
8.49333	-0.00012925	8.49333	2.5e-06	8.49333	0.0002115	8.49333	0.00030775	8.49333	0.00045825
8.5	-0.00013075	8.5	2.75e-06	8.5	0.00021475	8.5	0.00030875	8.5	0.00045225
8.50667	-0.00013225	8.50667	3e-06	8.50667	0.0002125	8.50667	0.0003075	8.50667	0.0004435
8.51333	-0.00013425	8.51333	3.5e-06	8.51333	0.00021175	8.51333	0.00030825	8.51333	0.00043675
8.52	-0.00013325	8.52	2e-06	8.52	0.00021275	8.52	0.00030975	8.52	0.0004315
8.52667	-0.0001325	8.52667	2.5e-06	8.52667	0.0002165	8.52667	0.00030825	8.52667	0.0004245
8.53333	-0.0001335	8.53333	2.5e-06	8.53333	0.00021825	8.53333	0.00031175	8.53333	0.000418
8.54	-0.0001305	8.54	1e-06	8.54	0.00021825	8.54	0.00031425	8.54	0.0004065
8.54667	-0.00012975	8.54667	4.25e-06	8.54667	0.00022025	8.54667	0.000311	8.54667	0.0003995
8.55333	-0.0001265	8.55333	5.75e-06	8.55333	0.00022075	8.55333	0.000309	8.55333	0.000391
8.56	-0.000125	8.56	2.75e-06	8.56	0.0002225	8.56	0.00031125	8.56	0.00038675
8.56667	-0.000121	8.56667	1.75e-06	8.56667	0.00022425	8.56667	0.00031025	8.56667	0.00038175
8.57333	-0.000122	8.57333	4.5e-06	8.57333	0.00021975	8.57333	0.000308	8.57333	0.0003755
8.58	-0.00012175	8.58	3e-06	8.58	0.0002165	8.58	0.000314	8.58	0.000371
8.58667	-0.00012525	8.58667	2.75e-06	8.58667	0.000217	8.58667	0.000316	8.58667	0.00036575
8.59333	-0.00013025	8.59333	6.25e-06	8.59333	0.00021475	8.59333	0.00031525	8.59333	0.0003645
8.6	-0.000132	8.6	4.75e-06	8.6	0.000213	8.6	0.00031725	8.6	0.0003635
8.60667	-0.000134	8.60667	3.75e-06	8.60667	0.0002135	8.60667	0.000319	8.60667	0.00036175
8.61333	-0.0001335	8.61333	8.75e-06	8.61333	0.0002165	8.61333	0.00031925	8.61333	0.0003555
8.62	-0.00013675	8.62	8.75e-06	8.62	0.0002145	8.62	0.0003165	8.62	0.00035375
8.62667	-0.00013775	8.62667	5.5e-06	8.62667	0.000218	8.62667	0.0003165	8.62667	0.0003495
8.63333	-0.00013825	8.63333	6.25e-06	8.63333	0.00021725	8.63333	0.000314	8.63333	0.0003425
8.64	-0.0001355	8.64	5.25e-06	8.64	0.000213	8.64	0.00031175	8.64	0.00033575
8.64667	-0.000135	8.64667	4.5e-06	8.64667	0.0002155	8.64667	0.0003085	8.64667	0.00033075
8.65333	-0.0001335	8.65333	4.25e-06	8.65333	0.000219	8.65333	0.00030975	8.65333	0.0003245
8.66	-0.0001315	8.66	5e-06	8.66	0.000221	8.66	0.00030775	8.66	0.0003195
8.66667	-0.00013325	8.66667	2.75e-06	8.66667	0.00021925	8.66667	0.000306	8.66667	0.000316
8.67333	-0.00013375	8.67333	3e-06	8.67333	0.0002175	8.67333	0.00030825	8.67333	0.0003125
8.68	-0.0001325	8.68	7.25e-06	8.68	0.0002185	8.68	0.00030625	8.68	0.00030775
8.68667	-0.0001355	8.68667	7.5e-06	8.68667	0.000221	8.68667	0.00030425	8.68667	0.000303
8.69333	-0.00013775	8.69333	7.5e-06	8.69333	0.0002215	8.69333	0.0003025	8.69333	0.00030375
8.7	-0.00013775	8.7	5.25e-06	8.7	0.0002195	8.7	0.00030225	8.7	0.0003015
8.70667	-0.00013875	8.70667	4.5e-06	8.70667	0.00021625	8.70667	0.00030025	8.70667	0.000299
8.71333	-0.00014125	8.71333	3.5e-06	8.71333	0.000211	8.71333	0.00030075	8.71333	0.0002965
8.72	-0.00013975	8.72	3.5e-06	8.72	0.00020925	8.72	0.00030125	8.72	0.0002955
8.72667	-0.0001385	8.72667	4.75e-06	8.72667	0.000211	8.72667	0.000304	8.72667	0.000292
8.73333	-0.00013625	8.73333	2.25e-06	8.73333	0.0002065	8.73333	0.0003065	8.73333	0.00029275
8.74	-0.00013275	8.74	2.5e-07	8.74	0.00019925	8.74	0.000307	8.74	0.00029475
8.74667	-0.0001295	8.74667	-2.5e-07	8.74667	0.00019775	8.74667	0.00030775	8.74667	0.0002925
8.75333	-0.000128	8.75333	1.25e-06	8.75333	0.0001975	8.75333	0.00030725	8.75333	0.000293
8.76	-0.000128	8.76	1.75e-06	8.76	0.00019625	8.76	0.0003035	8.76	0.0002925
8.76667	-0.00012375	8.76667	1e-06	8.76667	0.00019875	8.76667	0.00030475	8.76667	0.0002945
8.77333	-0.00012275	8.77333	7.5e-07	8.77333	0.000203	8.77333	0.0003025	8.77333	0.00029725
8.78	-0.00012375	8.78	1.25e-06	8.78	0.0002075	8.78	0.000297	8.78	0.00029875
8.78667	-0.0001255	8.78667	2.5e-06	8.78667	0.000213	8.78667	0.00029575	8.78667	0.00030025
8.79333	-0.0001235	8.79333	7.25e-06	8.79333	0.0002205	8.79333	0.00029725	8.79333	0.00030325
8.8	-0.0001245	8.8	9e-06	8.8	0.000224	8.8	0.00029525	8.8	0.00030625
8.80667	-0.0001265	8.80667	1.125e-05	8.80667	0.0002245	8.80667	0.000294	8.80667	0.00031025
8.81333	-0.0001265	8.81333	1.3e-05	8.81333	0.00022525	8.81333	0.00029525	8.81333	0.0003125
8.82	-0.000128	8.82	1.175e-05	8.82	0.0002255	8.82	0.0002895	8.82	0.000313
8.82667	-0.0001295	8.82667	8.25e-06	8.82667	0.00022175	8.82667	0.00028675	8.82667	0.00031225
8.83333	-0.000129	8.83333	9.25e-06	8.83333	0.00021925	8.83333	0.000288	8.83333	0.00031225
8.84	-0.00012775	8.84	1.2e-05	8.84	0.00021525	8.84	0.0002865	8.84	0.000315
8.84667	-0.00013	8.84667	1.175e-05	8.84667	0.000217	8.84667	0.00028425	8.84667	0.00031575
8.85333	-0.0001315	8.85333	1.4e-05	8.85333	0.000222	8.85333	0.00028325	8.85333	0.00031625
8.86	-0.000131	8.86	1.625e-05	8.86	0.000228	8.86	0.00028475	8.86	0.00031725
8.86667	-0.00013	8.86667	1.775e-05	8.86667	0.00022675	8.86667	0.0002815	8.86667	0.0003195
8.87333	-0.0001265	8.87333	1.95e-05	8.87333	0.0002275	8.87333	0.00028025	8.87333	0.0003205
8.88	-0.0001255	8.88	2.7e-05	8.88	0.000225	8.88	0.00028625	8.88	0.000326
8.88667	-0.00012525	8.88667	2.7e-05	8.88667	0.00022175	8.88667	0.000286	8.88667	0.00033375
8.89333	-0.00012675	8.89333	2.55e-05	8.89333	0.0002195	8.89333	0.0002865	8.89333	0.0003375
8.9	-0.0001275	8.9	2.675e-05	8.9	0.0002165	8.9	0.00028425	8.9	0.0003435
8.90667	-0.00012525	8.90667	2.575e-05	8.90667	0.00020875	8.90667	0.00028275	8.90667	0.000348
8.91333	-0.00012475	8.91333	2.35e-05	8.91333	0.000199	8.91333	0.0002765	8.91333	0.000355
8.92	-0.000124	8.92	2.25e-05	8.92	0.0001945	8.92	0.00028	8.92	0.000366
8.92667	-0.000127	8.92667	2.5e-05	8.92667	0.00018925	8.92667	0.000285	8.92667	0.00038025
8.93333	-0.00012575	8.93333	2.175e-05	8.93333	0.00019175	8.93333	0.00028025	8.93333	0.0003915
8.94	-0.00012475	8.94	2.375e-05	8.94	0.0001905	8.94	0.0002835	8.94	0.0004015
8.94667	-0.0001255	8.94667	2.625e-05	8.94667	0.00019225	8.94667	0.0002885	8.94667	0.000413
8.95333	-0.0001255	8.95333	2.425e-05	8.95333	0.00019075	8.95333	0.0002915	8.95333	0.00042325
8.96	-0.00012575	8.96	2.7e-05	8.96	0.0001925	8.96	0.000294	8.96	0.0004395
8.96667	-0.00012325	8.96667	2.85e-05	8.96667	0.0001935	8.96667	0.00029925	8.96667	0.0004535
8.97333	-0.00012225	8.97333	3.075e-05	8.97333	0.000194	8.97333	0.00030325	8.97333	0.000469
8.98	-0.00012275	8.98	3.325e-05	8.98	0.0001935	8.98	0.00030275	8.98	0.00048325
8.98667	-0.00012275	8.98667	3.625e-05	8.98667	0.00019325	8.98667	0.0003	8.98667	0.00049825
8.99333	-0.00012425	8.99333	3.6e-05	8.99333	0.0001915	8.99333	0.00029475	8.99333	0.00051425
9	-0.000123	9	3.6e-05	9	0.000188	9	0.00029025	9	0.0005295
9.00667	-0.00011975	9.00667	3.95e-05	9.00667	0.00018325	9.00667	0.0002895	9.00667	0.00054725
9.01333	-0.00012	9.01333	4.15e-05	9.01333	0.0001805	9.01333	0.00029075	9.01333	0.00056275
9.02	-0.0001195	9.02	4.2e-05	9.02	0.000183	9.02	0.0002935	9.02	0.00058025
9.02667	-0.00011875	9.02667	3.975e-05	9.02667	0.000188	9.02667	0.00028925	9.02667	0.0005915
9.03333	-0.00011675	9.03333	3.95e-05	9.03333	0.0001925	9.03333	0.000286	9.03333	0.000604
9.04	-0.00011775	9.04	3.8e-05	9.04	0.000191	9.04	0.0002875	9.04	0.00061925
9.04667	-0.000117	9.04667	3.775e-05	9.04667	0.00019575	9.04667	0.0002915	9.04667	0.00063
9.05333	-0.000118	9.05333	3.75e-05	9.05333	0.000196	9.05333	0.00029325	9.05333	0.0006415
[truncated: 6,292 more rows]

## Sheet: Fig.4b
Fig. 4 HPLC analysis of the reactions catalyzed by KnmF, KnmB1 and KnmB2. (b) HPLC analysis of KnmB1- and KnmB2-catalyzed reactions. (i) the control reaction in the presence of 24, SAM and NADPH; (ii) the reaction in the presence of 24, SAM, NADPH, KnmB2 and KnmF; (iii) the reaction in the presence of 24, SAM and KnmF; (iv) the reaction in the presence of 24, SAM, NADPH, KnmF, KnmB1 and KnmB2; (v…
[truncated: 8,704 more rows]

[truncated: 17 more sheets: Fig.S42, Fig.S124a, Fig.S125a, Fig.S125b, Fig.S127a, Fig.S127b, Fig.S129, Fig.S130a, Fig.S130b, Fig.S131a-c, Fig.S131d, Fig.S131e, Fig.S131f, Fig.S131g, Fig.S131h, Fig.S131i, Fig.S131j]
